# Supplementary material for: Dissecting the genetic basis of bioactive metabolites and fruit quality traits in blueberries (Vaccinium corymbosum L.)
Source: Front Plant Sci. 2022 Sep 2;13:964656. doi: 10.3389/fpls.2022.964656 (PMC9478557; doi:10.3389/fpls.2022.964656)
Supplement: Supplementary file 1 [file Data_Sheet_1.XLSX]

## Sheet: Table S1
Table S1. List of genes used for phylogenetic analysis to annotated anthocyanin decorative genes UFGTs. Blueberry genes are highlithed in bold.
Name	Gene ID	Specie	Clade	Family	Alt name
UGT78D1	OAP13716.1	Arabidopsis thaliana	Cluster I	UFGT 3-O Glucosylstransferase	GT1_Gtf-like
UGT78D2	OAO89857.1	Arabidopsis thaliana	Cluster I	UFGT 3-O Glucosylstransferase	GT1_Gtf-like
UGT78D3	OAO94865.1	Arabidopsis thaliana	Cluster I	UFGT 3-O Glucosylstransferase	GT1_Gtf-like
AtF3RT	NP_197207.1	Arabidopsis thaliana	Cluster I	UFGT 3-O Glucosylstransferase	UDP-glucosyl transferase 78D2
PfF3GT	BAA19659.1	Perilla frutescens	Cluster I	UFGT 3-O Glucosylstransferase	flavonoid 3-O-glucosyltransferase
PhF3GT	BAA89008.1	Petunia x hybrida	Cluster I	UFGT 3-O Glucosylstransferase	anthocyanidin 3-O-glucosyltransferase
HvF3GT	CAA33729.1	Hordeum vulgare subsp. vulgare	Cluster I	UFGT 3-O Glucosylstransferase	UDPglucose flavonol 3,0 glucosyl transferase
AtF3Rht	NP_564357.1	Arabidopsis thaliana	Cluster I	UFGT 3-O Glucosylstransferase	UDP-glucosyl transferase 78D1
CpF3T	ACS15351.1	Citrus x paradisi	Cluster I	UFGT 3-O Glucosylstransferase	flavonol 3-O-glucosyltransferase
CsUGT78A14	ALO19888.1	Camellia sinensis	Cluster I	UFGT 3-O Glucosylstransferase	UDP-glycosyltransferase 78A14
CsUGT78A15	XP_028088706.1	Camellia sinensis	Cluster I	UFGT 3-O Glucosylstransferase	kaempferol 3-O-beta-D-galactosyltransferase-like
CsUGT84A22	ALO19890.1	Camellia sinensis	Cluster I	UFGT 3-O Glucosylstransferase	UDP-glycosyltransferase 84A22
VhA5GT	BAA36423.1	Glandularia x hybrida	Cluster II	UFGT 5-O Glycosylstransferase	UDP-glucose:anthocyanin 5-O-glucosyltransferase
AtF5GT	AAM91686.1	Arabidopsis thaliana	Cluster II	UFGT 5-O Glycosylstransferase	UDP-glucose:anthocyanin 5-O-glucosyltransferase 3R4
PfA5GT	Q9ZR27.1	Perilla frutescens	Cluster II	UFGT 5-O Glycosylstransferase	Anthocyanidin 3-O-glucoside 5-O-glucosyltransferase 1
PhA5GT	BAA36421.1	Perilla frutescens var. crispa	Cluster II	UFGT 5-O Glycosylstransferase	UDP-glucose:anthocysnin 5-O-glucosyltransferase
ThA5GT	BAC54093.1	Torenia hybrid cultivar	Cluster II	UFGT 5-O Glycosylstransferase	anthocyanin 5-glucosyltransferase
NtGT2	BAB88935.1	Nicotiana tabacum	Cluster II	UFGT 5-O Glycosylstransferase	Glycosyltransferase_GTB-type
IhA5GT	Q767C8.1	Iris x hollandica	Cluster II	UFGT 5-O Glycosylstransferase	Uridine diphosphoglucose-cyanidin 3-rhamnosylglucoside 5-O-glucosyltransferase
AtUGT74F1	NP_973682.1	Arabidopsis thaliana	Cluster II	UFGT 5-O Glycosylstransferase	UDP-glycosyltransferase 74 F1
Pg84A23	ANN02875.1	Punica granatum	Cluster II	UFGT 5-O Glycosylstransferase	limonoid glucosyltransferase
U75C1_ARATH	Q0WW21.2	Arabidopsis thaliana	Cluster II	UFGT 5-O Glycosylstransferase	UDP glucose:anthocyanin 5-O-glucosyltransferase
GT14A05	ADV71369.1	Pueraria montana var. lobata	Cluster IIIa	UFGT 7-O Glucosylstransferase	glycosyltransferase
UGT4	ACJ72161.1	Pueraria montana var. lobata	Cluster IIIa	UFGT 7-O Glucosylstransferase	Glycosyltransferase_GTB-type
UGT73C6	OAP07438.1	Arabidopsis thaliana	Cluster IIIa	UFGT 7-O Glucosylstransferase	Glycosyltransferase_GTB-type
U89C1_ARATH	Q9LNE6.1	Arabidopsis thaliana	Cluster IIIa	UFGT 7-O Glucosylstransferase	UDP-rhamnose: flavonol 7-O-rhamnosyltransferase
TOGT1	AAK28303.1	Nicotiana tabacum	Cluster IIIa	UFGT 7-O Glucosylstransferase	phenylpropanoid:glucosyltransferase 1
GeIF7GT	BAC78438.1	Glycyrrhiza echinata	Cluster IIIa	UFGT 7-O Glucosylstransferase	isoflavonoid glucosyltransferase
SbF7GT	BAA83484.1	Scutellaria baicalensis	Cluster IIIa	UFGT 7-O Glucosylstransferase	UDP-glucose: flavonoid 7-O-glucosyltransferase
Lb7GT	BAG80536.1	Lycium barbarum	Cluster IIIa	UFGT 7-O Glucosylstransferase	UDP-glucose:glucosyltransferase
FaGT7	Q2V6J9.1	Fragaria x ananassa	Cluster IIIa	UFGT 7-O Glucosylstransferase	UDP-glucose flavonoid 3-O-glucosyltransferase 7
AmUGT21	BAG31950.1	Antirrhinum majus	Cluster IIIa	UFGT 7-O Glucosylstransferase	Glycosyltransferase_GTB-type
PfUGT31	BAG31952.1	Perilla frutescens	Cluster IIIa	UFGT 7-O Glucosylstransferase	Glycosyltransferase_GTB-type
AmUGT36	BAG16513.1	Antirrhinum majus	Cluster IIIa	UFGT 7-O Glucosylstransferase	flavonoid glucoyltransferase UGT73E2
PfUGT2	BAG31951.1	Perilla frutescens	Cluster IIIa	UFGT 7-O Glucosylstransferase	Glycosyltransferase_GTB-type
AtF3G7GT	Q9ZQ95.1	Arabidopsis thaliana	Cluster IIIa	UFGT 7-O Glucosylstransferase	Flavonol-3-O-glycoside-7-O-glucosyltransferase 1
UGT2	AOS85163.1	Fagopyrum tataricum	Cluster IIIa	UFGT 7-O Glucosylstransferase	GT1_Gtf-like
Am4'CGT	Q33DV3.1	Antirrhinum majus	Cluster IIIb	UFGT 7-O Glucosylstransferase	Chalcone 4'-O-glucosyltransferase
GmUGT2	BAO79433.1	Glycine max	Cluster IIIb	UFGT 7-O Glucosylstransferase	Glycosyltransferase_GTB-type
GmUGT3	BAO79434.1	Glycine max	Cluster IIIb	UFGT 7-O Glucosylstransferase	Glycosyltransferase_GTB-type
GmUGT4	BAO79435.1	Glycine max	Cluster IIIb	UFGT 7-O Glucosylstransferase	Glycosyltransferase_GTB-type
GmUGT7	BAO79436.1	Glycine max	Cluster IIIb	UFGT 7-O Glucosylstransferase	Glycosyltransferase_GTB-type
GmUGT8	BAO79437.1	Glycine max	Cluster IIIb	UFGT 7-O Glucosylstransferase	Glycosyltransferase_GTB-type
GmUGT9	BAO79438.1	Glycine max	Cluster IIIb	UFGT 7-O Glucosylstransferase	Glycosyltransferase_GTB-type
GT03H24	ADV71363.1	Pueraria montana var. lobata	Cluster IIIb	UFGT 7-O Glucosylstransferase	glycosyltransferase
GT04F14	ADV71364.1	Pueraria montana var. lobata	Cluster IIIb	UFGT 7-O Glucosylstransferase	glycosyltransferase
PlUGT1	A0A067YB04.1	Pueraria montana var. lobata	Cluster IIIb	UFGT 7-O Glucosylstransferase	UDP-glucose:isoflavone 7-O-glucosyltransferase KGT1
PlUGT13	A0A067YBQ3.1	Pueraria montana var. lobata	Cluster IIIb	UFGT 7-O Glucosylstransferase	UDP-glucose:isoflavone 7-O-glucosyltransferase KGT13
PIUGT15	AMQ26113.1	Pueraria montana var. lobata	Cluster IIIb	UFGT 7-O Glucosylstransferase	UDP-glucose:isoflavone 7-O-glucosyltransferase
PlUGT2	A0A172J2D0.1	Pueraria montana var. lobata	Cluster IIIb	UFGT 7-O Glucosylstransferase	UDP-glucose:isoflavone 4' 7-O-glucosyltransferase
Vcev1_p0.Chr08.20634		Vaccinium caesariense (syn. diploid V. corymbossum)	Cluster IIIb	UFGT 7-O Glucosylstransferase
Vcev1_p0.Chr08.20633		Vaccinium caesariense (syn. diploid V. corymbossum)	Cluster IIIb	UFGT 7-O Glucosylstransferase
MtUGT72L1	ACC38470.1	Medicago truncatula	Cluster IIIb	UFGT 7-O Glucosylstransferase	proanthocyanidin precursor-specific UDP-glycosyltransferase
AtUGT71B6	NP_188815.2	Arabidopsis thaliana	Cluster IIIb	UFGT 7-O Glucosylstransferase	UDP-glucosyl transferase 71B6
LjUGT72Z2	AKK25344.1	Lotus japonicus	Cluster IIIb	UFGT 7-O Glucosylstransferase	flavonoid glycosyltransferase
FaGT6	Q2V6K0.1	Fragaria x ananassa	Cluster IIIb	UFGT 7-O Glucosylstransferase	UDP-glucose flavonoid 3-O-glucosyltransferase 6
AtUGT71C1	NP_180536.1	Arabidopsis thaliana	Cluster IIIb	UFGT 7-O Glucosylstransferase	UDP-glucosyl transferase 71C1
ThF7GT	BAH14961.1	Torenia hybrid cultivar	Cluster IIIb	UFGT 7-O Glucosylstransferase	UDP-sugar flavonoid 7-O-glycosyltransferase
PfUGT57	BAG31949.1	Perilla frutescens	Cluster IIIb	UFGT 7-O Glucosylstransferase	Glycosyltransferase_GTB-type
PfUGT50	BAG31948.1	Perilla frutescens	Cluster IIIb	UFGT 7-O Glucosylstransferase	Glycosyltransferase_GTB-type
AmUGTcg10	BAG31945.1	Antirrhinum majus	Cluster IIIb	UFGT 7-O Glucosylstransferase	Glycosyltransferase_GTB-type
Vcev1_p0.Chr04.11497		Vaccinium caesariense (syn. diploid V. corymbossum)	Cluster IV	UFGT 3-O Glycosylstransferase
Vcev1_p0.Chr04.11988		Vaccinium caesariense (syn. diploid V. corymbossum)	Cluster IV	UFGT 3-O Glycosylstransferase
IpA3G2GT	BAD95882.1	Ipomoea purpurea	Cluster IV	UFGT 3-O Glycosylstransferase	Glycosyltransferase_GTB-type
SiF1G6GlcT	BAF99027.1	Sesamum indicum	Cluster IV	UFGT 3-O Glycosylstransferase	UDP-glucose:sesaminol 2'-O-glucoside-O-glucosyltransferase
CmF3G6RhaT	Q8GVE3.2	Citrus maxima	Cluster IV	UFGT 3-O Glycosylstransferase	1,2 rhamnosyltransferase
AtA3G2XyIT	NP_200217.1	Arabidopsis thaliana	Cluster IV	UFGT 3-O Glycosylstransferase	UDP-glucose:flavonoid 3-o-glucosyltransferase
CsF7G6RhaT	NP_001275829.1	Citrus sinensis	Cluster IV	UFGT 3-O Glycosylstransferase	1,6-rhamnosyltransferase
CmF3G6RhaT	NP_001275524.1	Glycine max	Cluster IV	UFGT 3-O Glycosylstransferase	UDP-glycosyltransferase 79A6
Vcev1_p0.Chr04.11513		Vaccinium caesariense (syn. diploid V. corymbossum)	Cluster IV	UFGT 3-O Glycosylstransferase
XXT1_ARATH	Q9LZJ3	Arabidopsis thaliana	Xyloglucan 6-xylosyltransferase 1		Xyloglucan 6-xylosyltransferase 1
Vcev1_p0.Chr01.00273		Vaccinium caesariense (syn. diploid V. corymbossum)	Xyloglucan 6-xylosyltransferase 2
AF424585_1	AAL11579.1	Arabidopsis thaliana	Glucosylceramide synthase (GCS)		Glucosylceramide synthase (GCS)
	Vcev1_p0.Chr08.22187	Vaccinium caesariense (syn. diploid V. corymbossum)	Glucosylceramide synthase (GCS)
BAD95407	BAD95407.1	Arabidopsis thaliana	Beta-galactosidase 1		beta-galactosidase
	Vcev1_p0.Chr08.22305	Vaccinium caesariense (syn. diploid V. corymbossum)	Beta-galactosidase 1
	Vcev1_p0.Chr08.22325	Vaccinium caesariense (syn. diploid V. corymbossum)	Beta-galactosidase 1

## Sheet: Table S2
Table S2. List of genes used for phylogenetic analysis to annotated anthocyanin decorative genes BADH and SCP/SCPL.
Name	Gene ID	Specie	Family	Clade	Reference
At5MaT	At3g29590	Arabidopsis thaliana	BAHD	Ia	D’Auria et al., 2007
At3AT1	At1g03940	Arabidopsis thaliana	BAHD	Ia	Luo et al., 2007
At3AT2	At1g03495	Arabidopsis thaliana	BAHD	Ia	Luo et al., 2007
AtPMAT1	At5g39050	Arabidopsis thaliana	BAHD	Ia	Taguchi et al., 2010
AtPMAT2	At3g29670	Arabidopsis thaliana	BAHD	Ia	Taguchi et al., 2010
Dm3MaT1	Q6WB13	Dendranthema morifolium	BAHD	Ia	Suzuki et al., 2004
Dm3MaT2	Q6WB12	Dendranthema morifolium	BAHD	Ia	Suzuki et al., 2004
Dm3MaT3	A4PHY4	Dendranthema morifolium	BAHD	Ia	Unno et al., 2007
Dv3MAT	Q8GSN8	Dahlia variabilis	BAHD	Ia	Suzuki et al., 2002
Gt5AT	Q9ZWR8	Gentiana triflora	BAHD	Ia	Fujiwara et al., 1998
GmIF7MaT	A7BIC10	Glycine max	BAHD	Ia	Suzuki et al., 2007
Lp3MaT1	Q6RFS5	Lamium purpureum	BAHD	Ia	Suzuki et al., 2004
MtMaT1	B4Y0U0	Medicago truncatula	BAHD	Ia	Yu et al., 2008
MtMaT2	B4Y0U2	Medicago truncatula	BAHD	Ia	Yu et al., 2008
MtMaT3	B4Y0U1	Medicago truncatula	BAHD	Ia	Yu et al., 2008
MtMaT4	F4ZG53	Medicago truncatula	BAHD	Ia	Zhao et al., 2011
MtMaT5	F4ZG54	Medicago truncatula	BAHD	Ia	Zhao et al., 2011
MtMaT6	F4ZG55	Medicago truncatula	BAHD	Ia	Zhao et al., 2011
NtMAT1	Q589Y1	Nicotiana tabacum	BAHD	Ia	Taguchi et al., 2005
Sc3MaT	Q84LA6	Senecio cruentus	BAHD	Ia	Suzuki et al., 2003
Pf3AT	Q9MBC2	Perilla frutescens	BAHD	Ia	Yonekura-Sakakibara et al., 2000
Pf5MaT1	Q8W1X1	Perilla frutescens	BAHD	Ia	Suzuki et al., 2001
Ss5MaT1	Q8W1W10	Salvia splendens	BAHD	Ia	Suzuki et al., 2001
Vh3MaT2	Q6RFS6	Verbena hybrida	BAHD	Ia	Suzuki et al., 2004
Ss5MAT2	Q6TXD3	Salvia splendens	BAHD	IIIa	Suzuki et al., 2004
Vv3AT	D7TU67	Vitis vinifera	BAHD	IIIa	Rinaldo et al., 2015
Vcev1_p0.Chr02.03111		Vaccinium caesariense (syn. diploid V. corymbossum)	BAHD	IIIa	This paper (Mengist et al., 2022)
Vcev1_p0.Chr02.03383		Vaccinium caesariense (syn. diploid V. corymbossum)	BAHD	IIIa	This paper (Mengist et al., 2022)
Vcev1_p0.Chr02.03371		Vaccinium caesariense (syn. diploid V. corymbossum)	BAHD	IIIb	This paper (Mengist et al., 2022)
CaPun1	AAV66311	Capsicum annuum	BAHD	IIIa	Suzuki et al., 2003
CrDAT	AAC99311	Catharanthus roseus	BAHD	IIIa	Suzuki et al., 2003
CrMAT	AAO13736	Catharanthus roseus	BAHD	IIIa	Suzuki et al., 2003
CmAAT4	AAW51126	Cucumis melo	BAHD	IIIa	Suzuki et al., 2003
RhAAT1	AAW31948	Rosa x hybrida	BAHD	IIIa	Suzuki et al., 2003
FaSAAT	AAG13130	Fragaria x ananassa	BAHD	IIIa	Suzuki et al., 2003
FvVAAT	CAC09062	Fragaria vesca	BAHD	IIIa	Suzuki et al., 2003
Ss5MaT2	AAR26385	Salvia splendens	BAHD	IIIa	Suzuki et al., 2003
CbBEAT	AAC18062	Clarkia breweri	BAHD	IIIa	Suzuki et al., 2003
PsSalAT	AAK73661	Papaver somniferum	BAHD	IIIa	Suzuki et al., 2003
RsVISY	CAD89104	Rauvolfia serpentina	BAHD	IIIa
PhCFAT	ABG75942	Petunia x hybrida	BAHD	IIIb
HvACT	AAO73071	Hordeum vulgare	BAHD	IV	Suzuki et al., 2003
AtASFT	Q94CD1	Arabidopsis thaliana	BAHD	Va	Molina et al. 2009. Plant Physiol 151:1317-1328
TcDBNTBT	AAM75818	Taxus cuspidata	BAHD	Va	Suzuki et al., 2003
TcDBAT	AAF27621	Taxus cuspidata	BAHD	Va	Suzuki et al., 2003
TcBAPT	AAL92459	Taxus cuspidata	BAHD	Va	Suzuki et al., 2003
TcDBBT	Q9FPW3	Taxus cuspidata	BAHD	Va	Suzuki et al., 2003
TcTAT	AAF34254	Taxus cuspidata	BAHD	Va	Suzuki et al., 2003
AtSCT	Q8VZU3	Arabidopsis thaliana	BAHD	Va	Luo et al. 2009. Plant Cell 21:318-333
AtSDT	NP_179932	Arabidopsis thaliana	BAHD	Va	Luo et al. 2009. Plant Cell 21:318-333
Ih3AT1	BAE72676	Iris hollandica	BAHD	Va	Yoshihara et al. 2006. Plant Sci 171:632-639
MsAAT	CAC09063	Musa sapientum	BAHD	Va	Suzuki et al., 2003
VlAMAT	AAW22989	Vitis labrusca	BAHD	Va
MdAAT2	AAS79797	Malus domestica	BAHD	Va
MdAAT1	AAU14879	Malus pumila	BAHD	Va
AtCHAT	AAN09797	Arabidopsis thaliana	BAHD	Va
CmAAT2	AAL77060	Cucumis melo	BAHD	Va
CmAAT1	CAA94432	Cucumis melo	BAHD	Va
CmAAT3	AAW51125	Cucumis melo	BAHD	Va
NtBEBT	AAN09798	Nicotiana tabacum	BAHD	Va
PhBPBT	AAU06226	Petunia x hybrida	BAHD	Va
CbBEBT	AAN09796	Clarkia breweri	BAHD	Va
LaHMT/HLT	BAD89275	Lupinus albus	BAHD	Va
AtSHT	816424	Arabidopsis thaliana	BAHD	Vb	Grienenberger et al. 2009. Plant J 58:246-259
TpHCT2	BB926056	Trifolium pratense	BAHD	Vb	Sullivan. 2009. Plant Physiol 150:1866-1879
DcHCBT	CAB06430	Dianthus caryophyllus	BAHD	Vb	Suzuki et al., 2003
AsHHT1	BAC78633	Avena sativa	BAHD	Vb	Suzuki et al., 2003
PrHCT	ABO52899	Pinus radiata	BAHD	Vb	Wagner et al. 2007. PNAS 104:11856-11861
NtHCT	CAD47830	Nicotiana tabacum	BAHD	Vb	Suzuki et al., 2003
TpHCT1B	BB903226	Trifolium pratense	BAHD	Vb	Sullivan. 2009. Plant Physiol 150:1866-1879
TpHCT1A	BB911266	Trifolium pratense	BAHD	Vb	Sullivan. 2009. Plant Physiol 150:1866-1879
AtHCT	NP_199704	Arabidopsis thaliana	BAHD	Vb	Hoffman et al. 2005. Plant Biosystems 139:50-53
NtHQT	CAE46932	Nicotiana tabacum	BAHD	Vb	Suzuki et al., 2003
SlHQT	CAE46933	Solanum lycopersicum	BAHD	Vb	Niggeweg et al. 2004. Nature Biotechnol 22:746-754
CcsHQT	DQ915589	Cynara cardunculus var. scolymus	BAHD	Vb	Comino et al. 2009. BMC Plant Biol 9:30
CcaHQT	DQ915590	Cynara cardunculus var. altilis	BAHD	Vb	Comino et al. 2009. BMC Plant Biol 9:30
SsHCT	CAK55166	Solenostemon scutellarioides	BAHD	Vb	Berger et al. 2006. Planta 224:1503-1510
AtSCP30	At4g15100	Arabidopsis thaliana	SCP	2	Mugford et al., 2009
AtSCP31	At1g11080	Arabidopsis thaliana	SCP	2	Mugford et al., 2009
AtSCP32	At1g61130	Arabidopsis thaliana	SCP	2	Mugford et al., 2009
AtSCP33	At3g17180	Arabidopsis thaliana	SCP	2	Mugford et al., 2009
AtSCP35	At5g08260	Arabidopsis thaliana	SCP	2	Mugford et al., 2009
AtSCP34	At5g23210	Arabidopsis thaliana	SCP	2	Mugford et al., 2009
AtSCP25	At3g02110	Arabidopsis thaliana	SCP	2	Mugford et al., 2009
AtBRS1	At4g30610	Arabidopsis thaliana	SCP	2	Mugford et al., 2009
AtSCP23	At2g24010	Arabidopsis thaliana	SCP	2	Mugford et al., 2009
AtSCP22	At2g24000	Arabidopsis thaliana	SCP	2	Mugford et al., 2009
AtSCP40	At3g63470	Arabidopsis thaliana	SCP	2	Mugford et al., 2009
AtSCP39	At3g52020	Arabidopsis thaliana	SCP	2	Mugford et al., 2009
AtSCP38	At2g05850	Arabidopsis thaliana	SCP	2	Mugford et al., 2009
AtSCP37	At3g52010	Arabidopsis thaliana	SCP	2	Mugford et al., 2009
AtSCP36	At3g52000	Arabidopsis thaliana	SCP	2	Mugford et al., 2009
AtSCP28	At2g35770	Arabidopsis thaliana	SCP	2	Mugford et al., 2009
AtSCP29	At4g30810	Arabidopsis thaliana	SCP	2	Mugford et al., 2009
AtSCP26	At2g35780	Arabidopsis thaliana	SCP	2	Mugford et al., 2009
AtSCP27	At3g07990	Arabidopsis thaliana	SCP	2	Mugford et al., 2009
AtSCP46	At2g33530	Arabidopsis thaliana	SCP	2	Mugford et al., 2009
AtSCP45	At1g28110	Arabidopsis thaliana	SCP	2	Mugford et al., 2009
AtSCP44	At1g43780	Arabidopsis thaliana	SCP	2	Mugford et al., 2009
AtSCP41	At5g42230	Arabidopsis thaliana	SCP	2	Mugford et al., 2009
AtSCP42	At5g42240	Arabidopsis thaliana	SCP	2	Mugford et al., 2009
AtSCP43	At2g12480	Arabidopsis thaliana	SCP	2	Mugford et al., 2009
HvSCPI	P07519	Hordeum vulgare	SCP	2	Stehle et al., 2008
OsSCP38	Os06g51370	Oriza sativa	SCP	2	Mugford et al., 2009
OsSCP10	Os02g55130	Oriza sativa	SCP	2	Mugford et al., 2009
OsSCP43	Os09g28840	Oriza sativa	SCP	2	Mugford et al., 2009
OsSCP40	Os07g46350	Oriza sativa	SCP	2	Mugford et al., 2009
OsSCP32	Os06g08720	Oriza sativa	SCP	2	Mugford et al., 2009
OsSCP1	Os01g06490	Oriza sativa	SCP	2	Mugford et al., 2009
OsSCP24	Os04g32540	Oriza sativa	SCP	2	Mugford et al., 2009
OsSCP	Os10g39560	Oryza sativa	SCP	2	Mugford et al., 2009
OsSCPII-3a	Os03g09190	Oryza sativa	SCP	2	Mugford et al., 2009
OsSCPII-3b	Os03g26920	Oryza sativa	SCP	2	Mugford et al., 2009
OsSCPL45	Os11g31980	Oryza sativa	SCP	2	Mugford et al., 2009
OsSCPL42	Os11g10750	Oryza sativa	SCP	2	Mugford et al., 2009
SlSCPI	Q9M513	Solanum lycopersicum	SCP	2	Bontpart et al., 2015
AtSST1	At2g23010	Arabidopsis thaliana	SCPL	IA	Fraser et al., 2007
AtSAT	At2g23000	Arabidopsis thaliana	SCPL	IA	Fraser et al., 2007
AtSCT	At5g09640	Arabidopsis thaliana	SCPL	IA	Shirley et al., 2001
AtSMT	At2g22990	Arabidopsis thaliana	SCPL	IA	Lehfeldt et al., 2000
AtSST2	At2g22980	Arabidopsis thaliana	SCPL	IA	Fraser et al., 2007
AtFPT2	At2g22960	Arabidopsis thaliana	SCPL	IA	Tohge et al., 2016
AtFPT1	At2g22920	Arabidopsis thaliana	SCPL	IA	Tohge et al., 2017
AsSAD7	ACT21078	Avena strigosa	SCPL	IA	Mugford et al., 2009
BnSCT2	CAM91991	Brassica napus	SCPL	IA	Weier et al., 2008
BnSCT1	AAQ91191	Brassica napus	SCPL	IA	Weier et al., 2009
LpGAC	AAF64227	Lycopersicon pennellii	SCPL	IA	Li and Steffens, 2000
SbGAC	Q9ZTY8	Solanum berthaultii	SCPL	IA	Li and Steffens, 2000
AtSCPL6	At1g73270	Arabidopsis thaliana	SCPL	IA	Mugford et al., 2009
AtSCPL15	At3g12240	Arabidopsis thaliana	SCPL	IA	Mugford et al., 2009
AtSCPL5	At1g73290	Arabidopsis thaliana	SCPL	IA	Mugford et al., 2009
AtSCPL18	At1g33540	Arabidopsis thaliana	SCPL	IA	Mugford et al., 2009
AtSCPL2	At1g73300	Arabidopsis thaliana	SCPL	IA	Mugford et al., 2009
AtSCPL14	At3g12230	Arabidopsis thaliana	SCPL	IA	Mugford et al., 2009
AtSCPL11	At2g22970	Arabidopsis thaliana	SCPL	IA	Mugford et al., 2009
AtSCPL3	At1g73280	Arabidopsis thaliana	SCPL	IA	Mugford et al., 2009
AtSCPL7	At3g10450	Arabidopsis thaliana	SCPL	IA	Mugford et al., 2009
AtSCPL16	At3g12220	Arabidopsis thaliana	SCPL	IA	Mugford et al., 2009
AtSCPL1	At5g36180	Arabidopsis thaliana	SCPL	IA	Mugford et al., 2009
AtSCPL17	At3g12203	Arabidopsis thaliana	SCPL	IA	Mugford et al., 2009
AtSCPL21	At3g25420	Arabidopsis thaliana	SCPL	IB	Mugford et al., 2009
AtSCPL20	At4g12910	Arabidopsis thaliana	SCPL	IB	Mugford et al., 2009
AtSCPL50	At1g15000	Arabidopsis thaliana	SCPL	III	Mugford et al., 2009
AtSCPL51	At2g27920	Arabidopsis thaliana	SCPL	III	Mugford et al., 2009
AtSCPL47	At5g22980	Arabidopsis thaliana	SCPL	III	Mugford et al., 2009
AtSCPL48	At3g45010	Arabidopsis thaliana	SCPL	III	Mugford et al., 2009
AtSCPL49	At3g10410	Arabidopsis thaliana	SCPL	III	Mugford et al., 2009
CsSCPL	AIW39897	Camellia sinensis	SCPL	IA	Bontpart et al., 2015
CtSCPLAT4	BAF99695	Clitoria ternatea	SCPL	IA	Noda et al., 2007
DgSCPL1	BAO04182	Delphinium grandiflorum	SCPL	IA	Bontpart et al., 2015
DgSCPL2	BAO04183	Delphinium grandiflorum	SCPL	IA	Bontpart et al., 2015
DgSCPL3	BAO04184	Delphinium grandiflorum	SCPL	IA	Bontpart et al., 2015
DkSCPL1	A4PB66	Diospyros kaki	SCPL	IA	Bontpart et al., 2015
DkSCPL2	C6L1N2	Diospyros kaki	SCPL	IA	Bontpart et al., 2015
HvSCPII-2	P55748	Hordeum vulgare	SCPL	IA	Bontpart et al., 2015
MtCBP	AAQ63884	Medicago truncatula	SCPL	IA	Bontpart et al., 2015
OsSCP46	Os10g01134	Oriza sativa	SCPL	IA	Mugford et al., 2009
OsSCP9	Os02g46260	Oriza sativa	SCPL	IA	Mugford et al., 2009
OsSCP56	Os11g24510	Oriza sativa	SCPL	IA	Mugford et al., 2009
OsSCP62	Os11g27329	Oriza sativa	SCPL	IA	Mugford et al., 2009
OsSCP60	Os11g27264	Oriza sativa	SCPL	IA	Mugford et al., 2009
OsSCP22	Os04g09720	Oriza sativa	SCPL	IA	Mugford et al., 2009
OsSCP64	Os11g42390	Oriza sativa	SCPL	IA	Mugford et al., 2009
OsSCP44	Os10g01110	Oriza sativa	SCPL	IA	Mugford et al., 2009
OsSCP65	Os12g15470	Oriza sativa	SCPL	IB	Mugford et al., 2009
OsSCP23	Os04g25560	Oriza sativa	SCPL	IB	Mugford et al., 2009
OsSCP31	Os05g50600	Oriza sativa	SCP	III	Mugford et al., 2009
OsSCP29	Os05g50570	Oriza sativa	SCP	III	Mugford et al., 2009
OsSCP41	Os08g44640	Oriza sativa	SCP	III	Mugford et al., 2009
ScPRC1	NP_014026	Saccharomyces cerevisae	SCPL	IA	Bontpart et al., 2015
SbHNL1	CAD12888	Sorghum bicolor	SCPL	IA	Bontpart et al., 2015
TaSBP2	P08819	Triticum aestivum	SCPL	IA	Bontpart et al., 2015
DcSAT1	MK572824.1	Daucus carrota	SCPL	IA	Xu et al., 2019
Vcev1_p0.Chr02.03468		Vaccinium corymbossum	SCP	III	This study (Mengist et al., 2022)
Vcev1_p0.Chr02.03483		Vaccinium corymbossum	SCP	III	This study (Mengist et al., 2022)

## Sheet: Table S3
Table S3. List of genes annotated as anthocyanin regulatory genes or biosynthesis.
Function	Gene ID	ID	Full name	Symbol
Regulation	Vcev1_p0_Chr10_25413	TTG1_1	TTG1-related transcription factor	TTG1
Regulation	Vcev1_p0_Chr06_17143	bHLH_1	bHLH-related transcription factor	bHLH
Regulation	Vcev1_p0_Chr12_31157	bHLH_2	bHLH-related transcription factor	bHLH
Regulation	Vcev1_p0_Chr10_27774	bHLH_3	bHLH-related transcription factor	bHLH
Regulation	Vcev1_p0_Chr10_27761	bHLH_4	bHLH-related transcription factor	bHLH
Regulation	Vcev1-p0_Chr08_20838	MYB_1	MYB-related transcription factor	MYB
Regulation	Vcev1-p0_Chr08_20866	MYB_2	MYB-related transcription factor	MYB
Regulation	Vcev1-p0_Chr10_27163	MYB_3	MYB-related transcription factor	MYB
Regulation	Vcev1-p0_Chr08_20868	MYB_4	MYB-related transcription factor	MYB
Regulation	Vcev1-p0_Chr08_20840	MYB_5	MYB-related transcription factor	MYB
Regulation	Vcev1-p0_Chr08_20839	MYB_6	MYB-related transcription factor	MYB
Regulation	Vcev1-p0_Chr08_20842	MYB_7	MYB-related transcription factor	MYB
Regulation	Vcev1-p0_Chr08_20841	MYB_8	MYB-related transcription factor	MYB
Early Biosynthesis Gene	Vcev1_p0.Chr08.20237	CHS_1	Chalcone synthase	CHS
Early Biosynthesis Gene	Vcev1_p0.Chr08.20252	CHS_3	Chalcone synthase	CHS
Early Biosynthesis Gene	Vcev1_p0.Chr03.06881	CHS_5	Chalcone synthase	CHS
Early Biosynthesis Gene	Vcev1_p0.Chr03.06883	CHS_6	Chalcone synthase	CHS
Early Biosynthesis Gene	Vcev1_p0.Chr02.03602	CHS_9	Chalcone synthase	CHS
Early Biosynthesis Gene	Vcev1_p0.Chr11.29865	CHI1_1	Chalcone isomerase	CHI
Early Biosynthesis Gene	Vcev1_p0.Chr05.12171	F3H_1	flavanone 3-hydroxylase	F3H
Early Biosynthesis Gene	Vcev1_p0.Chr08.20184	F3H_3	flavanone 3-hydroxylase	F3H
Early Biosynthesis Gene	Vcev1_p0_Chr11_29795	F3-H_1	Flavanone 3'-hydroxylase	F3'H
Early Biosynthesis Gene	Vcev1_p0.Chr06.14928	F3-5-H_2	Flavonoid 3',5'-hydroxylase	F3'5'H
Early Biosynthesis Gene	Vcev1_p0.Chr01.00459	F3-5-H_3	Flavonoid 3',5'-hydroxylase	F3'5'H
Early Biosynthesis Gene	Vcev1_p0.Chr01.00460	F3-5-H_7	Flavonoid 3',5'-hydroxylase	F3'5'H
Early Biosynthesis Gene	Vcev1_p0.Chr01.00427	F3-5-H_9	Flavonoid 3',5'-hydroxylase	F3'5'H
Early Biosynthesis Gene	Vcev1_p0.Chr01.00426	F3-5-H_11	Flavonoid 3',5'-hydroxylase	F3'5'H
Early Biosynthesis Gene	Vcev1_p0.Chr01.00467	F3-5-H_13	Flavonoid 3',5'-hydroxylase	F3'5'H
Early Biosynthesis Gene	Vcev1_p0.Chr01.00461	F3-5-H_14	Flavonoid 3',5'-hydroxylase	F3'5'H
Flavonols	Vcev1_p0.Chr02.04083	FLS_2	Flavonol synthase	FLS
Flanoves	Vcev1_p0.Chr06.16477	FNS2_1	Flavone synthase	FNS
Flanoves	Vcev1_p0.Chr06.16477	FNS2_2	Flavone synthase	FNS
Flanoves	Vcev1_p0.Chr06.16482	FNS2_3	Flavone synthase	FNS
Catechin	Vcev1_p0.Chr10.26536	LAR_1	Leucoanthocyanidin reductase	LAR
Catechin	Vcev1_p0.Chr02.05004	LAR_5	Leucoanthocyanidin reductase	LAR
Catechin	Vcev1_p0.Chr02.05006	LAR_6	Leucoanthocyanidin reductase	LAR
Epicatechin	Vcev1_p0.Chr06.15492	ANR_1	Anthocyanidin reductase	ANR
Late Biosynthesis Gene	Vcev1_p0.Chr08.21253	DFR_1	Dihydroflavonol reductase	DFR
Late Biosynthesis Gene	Vcev1_p0.Chr12.32250	ANS_2	Leucoanthocyanidin dioxygenase/anthocyanidin synthase	ANS

## Sheet: Table S4
Table S4. Designed primers for selected genes for qRT-PCR analysis.
Gene ID	Forward primer sequence (3' > 5')	Reverse primer sequence (5' > 3')	Base pairs	Melting temp (Forward/Reverse)
Vcev1_p0.Chr02.03371	CTTTGAATGTGGTGGACTGGTCATTTG	TCTTAGTAACAACCTTAACTCCGCCAG	236	63.02/62.61
Vcev1_p0.Chr04.11988	CATGCTCTCTGTCGGCTCATTGTTATA	TTGGCCCATATTGTACAGCATCATTGA	197	63.02/63.49
UBIQUITIN-CONJUGATING ENZYME (UBC28)	CCATCCACTTCCCTCCAGATTATCCAT	ACAGATTGAGAGCAGCACCTTGGA	164	63.78/64.15

## Sheet: Table S5
Table S5. Phenotypic variability of anthocyanins, chlorogenic acid and fruit quality traits in the mapping population
	Year_2017					Year_2018					Year_2019
Abbreviated	Mean	Std error	Max	Min	Fold variation	Mean	Std error	Max	Min	Fold variation	Mean	Std error	Max	Min	Fold variation
TSS (%)	15.3981	0.21683	23	10.53	2.18424	16.836	0.19993	25	11.9	2.10084	17.0684	0.22825	25	11	2.27273
pH	3.80417	0.0239403	4.83	3	1.61	3.71354	0.0236119	4.7767	3	1.59223	3.89999	0.0254171	4.7	3	1.56667
TA (%)	0.640845	0.0203022	1.42	0.12	11.8333	0.712228	0.022001	1.881	0.1772	10.6151	0.526163	0.0165903	1.2686	0.1668	7.60552
CHA (ug/g)	446.248	22.2357	2145.3	170	12.6194	720.506	29.8544	2532.69	170.035	14.8951	479.133	21.9858	2145.3	164.997	13.0021
Cyn_arab	686.223	0.492463	1799.51	55.31	32.535	829.882	0.523162	2000	8.2925	241.182	853.984	0.496084	2052.49	262.951	7.80557
Cyn_gal	98.0027	0.239632	250	18.03	13.8658	115.156	0.31914	300	13.28	22.5904	128.755	0.334439	350	22.7733	15.3689
Cyn_glu	28.2386	0.300238	99.16	0	99.16	33.6885	0.46509	100	0	100	40.2151	0.348911	120	0	120
Cyn_acyl	0.337232	0.0539804	3.46	0	3.46	0.457494	0.0747615	4.3867	0	4.3867	0.330113	0.0504846	3.05	0	3.05
Cyn_ac_glu	2.18982	0.337096	20.27	0	20.27	3.45899	0.557501	36.97	0	36.97	2.83189	0.446364	28.3467	0	28.3467
Cyn	822.018	0.287082	2024.98	283.5	7.14279	988.216	0.319015	2930.04	135.933	21.555	1026.03	0.264273	2308.35	344.557	6.69947
Dp_arab	381.95	0.28389	785.24	114	6.88807	487.048	0.297998	1333.65	44.94	29.6762	495.774	0.289767	1015.94	143.88	7.06102
Dp_gal	663.819	0.839848	1579.31	165.2	9.55999	816.531	0.859182	2733.81	76.06	35.9429	778.203	0.831737	2323.23	227.623	10.2065
Dp_glu	141.663	0.942487	674.95	0	674.95	192.07	1.01307	879.327	3.5533	247.468	174.548	0.973643	826.9	0	826.9
Dp_acyl	0.88885	0.110497	10	0	10	1.52347	0.17365	10	0	10	1.1068	0.115346	10	0	10
Dp_ac_glu	11.2297	1.02034	100	0	100	20.9888	1.40152	100	0	100	16.4807	1.06613	100	0	100
Dp	1201.59	0.305805	2369.84	285.69	8.29515	1527.86	0.334847	4146.14	159.93	25.9247	1467.55	0.283855	3400.41	381.503	8.91295
Mv_arab	598.296	0.442237	1175.29	40.94	28.7076	646.157	0.443802	1357.97	19.75	68.7578	773.987	0.454805	1476.09	33.39	44.2074
Mv_gal	1209.04	39.2841	2703.17	435.73	6.20377	1320.38	41.9149	3163.95	148.28	21.3376	1490.06	47.0219	3588.16	268.66	13.3558
Mv_glu	393.033	1.30304	1605.6	28.35	56.6349	490.967	1.31056	1721.58	56.8033	30.3077	508.55	1.23326	1720.81	0	1720.81
Mv_ac_gal	3.81053	0.544267	32.52	0	32.52	5.339	0.800408	74.61	0	74.61	4.36023	0.689322	51.7567	0	51.7567
Mv_ac_glu	12.9004	0.220921	112.3	0	112.3	23.5872	0.342201	300.4	0	300.4	27.1571	0.694941	174.043	0	174.043
Mv_acyl	0.736991	0.0763281	4.53	0	4.53	1.14888	0.150795	8.08	0	8.08	1.19428	0.139832	16.63	0	16.63
Mv	2217.08	0.434904	4650.91	796.25	5.84102	2486.43	0.485137	4508.76	351.48	12.8279	2804.11	0.480363	5328.91	362.29	14.709
Peo_gal	42.591	0.547854	150	0	150	52.4921	0.46343	150	8.1	18.5185	74.1148	0.509857	211.3	4.0133	51.3699
Peo_glu	241.336	0.547854	464.11	82.44	5.62967	283.011	0.46343	675.823	30.89	21.8784	312.81	0.509857	600	128.01	4.68348
Peo_ac_glu	0.643009	0.268991	33.05	0	33.05	2.17186	0.789827	78.8533	0	78.8533	0.76254	0.502611	72.6667	0	72.6667
Peo	284.779	0.0672077	545.99	99.92	5.46427	337.909	0.079171	797.253	41.43	19.2434	383.606	0.249179	600	156.823	3.82596
Pet_gal	40.993	1.763	135.25	0	135.25	61.2259	2.16258	145.52	5.78	25.1765	66.7361	2.5262	164.89	0	164.89
Pet_glu	115.933	2.47837	496.95	0	496.95	166.061	2.15645	681.08	8.2067	82.9907	157.785	2.1481	596.08	5.2333	113.901
Pet_ac_glu	5.62372	0.303792	40.8	0	40.8	10.362	0.462527	128.92	0	128.92	7.01901	0.336999	72.72	0	72.72
Pet	162.549	0.201616	597.28	8.33	71.7023	238.823	0.222716	864.13	13.9867	61.7823	231.54	0.192711	700.627	22.39	31.2919
Total_arab	1666.47	0.434368	3503.12	562.08	6.23242	1974.95	0.459321	4935	651.793	7.57142	2123.75	0.417924	4190.2	815.05	5.14041
Total_gal	2059.54	0.715315	4512.77	684.64	6.59145	2386.13	0.692966	5912.37	779.06	7.58911	2545.1	0.659572	5499.22	855.627	6.42713
Total_glu	960.839	1.07569	2870.17	149.43	19.2075	1257.24	1.09742	4315.63	243.63	17.7139	1259.81	1.03463	3390.44	199.393	17.0038
TOTALANC	4734.6	113.671	9367.6	1485.23	6.30717	5566.74	116.361	11565.8	1485.23	7.78726	5886.96	128.46	10463.3	2217.44	4.71864
Cyn_arab_P	83.1979	22.4228	97.39	65	1.49831	83.4615	25.7826	97.9533	60	1.63255	82.7313	26.766	96.8833	65	1.49051
Cyn_glu_P	4.35509	1.69015	19.84	0	19.84	5.02575	2.04401	57.5467	0	57.5467	5.05524	2.35802	19.6833	0	19.6833
Cyn_gal_P	11.5123	3.68146	15	2.61	5.74713	11.6371	4.90578	20	2.0467	9.77183	12.3833	5.49832	24.31	3.04	7.74204
Cyn_ac_gluc_P	4.94952	0.736072	46.97	0	46.97	7.11	1.05315	56.56	0	56.56	4.58725	0.649718	38.4367	0	38.4367
Cyn_P	17.5077	24.2819	26.69	8.89	3.00225	17.5327	29.9542	27.1962	2.4275	11.2034	17.1241	30.3657	25.1491	11.0015	2.26334
Dp_arab_P	32.033	10.2764	42.1	21.61	1.94817	32.2583	12.8154	46.67	21.4833	2.17239	34.3064	12.4526	45.97	21.89	2.10005
Dp_gal_P	55.605	20.4521	74.95	33.74	2.2214	53.4022	27.4022	70.2467	32.4733	2.16321	52.7589	26.1383	68.3267	24.8733	2.74699
Dp_glu_P	12.3614	12.3464	40.57	0	40.57	14.3394	16.1509	42.5467	0.3933	108.179	12.9348	15.0106	46.54	0	46.54
Dp_ac_glu_P	8.26418	1.33233	95.1	0	95.1	11.8019	2.29461	98.4033	0	98.4033	11.112	1.65941	100	0	100
Dp_P	25.5066	32.1869	37.79	17.31	2.18313	27.3228	42.1372	40.4013	18.1171	2.23001	24.4122	39.5591	38.1118	16.2366	2.34728
Mv_arab_P	27.1505	17.0133	43.82	10	4.382	26.0504	19.1088	41.19	10	4.119	27.8993	19.0536	41.83	10	3.80273
Mv_galc_P	53.9702	0.97415	70	28.61	2.4467	52.7614	0.97326	75	30.0433	2.4964	52.8402	0.928094	75	30.2233	2.40205
Mv_glu_P	18.6719	30.0711	54.87	2.32	23.6509	21.0546	33.7907	53.4367	2.45	21.8109	19.2134	35.3812	52.7633	2.4833	21.2473
Mv_ac_galc_P	0.268938	0.0378026	2.32	0	2.32	0.408532	0.0667993	6.7133	0	6.7133	0.335948	0.0762361	10.43	0	10.43
Mv_ac_glu_P	1.84345	1.67937	12.54	0	12.54	2.44902	3.68525	20.38	0	20.38	4.75196	2.85479	100	0	100
Mv_P	47.3781	54.4584	59.22	29.04	2.03926	44.6926	56.8902	57.9714	26.9053	2.15465	47.7404	62.127	59.7696	5.4424	10.9822
Peo_gal_P	14.3819	2.10975	34.94	0	34.94	15.3231	2.23402	37.51	3.17	11.8328	18.4737	3.13227	39.26	1.88	20.883
Peo_glu_P	85.6181	5.67721	100	65.06	1.53704	84.6769	7.09196	96.83	62.49	1.54953	81.5263	7.08301	98.12	60.74	1.58925
Peo_P	6.1092	6.94806	8.36	4	2.09	6.07172	8.50193	9.058	3.787	2.39187	6.80843	8.44476	44.7688	4.352	10.2869
Pet_galc_P	47.4396	2.47837	100	0	100	43.7669	2.15645	87.8967	4.26	20.633	44.43	2.1481	87.39	0	87.39
Pet_glu_P	52.5604	9.86078	100	0	100	56.2331	12.7704	95.74	12.1033	7.91024	55.57	12.0041	100	12.61	7.93021
Pet_ac_glu_P	2.29211	0.779665	14.33	0	14.33	3.18629	1.58533	31.0133	0	31.0133	2.40797	1.01331	25.9167	0	25.9167
Pet_P	3.49902	10.4618	9.88	0.23	42.9565	4.38222	13.5066	10.365	0.3511	29.5215	3.89301	12.6304	9.7549	0.4816	6.58403
Total_arab_P	35.6854	43.8772	47.02	23.35	2.0137	35.0997	50.8093	45.4167	15.7933	2.87569	36.031	52.1217	47.9067	24.08	1.98125
Total_gal_P	43.6812	61.7348	61.24	24.47	2.50266	42.2586	68.4858	56.4933	25.13	2.24804	42.6357	75.3312	54.37	25.7333	2.11283
Total_glu_P	20.6329	55.784	52.19	5.54	9.42058	22.6419	67.5172	51.3	7.53	6.81275	21.3336	66.7945	50.1867	8.09	6.1278
Fold-change values were calculated independently for each trait, dividing the maximum value by the minimum value of each trait
Anthocyanins and CHA concentrations are expressed (ug/g); _P ; % contribution.

## Sheet: Table S6
Table S6. Summary of quantitative trait loci for chlorogenic acid and anthocyanins concentration, anthocyanin composition and fruit quality traits in the mapping population
Trait _full_name	Trait_abbreviated	Chr	LOD	R2	Position	Best simple model	Haplotype	Effect	Category
Total soluble solid for year-2017	TSS_2017	10	6.5	19	81	Double simplex	H2H7	positive	FQ traits
Total soluble solid for year-2019	TSS_2019	8	8.4	23	78.86	Double simplex	H2H8	positive	FQ traits
pH for year-2018	pH_2018	3	6.5	19	83	simplex	H8	positive	FQ traits
pH for year-2019	pH_2019	3	7.1	21	72	simplex	H8	positive	FQ traits
Titratable acidity for year-2017	TA_2017	3	6.97	22	77.95	simplex	H8	negative	FQ traits
Titratable acidity for year-2018	TA_2018	3	7.49	21	98	simplex	H8	negative	FQ traits
Titratable acidity for year-2018	TA_2018	12	5.68	16	66	Double simplex	H2H8	positive	FQ traits
Titratable acidity for year-2019	TA_2019	3	7.62	22.21	75	simplex	H8	negative	FQ traits
Chlorogenic acid for year-2017	CHA_2017	2	5.9	21	29	double simplex	H1H6	positive	CHA
Chlorogenic acid for year-2018	CHA_2018	2	6.9	20	19	double simplex	H1H6	positive	CHA
Chlorogenic acid for year-2019	CHA_2019	2	6.7	19	29.6	double simplex	H1H6	positive	CHA
Cyanidin 3-galactoside for year-2017	Cyn_gal_2017	1	6.3	21	35.23	Double simplex	H46	negative	Individual anthocyanins
Cyanidin 3-galactoside for year-2018	Cyn_gal_2018	1	6.22	17.18	24.54	Double simplex	H46	negative	Individual anthocyanins
Cyanidin 3-galactoside for year-2019	Cyn_gal_2019	1	6.9	18	19.25	Double simplex	H46	negative	Individual anthocyanins
Malvidin 3-arabinoside for year-2018	Mv_arab_2018	1	5.73	13.28	30	Duplex x simplex	H45	negative	Individual anthocyanins
Malvidin 3-arabinoside for year-2019	Mv_arab_2019	1	6.49	15	31	Duplex x simplex	H45	negative	Individual anthocyanins
Malvidin 3-galactoside for year-2018	Mv_gal_2018	1	4.9	14.16	31	Duplex x simplex	H45	negative	Individual anthocyanins
Malvidin 3-galactoside for year-2019	Mv_gal_2019	1	6.22	15.58	31	Duplex x simplex	H45	negative	Individual anthocyanins
Peonidin 3-galactoside for year-2017	Peo_gal_2017	1	5.12	19.21	18.21	Double simplex	H46	negative	Individual anthocyanins
Peonidin 3-galactoside for year-2018	Peo_gal_2018	1	5.8	16	18	Double simplex	H46	negative	Individual anthocyanins
Peonidin 3-galactoside for year-2019	Peo_gal_2019	1	5.56	18.85	21.55	Double simplex	H46	negative	Individual anthocyanins
Petunidin 3-galactoside for year-2018	Pet_gal_2018	1	7.6	22	25	Double simplex	H46	negative	Individual anthocyanins
Petunidin 3-galactoside for year-2019	Pet_gal_2019	1	7.14	20	25	Double simplex	H46	negative	Individual anthocyanins
Cyanidin 3-arabinoside for year-2018	Cyn_arab_2018	4	10.34	30	114	simplex	H7	negative	Individual anthocyanins
Cyanidin 3-arabinoside for year-2019	Cyn_arab_2019	4	8.84	23.41	116.11	simplex	H7	negative	Individual anthocyanins
Cyanidin 3-galactoside for year-2018	Cyn_gal_2018	4	9.01	25.39	110	simplex	H7	negative	Individual anthocyanins
Cyanidin 3-galactoside for year-2019	Cyn_gal_2019	4	6.32	18	112.35	simplex	H7	negative	Individual anthocyanins
Cyanidin 3-glucoside for year-2017	Cyn_glu_2017	4	11.86	38	114.3	simplex	H7	positive	Individual anthocyanins
Cyanidin 3-glucoside for year-2018	Cyn_glu_2018	4	17.03	46	115	simplex	H7	positive	Individual anthocyanins
Cyanidin 3-glucoside for year-2019	Cyn_glu_2019	4	13.5	40	114.3	simplex	H7	positive	Individual anthocyanins
Delphinidin 3-glucoside for year-2017	Dp_glu_2017	4	26.82	67	115	simplex	H7	positive	Individual anthocyanins
Delphinidin 3-glucoside for year-2018	Dp_glu_2018	4	32	65.23	115	simplex	H7	positive	Individual anthocyanins
Delphinidin 3-glucoside for year-2019	Dp_glu_2019	4	27.7	66.48	115	simplex	H7	positive	Individual anthocyanins
Malvidin 3-arabinoside for year-2017	Mv_arab_2017	4	7.8	26	116	simplex	H7	negative	Individual anthocyanins
Malvidin 3-arabinoside for year-2018	Mv_arab_2018	4	9.33	26.91	114.3	simplex	H7	negative	Individual anthocyanins
Malvidin 3-arabinoside for year-2019	Mv_arab_2019	4	9	22.93	116	simplex	H7	negative	Individual anthocyanins
Malvidin 3-galactoside for year-2017	Mv_gal_2017	4	9.62	32.16	116	simplex	H7	negative	Individual anthocyanins
Malvidin 3-galactoside for year-2018	Mv_gal_2018	4	13.16	36	114.25	simplex	H7	negative	Individual anthocyanins
Malvidin 3-galactoside for year-2019	Mv_gal_2019	4	10.38	27	116	simplex	H7	negative	Individual anthocyanins
Malvidin 3-glucoside for year-2017	Mv_glu_2017	4	23	59.92	115	simplex	H7	positive	Individual anthocyanins
Malvidin 3-glucoside for year-2018	Mv_glu_2018	4	29.96	61.24	115	simplex	H7	positive	Individual anthocyanins
Malvidin 3-glucoside for year-2019	Mv_glu_2019	4	29.85	59.21	115	simplex	H7	positive	Individual anthocyanins
Peonidin 3-galactoside for year-2017	Peo_gal_2017	4	8.2	28.98	114	simplex	H7	negative	Individual anthocyanins
Peonidin 3-galactoside for year-2018	Peo_gal_2018	4	14	37	113	simplex	H7	negative	Individual anthocyanins
Peonidin 3-galactoside for year-2019	Peo_gal_2019	4	7.2	28	111	simplex	H7	negative	Individual anthocyanins
Petunidin 3-glucoside for year-2017	Pet_glu_2017	4	27	66	115	simplex	H7	positive	Individual anthocyanins
Petunidin 3-glucoside for year-2018	Pet_glu_2018	4	32	64	115	simplex	H7	positive	Individual anthocyanins
Petunidin 3-glucoside for year-2019	Pet_glu_2019	4	27	57	115	simplex	H7	positive	Individual anthocyanins
Cyanidin 3-galactoside for year-2018	Cyn_gal_2018	8	7.85	22.75	65.2	Double simplex	H45	positive	Individual anthocyanins
Cyanidin 3-galactoside for year-2019	Cyn_gal_2019	8	10.52	27	64.13	Double simplex	H45	positive	Individual anthocyanins
Peonidin 3-galactoside for year-2018	Peo_gal_2018	8	6.4	19	70	Simplex x duplex	H278	negative	Individual anthocyanins
Peonidin 3-galactoside for year-2019	Peo_gal_2019	8	5.3	23.5	69	simplex x duplex	H278	negative	Individual anthocyanins
Petunidin 3-galactoside for year 2018	Pet_gal_2018	8	8	23	65	simplex	H5	positive	Individual anthocyanins
Petunidin 3-galactoside for year 2019	Pet_gal_2019	8	11.15	44.6	65	simplex	H5	positive	Individual anthocyanins
Malvidin 3-arabinoside for year 2018	Mv_arab_2018	9	5.33	10.97	43.46	Double simplex	H7	positive	Individual anthocyanins
Malvidin 3-galactoside for year 2019	Mv_gal_2019	10	5.6	17.88	93	Double simplex	H2H7	positive	Individual anthocyanins
Malvidin 3-arabinoside for year 2019	Mv_arab_2019	11	7.33	18.23	123	simplex	H8	positive	Individual anthocyanins
Malvidin 3-galactoside for year 2019	Mv_gal_2019	11	7.7	16.7	98	simplex	H8	positive	Individual anthocyanins
Petunidin 6-acetyl -3-glucoside for year-2017	Pet_ac_glu_2017	2	4.7	16.3	27	simplex	H8	positive	Individual acylated anthocyanins
Petunidin 6-acetyl -3-glucoside for year-2018	Pet_ac_glu_2018	2	5.6	15.24	27	simplex	H8	positive	Individual acylated anthocyanins
Petunidin 6-acetyl -3-glucoside for year-2019	Pet_ac_glu_2019	2	5.63	15	27	simplex	H8	positive	Individual acylated anthocyanins
Malvidin 6-acetyl -3-galactoside for year-2018	Mv_ac_gal_2018	2	7.2	21	25.55	simplex	H8	positive	Individual acylated anthocyanins
Malvidin 6-acetyl -3-glucoside for year-2018	Mv_ac_glu_2018	2	4.8	14.21	26	simplex	H8	positive	Individual acylated anthocyanins
Malvidin 6-acetyl -3-glucoside for year-2019	Mv_ac_glu_2019	2	7	16.43	27	simplex	H8	positive	Individual acylated anthocyanins
Petunidin 6-acetyl -3-glucoside for year-2017	Pet_ac_glu_2017	4	12.11	39.21	115	simplex	H7	positive	Individual acylated anthocyanins
Petunidin 6-acetyl -3-glucoside for year-2018	Pet_ac_glu_2018	4	8.35	22.73	123.35	simplex	H7	positive	Individual acylated anthocyanins
Petunidin 6-acetyl -3-glucoside for year -2019	Pet_ac_glu_2019	4	12	30	115	simplex	H7	positive	Individual acylated anthocyanins
Cyanidin 6-acetyl -3-glucoside for year-2017	Cyn_ac_glu_2017	4	9.08	34.37	117.67	simplex	H7	positive	Individual acylated anthocyanins
Cyanidin 6-acetyl -3-glucoside for year-2018	Cyn_ac_glu_2018	4	6.23	19.87	115.714	simplex	H7	positive	Individual acylated anthocyanins
Cyanidin 6-acetyl -3-glucoside for year-2019	Cyn_ac_glu_2019	4	7.2	21.42	119	simplex	H7	positive	Individual acylated anthocyanins
Malvidin 6-acetyl -3-glucoside for year-2017	Mv_ac_glu_2017	4	11.08	36.34	122.2	simplex	H7	positive	Individual acylated anthocyanins
Malvidin 6-acetyl -3-glucoside for year-2018	Mv_ac_glu_2018	4	9.67	25	97	simplex	H7	positive	Individual acylated anthocyanins
Malvidin 6-acetyl -3-glucoside for year-2019	Mv_ac_glu_2019	4	5	33	115	simplex	H7	positive	Individual acylated anthocyanins
Total anthocyanin for year-2017	TotalANC_2017	1	6.65	24	27	Simplex x duplex	H457	negative	Total anthocyanin
Total anthocyanin for year-2017	TotalANC_2017	12	6.62	23	62	Double simplex	H16	positive	Total anthocyanin
Total anthocyanin for year-2018	TotalANC_2018	1	7.5	22	31	Simplex x duplex	H457	Negative	Total anthocyanin
Total anthocyanin for year-2019	TotalANC_2019	1	7.16	20	27	Simplex x duplex	H457	negative	Total anthocyanin
Total anthocyanin for year-2019	TotalANC_2019	11	7.05	20	108	simplex	H8	positive	Total anthocyanin
% Cyanidin arabinoside for year-2017	Cyn_arab_P_2017	1	8.32	30	34.82	Double simplex	H46	positive	% contribution
% Cyanidin arabinoside for year-2018	Cyn_arab_P_2018	1	4.42	24.36	37	Double simplex	H46	positive	% contribution
% Cyanidin arabinoside for year-2019	Cyn_arab_P_2019	1	7.39	20.85	35.09	Double simplex	H46	positive	% contribution
% Cyanidin galactoside for year-2017	Cyn_gal_P_2017	1	8	35.54	35	Double simplex	H46	negative	% contribution
% Cyanidin galactoside for year-2018	Cyn_gal_P_2018	1	9	29.73	35	Double simplex	H46	negative	% contribution
% Cyanidin galactoside for year-2019	Cyn_gal_P_2019	1	9.9	25.14	28	Double simplex	H46	negative	% contribution
% Peonidin galactoside for year-2017	Peo_gal_P_2017	1	6	18.65	23	simplex	H6	negative	% contribution
% Peonidin galactoside for year-2018	Peo_gal_P_2018	1	10.28	27	22	simplex	H6	negative	% contribution
% Peonidin galactoside for year-2019	Peo_gal_P_2019	1	8.9	22.67	22	simplex	H6	negative	% contribution
% Cyanidin arabinoside for year-2017	Cyn_arab_P_2017	4	4.75	16.88	112.7	simplex	H7	negative	% contribution
% Cyanidin arabinoside for year-2019	Cyn_arab_P_2019	4	6.3	17	115.8	simplex	H7	negative	% contribution
% Delphinidin arabinoside for year-2018	Dp_arab_P_2018	4	11.6	24	115	simplex	H7	negative	% contribution
% Delphinidin arabinoside for year-2019	Dp_arab_P_2019	4	9.5	25.64	115	simplex	H7	negative	% contribution
% Delphinidin galactoside for year-2017	Dp_gal_P_2017	4	35.6	77	115	simplex	H7	negative	% contribution
% Delphinidin galactoside for year-2018	Dp_gal_P_2018	4	40	73	115	simplex	H7	negative	% contribution
% Delphinidin galactoside for year-2019	Dp_gal_P_2019	4	38	70	115	simplex	H7	negative	% contribution
% Delphinidin glucoside for year-2017	Dp_glu_P_2017	4	40	80	115	simplex	H7	positive	% contribution
% Delphinidin glucoside for year-2018	Dp_glu_P_2018	4	41	73.3	115	simplex	H7	positive	% contribution
% Delphinidin glucoside for year-2019	Dp_glu_P_2019	4	37.56	69	115	simplex	H7	positive	% contribution
% Malvidin arabinoside for year-2017	Mv_arab_P_2017	4	12	42.5	115	simplex	H7	negative	% contribution
% Malvidin arabinoside for year-2018	Mv_arab_P_2018	4	18	51.39	116	simplex	H7	negative	% contribution
% Malvidin arabinoside for year-2019	Mv_arab_P_2019	4	15	37.33	115	simplex	H7	negative	% contribution
% Malvidin galactoside for year-2017	Mv_gal_p_2017	4	32	76	115	simplex	H7	negative	% contribution
% Malvidin galactoside for year-2018	Mv_gal_p_2018	4	41.24	77	115	simplex	H7	negative	% contribution
% Malvidin galactoside for year-2019	Mv_gal_p_2019	4	36	68	115	simplex	H7	negative	% contribution
% Peonidin galactoside for year-2017	Peo_gal_P_2017	4	10.4	35	114	simplex	H7	negative	% contribution
% Peonidin galactoside for year-2018	Peo_gal_P_2018	4	9.4	26	113	simplex	H7	negative	% contribution
% Peonidin galactoside for year-2019	Peo_gal_P_2019	4	10.12	27	113	simplex	H7	negative	% contribution
% Petunidin galactoside for year-2017	Pet_gal_P_2017	4	28.5	68.7	115	simplex	H7	negative	% contribution
% Petunidin galactoside for year-2018	Pet_gal_P_2018	4	42	80	114	simplex	H7	negative	% contribution
% Petunidin galactoside for year-2019	Pet_gal_P_2019	4	30.2	61	114	simplex	H7	negative	% contribution
% Cyanidin arabinoside for year-2017	Cyn_arab_P_2017	8	9.72	33.6	76.9	Simplex x duplex	H278	positive	% contribution
% Cyanidin arabinoside for year-2018	Cyn_arab_P_2018	8	5.59	27.44	78	Simplex x duplex	H278	positive	% contribution
% Cyanidin arabinoside for year-2019	Cyn_arab_P_2019	8	12.84	34.31	78	Simplex x duplex	H278	positive	% contribution
% Cyanidin galactoside for year-2017	Cyn_gal_P_2017	8	8	37.36	67	simplex × duplex	H278	negative	% contribution
% Cyanidin galactoside for year-2018	Cyn_gal_P_2018	8	9.84	32.14	76.8	simplex × duplex	H278	negative	% contribution
% Cyanidin galactoside for year-2019	Cyn_gal_P_2019	8	16.62	39.62	76.65	simplex × duplex	H278	negative	% contribution
% Peonidin galactoside for year-2017	Peo_gal_P_2017	8	6	17.4	64	Simplex x duplex	H278	negative	% contribution
% Peonidin galactoside for year-2018	Peo_gal_P_2018	8	11.78	28	65	Simplex x duplex	H278	negative	% contribution
% Peonidin galactoside for year-2019	Peo_gal_P_2019	8	13.5	34.5	66	Simplex x duplex	H278	negative	% contribution
% Cyanidin arabinoside for year-2018	Cyn_arab_P_2018	9	5.5	11	53	simplex	H7	positive	% contribution
% Cyanidin arabinoside for year-2017	Cyn_arab_P_2017	11	5.36	19.8	95	Double simplex	H28	positive	% contribution
% Cyanidin acetyl glucoside for year-2019	Cyn_ac_glu_P_2019	2	6.4	19	25	simplex	H8	positive	% contribution
% Delphinidin acetyl glucoside for year-2018	Dp_ac_glu_P_2018	2	9.72	27	29.58	simplex	H8	positive	% contribution
% Delphinidin acetyl glucoside for year-2019	Dp_ac_glu_P_2019	2	6.7	19	30	simplex	H8	positive	% contribution
% Malvidin acetyl galactoside for year-2017	Mv_ac_gal_P_2017	2	7	21.87	22.25	simplex	H8	positive	% contribution
% Malvidin acetyl galactoside for year-2018	Mv_ac_gal_P_2018	2	4.8	14.21	26	simplex	H8	positive	% contribution
% Malvidin acetyl galactoside for year-2019	Mv_ac_gal_P_2019	2	5.9	16.43	27.17	simplex	H8	positive	% contribution
% Petunidin acetyl glucoside for year-2017	Pet_ac_glu_P_2017	2	5.85	22	27	simplex	H8	positive	% contribution
% Petunidin acetyl glucoside for year-2018	Pet_ac_glu_P_2018	2	6.8	18.79	31	simplex	H8	positive	% contribution
% Petunidin acetyl glucoside for year-2019	Pet_ac_glu_P_2019	2	5.56	15.89	17.4	simplex	H8	positive	% contribution
% Petunidin acetyl glucoside for year-2019	Pet_ac_glu_P_2019	2	6.64	18.42	25.26	simplex	H8	positive	% contribution
% Cyanidin acetyl glucoside for year-2017	Cyn_ac_glu_P_2017	4	8.2	33.61	117.74	simplex	H7	positive	% contribution
% Cyanidin acetyl glucoside for year-2018	Cyn_ac_glu_P_2018	4	6.52	22.23	118.26	simplex	H7	positive	% contribution
% Cyanidin acetyl glucoside for year-2019	Cyn_ac_glu_P_2019	4	6.97	23.3	117.74	simplex	H7	positive	% contribution
% Petunidin acetyl glucoside for year-2017	Pet_ac_glu_P_2017	4	9.33	32.58	115.14	simplex	H7	positive	% contribution
% Petunidin acetyl glucoside for year-2018	Pet_ac_glu_P_2018	4	5.9	16.68	114	simplex	H7	positive	% contribution
% Petunidin acetyl glucoside for year-2019	Pet_ac_glu_P_2019	4	8.34	22.79	118.26	simplex	H7	positive	% contribution
% Malvidin acetyl galactoside for year-2017	Mv_ac_gal_P_2017	9	5.2	21.16	77	Double simplex	H28	positive	% contribution
% Cyanidin for year-2017	Cyn_P_2017	4	14.83	46	115	simplex	H7	negative	% contribution
% Cyanidin for year-2018	Cyn_P_2018	4	21.5	50	113	simplex	H7	negative	% contribution
% Cyanidin for year-2019	Cyn_P_2019	4	21.77	49.91	114.15	simplex	H7	negative	% contribution
Peonidin for year-2018	Peo_2018	1	4.7	13.24	35	simplex	H8	negative	% contribution
Peonidin for year-2018	Peo_2018	4	9.7	27	114	simplex	H7	negative	% contribution
Delphinidin for year-2017	Dp_2017	2	6.6	24	71.4	Duplex x simplex	H128	Negative	group summation
Petunidin for year-2017	Pet_2017	4	22.53	60	115	simplex	H7	positive	group summation
Petunidin for year-2018	Pet_2018	4	27.2	58	115	simplex	H7	positive	group summation
Petunidin for year-2019	Pet_2019	4	23.4	51.76	115	simplex	H7	positive	group summation
Delphinidin for year-2019	Dp_2019	8	6.33	18	97	simplex	H2	positive	group summation
Total arabinoside for year-2018	Total_arab_2018	4	9.86	28	114	simplex	H7	negative	group summation
Total arabinoside for year-2017	Total_arab_2017	4	6.48	22	116	simplex	H7	negative	group summation
Total arabinoside for year-2029	Total_arab_2019	4	8.3	22.5	116	simplex	H7	negative	group summation
Total galactoside for year-2017	Total_gal_2017	4	8.34	29	116	simplex	H7	negative	group summation
Total galactoside for year-2018	Total_gal_2018	4	13.22	34	114	simplex	H7	negative	group summation
Total galactoside for year-2019	Total_gal_2019	4	10.3	26.81	116	simplex	H7	negative	group summation
Total glucoside for year-2017	Total_glu_2017	4	23.5	61	115	simplex	H7	positive	group summation
Total glucoside for year-2018	Total_glu_2018	4	28	60	115	simplex	H7	positive	group summation
Total glucoside for year-2019	Total_glu_2019	4	25.56	52.36	115	simplex	H7	positive	group summation
Total arabinoside for year-2019	Total_arab_2019	11	7.2	16	98	simplex	H8	positive	group summation
Total galactoside for year-2019	Total_gal_2019	11	6.8	19	95	Simplex × duplex	H8	positive	group summation
Total arabinoside for year-2017	Total_arab_2017	1	5.06	18	26	Simplex x duplex	H457	positive	group summation
Total arabinoside for year-2018	Total_arab_2018	1	5.24	13	30	Simplex x duplex	H457	positive	group summation
Total arabinoside for year-2019	Total_arab_2019	1	5.6	16	36.5	Simplex x duplex	H457	positive	group summation
Total galactoside for year-2019	Total_gal_2019	1	5.36	14.36	36	Simplex × duplex	H457	negative	group summation
% Arab for year-2017	Arab_P_2017	4	23	60	115.04	simplex	H7	negative	% contribution
% Arab for year-2018	Arab_P_2018	4	19.9	63	115.14	simplex	H7	negative	% contribution
% Arab for year-2019	Arab_P_2019	4	25.26	55	115.98	simplex	H7	negative	% contribution
% Gal for year-2017	Gal_P_2017	4	34.38	78	115.04	simplex	H7	negative	% contribution
% Gal for year-2018	Gal_P_2018	4	42.13	76	115.04	simplex	H7	negative	% contribution
% Gal for year-2019	Gal_P_2019	4	35	68	115.97	simplex	H7	negative	% contribution
% Glu for year-2017	Glu_P_2017	4	37	79	115	simplex	H7	positive	% contribution
% Glu for year-2018	Glu_P_2018	4	43.5	77	115	simplex	H7	positive	% contribution
% Glu for year-2019	Glu_P_2019	4	35	65	115.97	simplex	H7	positive	% contribution
% Acylated cyanidin for year 2017	Cyn_acyl_2017	2	4.56	11.72	23	simplex	H8	positive	% contribution
% Acylated cyanidin for year 2019	Cyn_acyl_2019	2	5.75	17.5	26.64	simplex	H8	positive	% contribution
% Acylated delphinidin for year 2018	Dp_acyl_2018	2	5.33	27	31.9	simplex	H8	positive	% contribution
% Acylated malvidin for year 2017	Mv_acyl_2017	2	8.65	27.5	11	simplex	H8	positive	% contribution
% Acylated malvidin for year 2018	Mv_acyl_2018	2	7.55	20.39	22	simplex	H8	positive	% contribution
% Acylated malvidin for year 2019	Mv_acyl_2019	2	7	19.92	25.8	simplex	H8	positive	% contribution
% acylated cyanidin for year-2017	Cyn_acyl_2017	4	8.87	33.97	117.75	simplex	H7	positive	% contribution
% acylated cyanidin for year-2018	Cyn_acyl_2018	4	6.48	20.57	118	simplex	H7	positive	% contribution
% acylated cyanidin for year-2019	Cyn_acyl_2019	4	9.4	26.64	119.8	simplex	H7	positive	% contribution
% acylated malvidin for year-2017	Mv_acyl_2017	4	8.69	31.8	118	simplex	H7	positive	% contribution
% acylated malvidin for year-2018	Mv_acyl_2018	4	7.9	24.24	95	simplex	H7	positive	% contribution
% acylated cyanidin for year-2019	Cyn_acyl_2019	9	6.5	18.77	40	Double simplex	H25	positive	% contribution
% acylated year-2017	Acyl_2017(%)	4	6.99	24.3	122	simplex	H7	positive	% contribution
% acylated year-2017	Acyl_2017(%)	2	7.05	25	27	simplex	H8	positive	% contribution
% acylated year-2018	Acyl_2018(%)	2	9.2	26	28.9	simplex	H8	positive	% contribution
% acylated year-2019	Acyl_2019(%)	2	7.33	20	27.25	simplex	H8	positive	% contribution
% acylated year-2019	Acyl_2019(%)	4	8.58	24	115	simplex	H7	positive	% contribution

## Sheet: Table S7
Table S7. Summary statistics for cleaned raw reads and read mapping usig STAR software
Parameters	DxJ_49	DxJ_90	DxJ_104	DxJ_137	DxJ_140	DxJ_149	DxJ_160	DxJ_232	Average
Number of input reads	45226091	47329932	41900865	44254434	46080187	47271320	46897803	46581942	4.56928e+07
Average input read length	298	298	298	299	298	298	298	298	298.125
UNIQUE READS:
Uniquely mapped reads number	35244861	36222126	31979453	34042144	35379581	36460274	36064288	36042091	3.51794e+07
Uniquely mapped reads %	0.7793	0.7653	0.7632	0.7692	0.7678	0.7713	0.769	0.7737	0.76985
Average mapped length	294.42	294.24	294.25	294.69	294.14	294.15	294.38	293.85	294.265
Number of splices: Total	33239884	34701418	29084145	33224124	32952500	34838691	34201841	32107079	3.30437e+07
Number of splices: Annotated (sjdb)	28263625	29678748	24459687	28306079	27857529	29388542	28717583	27256912	2.79911e+07
Number of splices: GT/AG	32420081	33861206	28313045	32445878	32127381	34002559	33382277	31318431	3.22339e+07
Number of splices: GC/AG	388745	395464	336705	380923	390671	400817	385966	334278	376696
Number of splices: AT/AC	10945	10871	9390	11573	12994	12553	13076	11858	11657.5
Number of splices: Non-canonical	420113	433877	425005	385750	421454	422762	420522	442512	421499
Mismatch rate per base, %	0.0101	0.0101	0.01	0.0099	0.01	0.0099	0.0101	0.0109	0.010125
Deletion rate per base	0.0008	0.0008	0.0008	0.0008	0.0008	0.0008	0.0008	0.0009	0.0008125
Deletion average length	2.88	2.86	2.91	2.75	2.82	2.9	2.89	2.74	0.0284
Insertion rate per base	0.0008	0.0008	0.0009	0.0008	0.0008	0.0008	0.0008	0.0009	0.000825
Insertion average length	2.24	2.15	2.28	2.09	2.14	2.1	2.15	2.14	2.16125
MULTI-MAPPING READS:
Number of reads mapped to multiple loci	7045543	7457513	6759090	7072656	7506130	7524132	7461038	7306664	7.2666e+06
% of reads mapped to multiple loci	0.1558	0.1576	0.1613	0.1598	0.1629	0.1592	0.1591	0.1569	0.159075
Number of reads mapped to too many loci	19540	28681	23116	22339	24952	29166	26873	20004	24333.9
% of reads mapped to too many loci	0.0004	0.0006	0.0006	0.0005	0.0005	0.0006	0.0006	0.0004	0.000525
UNMAPPED READS:
Number of reads unmapped: too many mismatches	0	0	0	0	0	0	0	0	0
% of reads unmapped: too many mismatches	0	0	0	0	0	0	0	0	0
Number of reads unmapped: too short	2909751	3616249	3133197	3110447	3164015	3252011	3339633	3209649	3216869
% of reads unmapped: too short	0.0643	0.0764	0.0748	0.0703	0.0687	0.0688	0.0712	0.0689	0.070425
Number of reads unmapped: other	6396	5363	6009	6848	5509	5737	5971	3534	5670.88
% of reads unmapped: other	0.0001	0.0001	0.0001	0.0002	0.0001	0.0001	0.0001	0.0001	0.0001125
CHIMERIC READS:
Number of chimeric reads	0	0	0	0	0	0	0	0	0
% of chimeric reads	0	0	0	0	0	0	0	0	0

## Sheet: Table S8
Table S8. List of DEGs identified by comparison low vs high glycosylated anthocyanin samples, chromosomal location and function annotation of the DEGs. Cells highlighted in yellow represent genes spanning 95% permutation support interval. Cells highlighted in green represent putative function in the anthocyanin modifications.
Gene	Start	End	Seed_ortholog	Evalue	Score	COG_category	Description	Preferred_name	GOs	EC	KEGG_ko	KEGG_Pathway	KEGG_Module	KEGG_Reaction	KEGG_rclass	BRITE	KEGG_TC	CAZy	BiGG_Reaction	PFAMs	BaseMean	log2FoldChange	Padj	Condition	Rranscript
Vcev1_p0.C099.66783	30583	34006	981085.XP_010112134.1	2.67e-120	348.0	P	Catalyzes the formation of 5-oxoproline from gamma- glutamyl dipeptides and plays a significant role in glutathione (GSH) homeostasis	-	GO:0003674,GO:0003824,GO:0003839,GO:0005575,GO:0005622,GO:0005623,GO:0005737,GO:0006518,GO:0006575,GO:0006749,GO:0006751,GO:0006790,GO:0006807,GO:0008150,GO:0008152,GO:0009056,GO:0009987,GO:0010035,GO:0010038,GO:0010288,GO:0016829,GO:0016840,GO:0016842,GO:0034641,GO:0042219,GO:0042221,GO:0043171,GO:0043603,GO:0044237,GO:0044248,GO:0044273,GO:0044424,GO:0044464,GO:0046686,GO:0050896,GO:0051186,GO:…	-	ko:K07232	-	-	-	-	ko00000	-	-	-	ChaC	4271.75	-1.79881	0.00421291	Glycosylation	Vcev1_p0.C099.66783.mRNA
Vcev1_p0.C126.66886	15341	20077	29760.VIT_11s0118g00420.t01	2.26e-297	822.0	S	Heparanase-like protein 3	-	GO:0003674,GO:0003824,GO:0004553,GO:0004566,GO:0005575,GO:0005618,GO:0005623,GO:0009505,GO:0016787,GO:0016798,GO:0030312,GO:0044464,GO:0071944	3.2.1.166	ko:K07964	ko00531,ko01100,ko05205,map00531,map01100,map05205	M00078	R07811	-	ko00000,ko00001,ko00002,ko00536,ko01000	-	GH79	-	Glyco_hydro_79n	1076.64	1.55436	0.00272601	Glycosylation	Vcev1_p0.C126.66886.mRNA
Vcev1_p0.Chr01.00061	1053722	1054201	29760.VIT_14s0060g00900.t01	4.12e-51	167.0	S	Protein of unknown function, DUF538	-	-	-	-	-	-	-	-	-	-	-	-	DUF538	1849.44	-1.14272	0.0256188	Glycosylation	Vcev1_p0.Chr01.00061.mRNA
Vcev1_p0.Chr01.00195	2957763	2958582	3656.XP_008438922.1	7.47e-59	186.0	K	GATA transcription factor	-	GO:0000976,GO:0000977,GO:0000981,GO:0001012,GO:0001067,GO:0001085,GO:0001228,GO:0003674,GO:0003676,GO:0003677,GO:0003682,GO:0003690,GO:0003700,GO:0005488,GO:0005515,GO:0005575,GO:0005622,GO:0005623,GO:0005634,GO:0005667,GO:0006139,GO:0006351,GO:0006355,GO:0006357,GO:0006366,GO:0006725,GO:0006807,GO:0008134,GO:0008150,GO:0008152,GO:0009058,GO:0009059,GO:0009889,GO:0009891,GO:0009893,GO:0009987,GO:…	-	-	-	-	-	-	-	-	-	-	GATA	552.022	1.85979	0.000433211	Glycosylation	Vcev1_p0.Chr01.00195.mRNA.1
Vcev1_p0.Chr01.00493	8693793	8694422	4432.XP_010256006.1	8.06e-112	325.0	S	Photosystem I reaction center subunit	psaD	GO:0003674,GO:0005488,GO:0005515,GO:0005575,GO:0005622,GO:0005623,GO:0005737,GO:0009507,GO:0009526,GO:0009532,GO:0009534,GO:0009535,GO:0009536,GO:0009570,GO:0009579,GO:0009941,GO:0010287,GO:0016020,GO:0019904,GO:0031967,GO:0031975,GO:0031976,GO:0031984,GO:0034357,GO:0042651,GO:0043226,GO:0043227,GO:0043229,GO:0043231,GO:0044422,GO:0044424,GO:0044434,GO:0044435,GO:0044436,GO:0044444,GO:0044446,GO:…	-	ko:K02692	ko00195,ko01100,map00195,map01100	M00163	-	-	ko00000,ko00001,ko00002,ko00194	-	-	-	PsaD	1629.37	1.52341	0.0492999	Glycosylation	Vcev1_p0.Chr01.00493.mRNA
Vcev1_p0.Chr01.00498	8926691	8927320	4432.XP_010256006.1	8.06e-112	325.0	S	Photosystem I reaction center subunit	psaD	GO:0003674,GO:0005488,GO:0005515,GO:0005575,GO:0005622,GO:0005623,GO:0005737,GO:0009507,GO:0009526,GO:0009532,GO:0009534,GO:0009535,GO:0009536,GO:0009570,GO:0009579,GO:0009941,GO:0010287,GO:0016020,GO:0019904,GO:0031967,GO:0031975,GO:0031976,GO:0031984,GO:0034357,GO:0042651,GO:0043226,GO:0043227,GO:0043229,GO:0043231,GO:0044422,GO:0044424,GO:0044434,GO:0044435,GO:0044436,GO:0044444,GO:0044446,GO:…	-	ko:K02692	ko00195,ko01100,map00195,map01100	M00163	-	-	ko00000,ko00001,ko00002,ko00194	-	-	-	PsaD	2779.29	1.49309	0.0409813	Glycosylation	Vcev1_p0.Chr01.00498.mRNA
Vcev1_p0.Chr01.00620	10745972	10746277	85681.XP_006423537.1	1.75e-42	141.0	S	auxin-induced protein	-	-	-	ko:K14488	ko04075,map04075	-	-	-	ko00000,ko00001	-	-	-	Auxin_inducible	387.016	2.02557	0.0353668	Glycosylation	Vcev1_p0.Chr01.00620.mRNA
Vcev1_p0.Chr01.01440	32493042	32498058	3983.cassava4.1_008011m	3.51e-256	708.0	T	Belongs to the protein kinase superfamily	-	GO:0003674,GO:0003824,GO:0004672,GO:0004674,GO:0004675,GO:0004888,GO:0005575,GO:0005623,GO:0005886,GO:0006464,GO:0006468,GO:0006793,GO:0006796,GO:0006807,GO:0007154,GO:0007165,GO:0007166,GO:0007167,GO:0007178,GO:0008150,GO:0008152,GO:0009987,GO:0016020,GO:0016301,GO:0016310,GO:0016740,GO:0016772,GO:0016773,GO:0019199,GO:0019538,GO:0023052,GO:0036211,GO:0038023,GO:0043170,GO:0043412,GO:0044237,GO:…	-	-	-	-	-	-	-	-	-	-	Pkinase_Tyr	430.912	1.41446	0.01149	Glycosylation	Vcev1_p0.Chr01.01440.mRNA.1
Vcev1_p0.Chr01.01476	33409004	33413498	29760.VIT_08s0040g00830.t01	0.0	923.0	E	Protein NRT1 PTR FAMILY	-	GO:0005575,GO:0005622,GO:0005623,GO:0005886,GO:0008150,GO:0010336,GO:0016020,GO:0031982,GO:0042592,GO:0043226,GO:0043227,GO:0043229,GO:0044424,GO:0044464,GO:0048878,GO:0050801,GO:0055081,GO:0055088,GO:0065007,GO:0065008,GO:0071944,GO:0097708	-	ko:K14638	-	-	-	-	ko00000,ko02000	2.A.17.3	-	-	PTR2	205.792	-11.1114	1.86005e-05	Glycosylation	Vcev1_p0.Chr01.01476.mRNA
Vcev1_p0.Chr01.01481	33524518	33528948	29760.VIT_08s0040g00830.t01	0.0	923.0	E	Protein NRT1 PTR FAMILY	-	GO:0005575,GO:0005622,GO:0005623,GO:0005886,GO:0008150,GO:0010336,GO:0016020,GO:0031982,GO:0042592,GO:0043226,GO:0043227,GO:0043229,GO:0044424,GO:0044464,GO:0048878,GO:0050801,GO:0055081,GO:0055088,GO:0065007,GO:0065008,GO:0071944,GO:0097708	-	ko:K14638	-	-	-	-	ko00000,ko02000	2.A.17.3	-	-	PTR2	283.411	-4.72833	0.0167121	Glycosylation	Vcev1_p0.Chr01.01481.mRNA
Vcev1_p0.Chr01.01519	34355758	34360735	3641.EOY08844	1.24e-176	504.0	S	F-box protein	-	-	-	-	-	-	-	-	-	-	-	-	F-box	1154.18	-1.30335	0.039849	Glycosylation	Vcev1_p0.Chr01.01519.mRNA
Vcev1_p0.Chr01.01531	34762373	34766744	3641.EOY08844	7.14e-181	515.0	S	F-box protein	-	-	-	-	-	-	-	-	-	-	-	-	F-box	1375.57	-1.57818	0.0435514	Glycosylation	Vcev1_p0.Chr01.01531.mRNA
Vcev1_p0.Chr01.01648	37154018	37160363	3983.cassava4.1_002059m	0.0	1361.0	S	galactinol--sucrose galactosyltransferase	-	GO:0003674,GO:0003824,GO:0004553,GO:0004557,GO:0005575,GO:0005911,GO:0005975,GO:0006950,GO:0006979,GO:0008150,GO:0008152,GO:0009056,GO:0009311,GO:0009313,GO:0009506,GO:0009628,GO:0015925,GO:0016052,GO:0016787,GO:0016798,GO:0030054,GO:0033530,GO:0034484,GO:0044238,GO:0050896,GO:0052692,GO:0055044,GO:0071704,GO:0080167,GO:1901575	2.4.1.82	ko:K06617	ko00052,map00052	-	R02411	RC00049,RC00059	ko00000,ko00001,ko01000	-	GH36	-	Raffinose_syn	489164	-1.02514	0.00880586	Glycosylation	Vcev1_p0.Chr01.01648.mRNA.1
Vcev1_p0.Chr01.01823	40080157	40094109	3760.EMJ18585	1.04e-182	527.0	CG	Belongs to the UDP-glycosyltransferase family	-	GO:0001101,GO:0003674,GO:0003824,GO:0005575,GO:0005622,GO:0005623,GO:0005737,GO:0005829,GO:0006066,GO:0006082,GO:0006629,GO:0006714,GO:0006720,GO:0006721,GO:0006950,GO:0006970,GO:0008150,GO:0008152,GO:0008194,GO:0008300,GO:0009056,GO:0009628,GO:0009651,GO:0009687,GO:0009719,GO:0009725,GO:0009737,GO:0009987,GO:0010033,GO:0016020,GO:0016042,GO:0016054,GO:0016107,GO:0016115,GO:0016740,GO:0016757,GO:…	2.4.1.218	ko:K08237	-	-	-	-	ko00000,ko01000,ko01003	-	GT1	-	UDPGT	135.93	-3.19046	0.000325552	Glycosylation	Vcev1_p0.Chr01.01823.mRNA
Vcev1_p0.Chr01.01824	40081895	40082724	3760.EMJ18585	3e-61	206.0	CG	Belongs to the UDP-glycosyltransferase family	-	GO:0001101,GO:0003674,GO:0003824,GO:0005575,GO:0005622,GO:0005623,GO:0005737,GO:0005829,GO:0006066,GO:0006082,GO:0006629,GO:0006714,GO:0006720,GO:0006721,GO:0006950,GO:0006970,GO:0008150,GO:0008152,GO:0008194,GO:0008300,GO:0009056,GO:0009628,GO:0009651,GO:0009687,GO:0009719,GO:0009725,GO:0009737,GO:0009987,GO:0010033,GO:0016020,GO:0016042,GO:0016054,GO:0016107,GO:0016115,GO:0016740,GO:0016757,GO:…	2.4.1.218	ko:K08237	-	-	-	-	ko00000,ko01000,ko01003	-	GT1	-	UDPGT	55.9524	-8.65576	0.000755163	Glycosylation	Vcev1_p0.Chr01.01824.mRNA
Vcev1_p0.Chr01.01833	40248100	40264188	29760.VIT_12s0142g00340.t01	1.68e-281	782.0	G	Belongs to the glycosyltransferase 8 family	-	GO:0003674,GO:0003824,GO:0008194,GO:0016740,GO:0016757,GO:0016758,GO:0047262	-	ko:K20867	-	-	-	-	ko00000,ko01000,ko01003	-	GT8	-	Glyco_transf_8	1042.6	1.44697	0.0272986	Glycosylation	Vcev1_p0.Chr01.01833.mRNA
Vcev1_p0.Chr01.01844	40418874	40421306	29760.VIT_17s0053g00670.t01	0.0	1102.0	L	Pentatricopeptide repeat-containing protein	-	GO:0003674,GO:0003676,GO:0003723,GO:0003824,GO:0004518,GO:0004519,GO:0005488,GO:0005575,GO:0005622,GO:0005623,GO:0006139,GO:0006725,GO:0006807,GO:0008150,GO:0008152,GO:0009451,GO:0009987,GO:0016070,GO:0016787,GO:0016788,GO:0034641,GO:0043170,GO:0043226,GO:0043227,GO:0043229,GO:0043231,GO:0043412,GO:0044237,GO:0044238,GO:0044424,GO:0044464,GO:0046483,GO:0071704,GO:0090304,GO:0090305,GO:0097159,GO:…	-	-	-	-	-	-	-	-	-	-	DYW_deaminase,PPR,PPR_2	170.215	-1.59999	0.0378007	Glycosylation	Vcev1_p0.Chr01.01844.mRNA
Vcev1_p0.Chr01.01850	40493433	40495624	57918.XP_004303953.1	1.1e-181	524.0	CG	Belongs to the UDP-glycosyltransferase family	-	GO:0001101,GO:0003674,GO:0003824,GO:0005575,GO:0005622,GO:0005623,GO:0005737,GO:0005829,GO:0006066,GO:0006082,GO:0006629,GO:0006714,GO:0006720,GO:0006721,GO:0006950,GO:0006970,GO:0008150,GO:0008152,GO:0008194,GO:0008300,GO:0009056,GO:0009628,GO:0009651,GO:0009687,GO:0009719,GO:0009725,GO:0009737,GO:0009987,GO:0010033,GO:0016020,GO:0016042,GO:0016054,GO:0016107,GO:0016115,GO:0016740,GO:0016757,GO:…	2.4.1.218	ko:K08237	-	-	-	-	ko00000,ko01000,ko01003	-	GT1	-	UDPGT	164.711	-2.80322	0.00550434	Glycosylation	Vcev1_p0.Chr01.01850.mRNA
Vcev1_p0.Chr01.01853	40535313	40537745	29760.VIT_17s0053g00670.t01	0.0	1105.0	L	Pentatricopeptide repeat-containing protein	-	GO:0003674,GO:0003676,GO:0003723,GO:0003824,GO:0004518,GO:0004519,GO:0005488,GO:0005575,GO:0005622,GO:0005623,GO:0006139,GO:0006725,GO:0006807,GO:0008150,GO:0008152,GO:0009451,GO:0009987,GO:0016070,GO:0016787,GO:0016788,GO:0034641,GO:0043170,GO:0043226,GO:0043227,GO:0043229,GO:0043231,GO:0043412,GO:0044237,GO:0044238,GO:0044424,GO:0044464,GO:0046483,GO:0071704,GO:0090304,GO:0090305,GO:0097159,GO:…	-	-	-	-	-	-	-	-	-	-	DYW_deaminase,PPR,PPR_2	218.333	-1.39284	0.0248149	Glycosylation	Vcev1_p0.Chr01.01853.mRNA
Vcev1_p0.Chr01.02017	43712238	43715116	29760.VIT_02s0033g01380.t01	1.02e-155	445.0	C	Belongs to the alternative oxidase family	-	-	1.10.3.11	ko:K17893	-	-	R09504	RC00061	ko00000,ko01000	-	-	-	AOX	133.818	-2.89513	0.00507547	Glycosylation	Vcev1_p0.Chr01.02017.mRNA
Vcev1_p0.Chr01.02057	44701602	44702628	3641.EOX99263	4.07e-75	238.0	K	Myb-related protein	-	GO:0000981,GO:0000988,GO:0000989,GO:0001067,GO:0001076,GO:0001134,GO:0001135,GO:0003674,GO:0003676,GO:0003677,GO:0003700,GO:0005488,GO:0005575,GO:0005622,GO:0005623,GO:0005634,GO:0006355,GO:0006357,GO:0006950,GO:0008150,GO:0009266,GO:0009409,GO:0009628,GO:0009889,GO:0009891,GO:0009893,GO:0009987,GO:0010468,GO:0010556,GO:0010557,GO:0010604,GO:0010628,GO:0019219,GO:0019222,GO:0030154,GO:0031323,GO:…	-	ko:K09422	-	-	-	-	ko00000,ko03000	-	-	-	Myb_DNA-binding	50.7403	-8.88395	0.00155794	Glycosylation	Vcev1_p0.Chr01.02057.mRNA
Vcev1_p0.Chr01.02073	45285235	45286357	4155.Migut.H02080.1.p	2.43e-129	377.0	Q	non-haem dioxygenase in morphine synthesis N-terminal	-	GO:0001101,GO:0003674,GO:0003824,GO:0006082,GO:0006629,GO:0006720,GO:0006721,GO:0007154,GO:0007165,GO:0008150,GO:0008152,GO:0008299,GO:0008610,GO:0009058,GO:0009314,GO:0009416,GO:0009628,GO:0009685,GO:0009686,GO:0009719,GO:0009725,GO:0009739,GO:0009740,GO:0009755,GO:0009987,GO:0010033,GO:0010476,GO:0010817,GO:0016053,GO:0016101,GO:0016102,GO:0016114,GO:0016491,GO:0016705,GO:0016706,GO:0016707,GO:…	-	-	-	-	-	-	-	-	-	-	2OG-FeII_Oxy,DIOX_N	36.9737	9.29972	0.000237048	Glycosylation	Vcev1_p0.Chr01.02073.mRNA
Vcev1_p0.Chr01.02080	45352875	45353264	981085.XP_010109541.1	5.34e-51	165.0	S	B-Box-type zinc finger	BBX30	GO:0003674,GO:0003700,GO:0005488,GO:0005515,GO:0005575,GO:0005622,GO:0005623,GO:0005634,GO:0006355,GO:0007623,GO:0008150,GO:0009314,GO:0009411,GO:0009416,GO:0009628,GO:0009889,GO:0009909,GO:0010224,GO:0010468,GO:0010556,GO:0019219,GO:0019222,GO:0030674,GO:0031323,GO:0031326,GO:0043226,GO:0043227,GO:0043229,GO:0043231,GO:0044424,GO:0044464,GO:0048511,GO:0048580,GO:0048831,GO:0050789,GO:0050793,GO:…	-	-	-	-	-	-	-	-	-	-	zf-B_box	7094.4	-2.84524	0.0309248	Glycosylation	Vcev1_p0.Chr01.02080.mRNA
Vcev1_p0.Chr01.02085	45384127	45385779	4113.PGSC0003DMT400038889	2.64e-182	513.0	Q	Belongs to the peroxidase family. Classical plant (class III) peroxidase subfamily	-	GO:0001101,GO:0003674,GO:0003824,GO:0004601,GO:0005575,GO:0005618,GO:0005622,GO:0005623,GO:0005634,GO:0005737,GO:0005783,GO:0005911,GO:0006950,GO:0006970,GO:0006972,GO:0008150,GO:0008152,GO:0009266,GO:0009269,GO:0009409,GO:0009414,GO:0009415,GO:0009505,GO:0009506,GO:0009628,GO:0009636,GO:0009651,GO:0009664,GO:0009987,GO:0010035,GO:0012505,GO:0016043,GO:0016209,GO:0016491,GO:0016684,GO:0030054,GO:…	1.11.1.7	ko:K00430	ko00940,ko01100,ko01110,map00940,map01100,map01110	-	R00602,R02596,R03919,R04007,R07443	RC00034	ko00000,ko00001,ko01000	-	-	-	peroxidase	115.311	-2.82153	0.00421291	Glycosylation	Vcev1_p0.Chr01.02085.mRNA
Vcev1_p0.Chr01.02087	45453897	45454286	981085.XP_010109541.1	3.08e-50	163.0	S	B-Box-type zinc finger	BBX30	GO:0003674,GO:0003700,GO:0005488,GO:0005515,GO:0005575,GO:0005622,GO:0005623,GO:0005634,GO:0006355,GO:0007623,GO:0008150,GO:0009314,GO:0009411,GO:0009416,GO:0009628,GO:0009889,GO:0009909,GO:0010224,GO:0010468,GO:0010556,GO:0019219,GO:0019222,GO:0030674,GO:0031323,GO:0031326,GO:0043226,GO:0043227,GO:0043229,GO:0043231,GO:0044424,GO:0044464,GO:0048511,GO:0048580,GO:0048831,GO:0050789,GO:0050793,GO:…	-	-	-	-	-	-	-	-	-	-	zf-B_box	6595	-2.56246	0.0180675	Glycosylation	Vcev1_p0.Chr01.02087.mRNA
Vcev1_p0.Chr01.02094	45513379	45514484	4155.Migut.H02080.1.p	2.46e-130	379.0	Q	non-haem dioxygenase in morphine synthesis N-terminal	-	GO:0001101,GO:0003674,GO:0003824,GO:0006082,GO:0006629,GO:0006720,GO:0006721,GO:0007154,GO:0007165,GO:0008150,GO:0008152,GO:0008299,GO:0008610,GO:0009058,GO:0009314,GO:0009416,GO:0009628,GO:0009685,GO:0009686,GO:0009719,GO:0009725,GO:0009739,GO:0009740,GO:0009755,GO:0009987,GO:0010033,GO:0010476,GO:0010817,GO:0016053,GO:0016101,GO:0016102,GO:0016114,GO:0016491,GO:0016705,GO:0016706,GO:0016707,GO:…	-	-	-	-	-	-	-	-	-	-	2OG-FeII_Oxy,DIOX_N	21.672	8.53065	0.00552691	Glycosylation	Vcev1_p0.Chr01.02094.mRNA
Vcev1_p0.Chr01.02390	52022961	52025045	225117.XP_009368106.1	0.0	915.0	S	Pentatricopeptide repeat-containing protein	-	GO:0000959,GO:0003674,GO:0003676,GO:0003723,GO:0003824,GO:0004518,GO:0004519,GO:0005488,GO:0005575,GO:0005622,GO:0005623,GO:0005737,GO:0005739,GO:0006139,GO:0006725,GO:0006807,GO:0007154,GO:0007165,GO:0008150,GO:0008152,GO:0009451,GO:0009743,GO:0009756,GO:0009987,GO:0010033,GO:0010182,GO:0016070,GO:0016071,GO:0016556,GO:0016787,GO:0016788,GO:0023052,GO:0034641,GO:0042221,GO:0043170,GO:0043226,GO:…	-	-	-	-	-	-	-	-	-	-	DYW_deaminase,PPR	208.256	-1.47841	0.0496134	Glycosylation	Vcev1_p0.Chr01.02390.mRNA
Vcev1_p0.Chr01.02433	52843896	52846548	4113.PGSC0003DMT400032370	1.15e-301	838.0	Q	ABC transporter G family member 10-like	-	GO:0003674,GO:0003824,GO:0005215,GO:0005575,GO:0005623,GO:0005886,GO:0006810,GO:0008150,GO:0015399,GO:0015405,GO:0016020,GO:0016021,GO:0016462,GO:0016787,GO:0016817,GO:0016818,GO:0016887,GO:0017111,GO:0022804,GO:0022857,GO:0031224,GO:0042623,GO:0042626,GO:0043492,GO:0044425,GO:0044464,GO:0051179,GO:0051234,GO:0055085,GO:0071944	-	ko:K05681	ko01523,ko02010,ko04976,map01523,map02010,map04976	-	-	-	ko00000,ko00001,ko02000,ko04090,ko04147	3.A.1.204	-	-	ABC2_membrane,ABC_tran	28.2269	-7.88884	0.0353668	Glycosylation	Vcev1_p0.Chr01.02433.mRNA
Vcev1_p0.Chr01.02647	55696096	55696992	3641.EOY12321	7.21e-109	325.0	H	Belongs to the FPP GGPP synthase family	-	GO:0003674,GO:0003824,GO:0004659,GO:0005575,GO:0005622,GO:0005623,GO:0005737,GO:0006629,GO:0006720,GO:0008150,GO:0008152,GO:0008299,GO:0008610,GO:0009058,GO:0009507,GO:0009536,GO:0009579,GO:0009987,GO:0016020,GO:0016740,GO:0016765,GO:0034357,GO:0042214,GO:0042651,GO:0043226,GO:0043227,GO:0043229,GO:0043231,GO:0043692,GO:0043693,GO:0044237,GO:0044238,GO:0044249,GO:0044255,GO:0044424,GO:0044436,GO:…	2.5.1.1,2.5.1.10,2.5.1.29	ko:K13789	ko00900,ko01100,ko01110,ko01130,map00900,map01100,map01110,map01130	M00364,M00366	R01658,R02003,R02061	RC00279	ko00000,ko00001,ko00002,ko01000,ko01006	-	-	-	polyprenyl_synt	24180.3	1.29709	0.0339095	Glycosylation	Vcev1_p0.Chr01.02647.mRNA
Vcev1_p0.Chr02.02991	1795296	1796362	3641.EOY00794	1.85e-20	94.4	S	Myb/SANT-like DNA-binding domain	-	-	-	-	-	-	-	-	-	-	-	-	Myb_DNA-bind_3	71.2111	4.83749	5.00742e-11	Glycosylation	Vcev1_p0.Chr02.02991.mRNA
Vcev1_p0.Chr02.03241	6608322	6628758	4081.Solyc08g005400.2.1	0.0	1125.0	B	C-5 cytosine-specific DNA methylase	-	GO:0003674,GO:0003824,GO:0003886,GO:0006139,GO:0006259,GO:0006304,GO:0006305,GO:0006306,GO:0006725,GO:0006807,GO:0006950,GO:0008150,GO:0008152,GO:0008168,GO:0008757,GO:0009008,GO:0009266,GO:0009408,GO:0009628,GO:0009987,GO:0010426,GO:0016740,GO:0016741,GO:0032259,GO:0032776,GO:0033554,GO:0034605,GO:0034641,GO:0043170,GO:0043412,GO:0043414,GO:0044237,GO:0044238,GO:0044260,GO:0044728,GO:0046483,GO:…	2.1.1.37	ko:K00558	ko00270,ko01100,ko05206,map00270,map01100,map05206	M00035	R04858	RC00003,RC00332	ko00000,ko00001,ko00002,ko01000,ko02048,ko03032,ko03036	-	-	-	BAH,Chromo,DNA_methylase	83.4046	2.84848	0.0139627	Glycosylation	Vcev1_p0.Chr02.03241.mRNA
Vcev1_p0.Chr02.03263	6963283	6968164	3983.cassava4.1_009829m	4.24e-186	527.0	S	domain-containing protein	-	-	-	-	-	-	-	-	-	-	-	-	DLH,Hydrolase_4	2552.68	1.89571	0.0226512	Glycosylation	Vcev1_p0.Chr02.03263.mRNA
Vcev1_p0.Chr02.03439	10793712	10794643	29730.Gorai.002G177100.1	1.18e-59	187.0	S	Uncharacterized protein At4g22758-like	-	-	-	-	-	-	-	-	-	-	-	-	-	4259.14	-1.39731	0.012653	Glycosylation	Vcev1_p0.Chr02.03439.mRNA.1
Vcev1_p0.Chr02.04030	27786754	27787726	3983.cassava4.1_033176m	7.12e-37	127.0	C	12-oxophytodienoate reductase	OPR1	GO:0003674,GO:0003824,GO:0005575,GO:0005622,GO:0005623,GO:0006950,GO:0008150,GO:0008152,GO:0009611,GO:0016491,GO:0016627,GO:0016628,GO:0016629,GO:0044464,GO:0050896,GO:0055114	1.3.1.42	ko:K05894	ko00592,ko01100,ko01110,map00592,map01100,map01110	M00113	R03401	RC00921	ko00000,ko00001,ko00002,ko01000	-	-	-	Oxidored_FMN	393.347	-1.54406	0.00880586	Glycosylation	Vcev1_p0.Chr02.04030.mRNA
Vcev1_p0.Chr02.04235	32975936	32977671	102107.XP_008237804.1	5.85e-180	504.0	C	The light-harvesting complex (LHC) functions as a light receptor, it captures and delivers excitation energy to photosystems with which it is closely associated	-	GO:0003674,GO:0005488,GO:0005515,GO:0005575,GO:0005622,GO:0005623,GO:0005737,GO:0006091,GO:0008150,GO:0008152,GO:0009314,GO:0009416,GO:0009503,GO:0009507,GO:0009517,GO:0009521,GO:0009523,GO:0009526,GO:0009532,GO:0009534,GO:0009535,GO:0009536,GO:0009570,GO:0009579,GO:0009628,GO:0009637,GO:0009639,GO:0009765,GO:0009768,GO:0009783,GO:0009941,GO:0009987,GO:0010114,GO:0010196,GO:0010207,GO:0010218,GO:…	-	ko:K08916	ko00196,ko01100,map00196,map01100	-	-	-	ko00000,ko00001,ko00194	-	-	-	Chloroa_b-bind	1754.72	2.22364	0.00992098	Glycosylation	Vcev1_p0.Chr02.04235.mRNA
Vcev1_p0.Chr02.04525	37959234	37964029	29760.VIT_01s0010g02910.t01	3.02e-269	763.0	T	Belongs to the protein kinase superfamily. Ser Thr protein kinase family	-	GO:0005575,GO:0005623,GO:0005886,GO:0016020,GO:0044464,GO:0071944	-	-	-	-	-	-	-	-	-	-	LRRNT_2,Pkinase	403.595	1.58734	0.00507547	Glycosylation	Vcev1_p0.Chr02.04525.mRNA.1
Vcev1_p0.Chr02.04569	38498442	38499038	29760.VIT_01s0137g00210.t01	4.46e-85	256.0	S	photosystem II core complex proteins psbY	-	GO:0005575,GO:0005622,GO:0005623,GO:0005737,GO:0008150,GO:0009314,GO:0009416,GO:0009507,GO:0009521,GO:0009523,GO:0009532,GO:0009533,GO:0009534,GO:0009535,GO:0009536,GO:0009570,GO:0009579,GO:0009628,GO:0009642,GO:0009644,GO:0009892,GO:0009987,GO:0010109,GO:0010205,GO:0016020,GO:0019222,GO:0019725,GO:0031323,GO:0031324,GO:0031976,GO:0031984,GO:0032991,GO:0034357,GO:0042548,GO:0042592,GO:0042651,GO:…	-	ko:K02723	ko00195,ko01100,map00195,map01100	-	-	-	ko00000,ko00001,ko00194	-	-	-	PsbY	1319.42	1.94854	0.0197852	Glycosylation	Vcev1_p0.Chr02.04569.mRNA
Vcev1_p0.Chr02.04621	39351833	39367467	29760.VIT_01s0127g00060.t01	0.0	2088.0	G	Alpha-glucan water dikinase	-	GO:0000272,GO:0003674,GO:0003824,GO:0005575,GO:0005622,GO:0005623,GO:0005737,GO:0005739,GO:0005975,GO:0005976,GO:0005982,GO:0005983,GO:0006073,GO:0006793,GO:0006796,GO:0006950,GO:0008150,GO:0008152,GO:0009056,GO:0009057,GO:0009251,GO:0009266,GO:0009409,GO:0009507,GO:0009526,GO:0009532,GO:0009536,GO:0009570,GO:0009605,GO:0009607,GO:0009608,GO:0009610,GO:0009620,GO:0009628,GO:0009631,GO:0009941,GO:…	2.7.9.4	ko:K08244	-	-	-	-	ko00000,ko01000	-	-	-	PPDK_N	2599.29	-1.60207	7.07948e-05	Glycosylation	Vcev1_p0.Chr02.04621.mRNA
Vcev1_p0.Chr02.04766	42498934	42501302	3983.cassava4.1_011763m	4.53e-135	394.0	O	DnaJ homolog subfamily B member	-	GO:0001671,GO:0003674,GO:0005488,GO:0005515,GO:0005575,GO:0005622,GO:0005623,GO:0005634,GO:0005654,GO:0005737,GO:0005829,GO:0005886,GO:0008047,GO:0008150,GO:0016020,GO:0030234,GO:0031974,GO:0031981,GO:0032781,GO:0043085,GO:0043226,GO:0043227,GO:0043229,GO:0043231,GO:0043233,GO:0043462,GO:0044093,GO:0044422,GO:0044424,GO:0044428,GO:0044444,GO:0044446,GO:0044464,GO:0050790,GO:0051087,GO:0051336,GO:…	-	ko:K09510	-	-	-	-	ko00000,ko03110	-	-	-	DnaJ,DnaJ_C	11808.6	-1.17845	0.031105	Glycosylation	Vcev1_p0.Chr02.04766.mRNA
Vcev1_p0.Chr02.04818	44305780	44324420	3656.XP_008467164.1	1.27e-101	312.0	I	Plays an essential role in chain termination during de novo fatty acid synthesis	-	GO:0005575,GO:0005622,GO:0005623,GO:0005737,GO:0009507,GO:0009536,GO:0043226,GO:0043227,GO:0043229,GO:0043231,GO:0044424,GO:0044444,GO:0044464	3.1.2.14,3.1.2.21	ko:K10781	ko00061,ko01100,ko01212,map00061,map01100,map01212	-	R01706,R04014,R08157,R08158,R08159	RC00014,RC00039	ko00000,ko00001,ko01000,ko01004	-	-	-	Acyl-ACP_TE	578.754	1.90513	0.000287049	Glycosylation	Vcev1_p0.Chr02.04818.mRNA
Vcev1_p0.Chr02.05126	49553584	49556256	4098.XP_009588923.1	1.29e-91	276.0	-	-	-	-	-	-	-	-	-	-	-	-	-	-	-	842.024	1.81336	0.000490561	Glycosylation	Vcev1_p0.Chr02.05126.mRNA
Vcev1_p0.Chr02.05150	50115325	50117565	29760.VIT_18s0072g00260.t01	2.56e-90	286.0	K	transcription factor	-	GO:0001101,GO:0003674,GO:0003700,GO:0006355,GO:0006950,GO:0006952,GO:0006970,GO:0008150,GO:0009605,GO:0009607,GO:0009620,GO:0009628,GO:0009719,GO:0009725,GO:0009737,GO:0009743,GO:0009746,GO:0009749,GO:0009787,GO:0009788,GO:0009889,GO:0009891,GO:0009893,GO:0009966,GO:0009968,GO:0010033,GO:0010468,GO:0010556,GO:0010557,GO:0010604,GO:0010628,GO:0010646,GO:0010648,GO:0019219,GO:0019222,GO:0023051,GO:…	-	-	-	-	-	-	-	-	-	-	AP2	433.644	-2.57013	0.0492999	Glycosylation	Vcev1_p0.Chr02.05150.mRNA
Vcev1_p0.Chr02.05163	50283441	50287205	29760.VIT_18s0157g00140.t01	3.01e-230	646.0	S	Tryptophan aminotransferase-related protein	-	-	-	-	-	-	-	-	-	-	-	-	Alliinase_C,EGF_alliinase	1195.31	1.75556	0.0197852	Glycosylation	Vcev1_p0.Chr02.05163.mRNA
Vcev1_p0.Chr02.05178	50472157	50473881	102107.XP_008237433.1	3.68e-281	784.0	S	Pentatricopeptide repeat-containing protein	-	GO:0000959,GO:0003674,GO:0003676,GO:0003723,GO:0003824,GO:0004518,GO:0004519,GO:0005488,GO:0005575,GO:0005622,GO:0005623,GO:0005737,GO:0005739,GO:0006139,GO:0006725,GO:0006807,GO:0008150,GO:0008152,GO:0009451,GO:0009987,GO:0016070,GO:0016071,GO:0016556,GO:0016787,GO:0016788,GO:0034641,GO:0043170,GO:0043226,GO:0043227,GO:0043229,GO:0043231,GO:0043412,GO:0044237,GO:0044238,GO:0044424,GO:0044444,GO:…	-	-	-	-	-	-	-	-	-	-	DYW_deaminase,PPR,PPR_2,ThiC_Rad_SAM	309.143	-1.59237	0.02606	Glycosylation	Vcev1_p0.Chr02.05178.mRNA
Vcev1_p0.Chr02.05181	50501972	50513381	29760.VIT_18s0001g01620.t01	0.0	945.0	S	aarF domain-containing protein kinase At1g71810	-	GO:0005575,GO:0005622,GO:0005623,GO:0005737,GO:0009507,GO:0009532,GO:0009536,GO:0009570,GO:0010287,GO:0043226,GO:0043227,GO:0043229,GO:0043231,GO:0044422,GO:0044424,GO:0044434,GO:0044435,GO:0044444,GO:0044446,GO:0044464	-	ko:K08869	-	-	-	-	ko00000,ko01001	-	-	-	ABC1	2864.02	-1.46235	0.0314051	Glycosylation	Vcev1_p0.Chr02.05181.mRNA
Vcev1_p0.Chr02.05217	51286040	51312802	3694.POPTR_0011s04040.1	5.6e-53	204.0	S	disease resistance RPP13-like protein	-	-	-	-	-	-	-	-	-	-	-	-	-	139.826	-5.98203	6.15318e-05	Glycosylation	Vcev1_p0.Chr02.05217.mRNA
Vcev1_p0.Chr02.05288	52165018	52166909	4096.XP_009792096.1	4.1e-210	584.0	H	Belongs to the glycosyltransferase 8 family	GolS3	GO:0000271,GO:0001101,GO:0003674,GO:0003824,GO:0005488,GO:0005536,GO:0005975,GO:0005976,GO:0005977,GO:0005978,GO:0005996,GO:0006012,GO:0006073,GO:0006091,GO:0006112,GO:0006950,GO:0006970,GO:0006979,GO:0008150,GO:0008152,GO:0008194,GO:0008378,GO:0008466,GO:0009058,GO:0009059,GO:0009250,GO:0009266,GO:0009409,GO:0009414,GO:0009415,GO:0009628,GO:0009651,GO:0009719,GO:0009725,GO:0009737,GO:0009987,GO:…	2.4.1.123	ko:K18819	ko00052,map00052	-	R01192	RC00005,RC00049,RC02748	ko00000,ko00001,ko01000	-	GT8	-	Glyco_transf_8	2048.82	-1.44638	0.0136237	Glycosylation	Vcev1_p0.Chr02.05288.mRNA
Vcev1_p0.Chr02.05306	52381776	52383650	4096.XP_009792096.1	5.83e-210	583.0	H	Belongs to the glycosyltransferase 8 family	GolS3	GO:0000271,GO:0001101,GO:0003674,GO:0003824,GO:0005488,GO:0005536,GO:0005975,GO:0005976,GO:0005977,GO:0005978,GO:0005996,GO:0006012,GO:0006073,GO:0006091,GO:0006112,GO:0006950,GO:0006970,GO:0006979,GO:0008150,GO:0008152,GO:0008194,GO:0008378,GO:0008466,GO:0009058,GO:0009059,GO:0009250,GO:0009266,GO:0009409,GO:0009414,GO:0009415,GO:0009628,GO:0009651,GO:0009719,GO:0009725,GO:0009737,GO:0009987,GO:…	2.4.1.123	ko:K18819	ko00052,map00052	-	R01192	RC00005,RC00049,RC02748	ko00000,ko00001,ko01000	-	GT8	-	Glyco_transf_8	3149.23	-1.53616	0.0495073	Glycosylation	Vcev1_p0.Chr02.05306.mRNA
Vcev1_p0.Chr02.05400	54126959	54135017	4098.XP_009605195.1	1.78e-291	834.0	G	leucine-rich repeat receptor-like protein kinase At5g49770	-	-	-	-	-	-	-	-	-	-	-	-	LRR_1,Pkinase,Pkinase_Tyr	403.417	-2.77501	0.0167121	Glycosylation	Vcev1_p0.Chr02.05400.mRNA
Vcev1_p0.Chr02.05458	55053917	55058729	3694.POPTR_0022s00360.1	4.05e-229	635.0	C	12-oxophytodienoate reductase	-	GO:0003674,GO:0003824,GO:0005575,GO:0005622,GO:0005623,GO:0006950,GO:0008150,GO:0008152,GO:0009611,GO:0016491,GO:0016627,GO:0016628,GO:0016629,GO:0044464,GO:0050896,GO:0055114	1.3.1.42	ko:K05894	ko00592,ko01100,ko01110,map00592,map01100,map01110	M00113	R03401	RC00921	ko00000,ko00001,ko00002,ko01000	-	-	-	Oxidored_FMN	1925.85	-2.90459	0.00449521	Glycosylation	Vcev1_p0.Chr02.05458.mRNA
Vcev1_p0.Chr02.05476	55334781	55339596	3694.POPTR_0022s00360.1	1.24e-209	584.0	C	12-oxophytodienoate reductase	-	GO:0003674,GO:0003824,GO:0005575,GO:0005622,GO:0005623,GO:0006950,GO:0008150,GO:0008152,GO:0009611,GO:0016491,GO:0016627,GO:0016628,GO:0016629,GO:0044464,GO:0050896,GO:0055114	1.3.1.42	ko:K05894	ko00592,ko01100,ko01110,map00592,map01100,map01110	M00113	R03401	RC00921	ko00000,ko00001,ko00002,ko01000	-	-	-	Oxidored_FMN	1265.3	-3.66037	2.80949e-05	Glycosylation	Vcev1_p0.Chr02.05476.mRNA
Vcev1_p0.Chr02.05563	56584695	56589777	3641.EOX97384	1.11e-260	726.0	U	lung seven transmembrane receptor family protein	-	GO:0000139,GO:0005575,GO:0005622,GO:0005623,GO:0005737,GO:0005794,GO:0005795,GO:0012505,GO:0016020,GO:0031090,GO:0031984,GO:0031985,GO:0032580,GO:0043226,GO:0043227,GO:0043229,GO:0043231,GO:0044422,GO:0044424,GO:0044431,GO:0044444,GO:0044446,GO:0044464,GO:0098588,GO:0098791	-	-	-	-	-	-	-	-	-	-	Lung_7-TM_R	2366.07	1.34719	0.0203906	Glycosylation	Vcev1_p0.Chr02.05563.mRNA
Vcev1_p0.Chr02.05639	57505671	57508645	3641.EOX98751	2.33e-260	725.0	CG	Belongs to the UDP-glycosyltransferase family	-	GO:0003674,GO:0003824,GO:0005575,GO:0005622,GO:0005623,GO:0008194,GO:0015020,GO:0016740,GO:0016757,GO:0016758,GO:0035251,GO:0043226,GO:0043227,GO:0043229,GO:0043231,GO:0044424,GO:0044464,GO:0046527,GO:0080043,GO:0080044	2.4.1.324	ko:K21374	-	-	-	-	ko00000,ko01000,ko01003	-	GT1	-	UDPGT	1327.64	-5.69381	0.0262048	Glycosylation	Vcev1_p0.Chr02.05639.mRNA.1
Vcev1_p0.Chr02.05704	58605575	58610297	4113.PGSC0003DMT400071072	1.36e-54	194.0	S	Ankyrin repeats (many copies)	-	-	-	ko:K15502	-	-	-	-	ko00000,ko01009,ko03400	-	-	-	Ank,Ank_2,Ank_3,Ank_4,PGG	91.0765	-9.9546	0.00850108	Glycosylation	Vcev1_p0.Chr02.05704.mRNA
Vcev1_p0.Chr02.05797	60178057	60183384	2711.XP_006466394.1	0.0	903.0	Z	Tubulin is the major constituent of microtubules. It binds two moles of GTP, one at an exchangeable site on the beta chain and one at a non-exchangeable site on the alpha chain	-	-	-	ko:K07374	ko04145,ko04210,ko04530,ko04540,ko05130,map04145,map04210,map04530,map04540,map05130	-	-	-	ko00000,ko00001,ko03019,ko03036,ko04147,ko04812	-	-	-	Tubulin,Tubulin_C	2139.59	1.6247	0.000291231	Glycosylation	Vcev1_p0.Chr02.05797.mRNA.1
Vcev1_p0.Chr02.05992	62556764	62559201	3641.EOX98160	3.29e-190	536.0	Q	Belongs to the iron ascorbate-dependent oxidoreductase family	-	-	-	-	-	-	-	-	-	-	-	-	2OG-FeII_Oxy,DIOX_N	8994.31	-2.12869	0.00110624	Glycosylation	Vcev1_p0.Chr02.05992.mRNA
Vcev1_p0.Chr02.05993	62561284	62563687	4081.Solyc01g108880.2.1	1.55e-188	531.0	Q	Belongs to the iron ascorbate-dependent oxidoreductase family	-	-	-	-	-	-	-	-	-	-	-	-	2OG-FeII_Oxy,DIOX_N	2938.41	-2.21665	0.00594699	Glycosylation	Vcev1_p0.Chr02.05993.mRNA
Vcev1_p0.Chr02.05994	62576893	62579299	4081.Solyc01g108880.2.1	1.55e-188	531.0	Q	Belongs to the iron ascorbate-dependent oxidoreductase family	-	-	-	-	-	-	-	-	-	-	-	-	2OG-FeII_Oxy,DIOX_N	3068.82	-2.20957	0.00630903	Glycosylation	Vcev1_p0.Chr02.05994.mRNA
Vcev1_p0.Chr02.06050	63202147	63209359	29760.VIT_03s0063g02030.t01	4.97e-243	678.0	IM	4-hydroxy-3-methylbut-2-enyl diphosphate reductase	-	GO:0003674,GO:0003824,GO:0005575,GO:0005622,GO:0005623,GO:0005737,GO:0006081,GO:0006082,GO:0006090,GO:0006629,GO:0006644,GO:0006720,GO:0006793,GO:0006796,GO:0008150,GO:0008152,GO:0008299,GO:0008610,GO:0008654,GO:0009058,GO:0009240,GO:0009507,GO:0009532,GO:0009536,GO:0009570,GO:0009987,GO:0016491,GO:0016725,GO:0019288,GO:0019637,GO:0019682,GO:0019752,GO:0032787,GO:0043226,GO:0043227,GO:0043229,GO:…	1.17.7.4	ko:K03527	ko00900,ko01100,ko01110,ko01130,map00900,map01100,map01110,map01130	M00096	R05884,R08210	RC01137,RC01487	ko00000,ko00001,ko00002,ko01000	-	-	-	LYTB	53.5289	-9.20135	0.0329997	Glycosylation	Vcev1_p0.Chr02.06050.mRNA
Vcev1_p0.Chr02.06168	64626344	64629861	4081.Solyc01g110360.2.1	2.88e-257	708.0	G	Fructose-bisphosphate aldolase class-I	-	-	4.1.2.13	ko:K01623	ko00010,ko00030,ko00051,ko00680,ko00710,ko01100,ko01110,ko01120,ko01130,ko01200,ko01230,map00010,map00030,map00051,map00680,map00710,map01100,map01110,map01120,map01130,map01200,map01230	M00001,M00003,M00165,M00167	R01068,R01070,R01829,R02568	RC00438,RC00439,RC00603,RC00604	ko00000,ko00001,ko00002,ko01000,ko03036,ko04131,ko04147	-	-	-	Glycolytic	3069.46	-1.91783	0.00266918	Glycosylation	Vcev1_p0.Chr02.06168.mRNA
Vcev1_p0.Chr02.06170	64633616	64634582	218851.Aquca_007_00359.1	3.84e-64	206.0	G	fructose-bisphosphate aldolase	-	-	4.1.2.13	ko:K01623	ko00010,ko00030,ko00051,ko00680,ko00710,ko01100,ko01110,ko01120,ko01130,ko01200,ko01230,map00010,map00030,map00051,map00680,map00710,map01100,map01110,map01120,map01130,map01200,map01230	M00001,M00003,M00165,M00167	R01068,R01070,R01829,R02568	RC00438,RC00439,RC00603,RC00604	ko00000,ko00001,ko00002,ko01000,ko03036,ko04131,ko04147	-	-	-	Glycolytic	302.145	-1.80339	0.0337296	Glycosylation	Vcev1_p0.Chr02.06170.mRNA
Vcev1_p0.Chr02.06196	64962531	64965978	3649.evm.model.supercontig_37.198	0.0	964.0	S	invertase	-	GO:0005575,GO:0005622,GO:0005623,GO:0005737,GO:0005829,GO:0044424,GO:0044444,GO:0044464	-	-	-	-	-	-	-	-	-	-	Glyco_hydro_100	396.511	-1.30873	0.0126621	Glycosylation	Vcev1_p0.Chr02.06196.mRNA
Vcev1_p0.Chr02.06278	65923047	65926656	3988.XP_002528421.1	0.0	894.0	Q	L-ascorbate oxidase homolog	-	-	-	ko:K19791	-	-	-	-	ko00000,ko02000	2.A.108.1	-	-	Cu-oxidase,Cu-oxidase_2,Cu-oxidase_3	34648.9	1.97199	7.07948e-05	Glycosylation	Vcev1_p0.Chr02.06278.mRNA.1
Vcev1_p0.Chr03.06358	209921	211936	3694.POPTR_0008s10080.1	1e-135	394.0	K	Transcription factor	MYB108	GO:0000981,GO:0000988,GO:0000989,GO:0001067,GO:0001076,GO:0001101,GO:0001134,GO:0001135,GO:0003674,GO:0003676,GO:0003677,GO:0003700,GO:0005488,GO:0005575,GO:0005622,GO:0005623,GO:0005634,GO:0006355,GO:0006357,GO:0006950,GO:0006970,GO:0008150,GO:0009605,GO:0009607,GO:0009620,GO:0009628,GO:0009651,GO:0009719,GO:0009723,GO:0009725,GO:0009737,GO:0009753,GO:0009889,GO:0009987,GO:0010033,GO:0010468,GO:…	-	ko:K09422	-	-	-	-	ko00000,ko03000	-	-	-	Myb_DNA-binding	273.619	-2.2232	0.0493555	Glycosylation	Vcev1_p0.Chr03.06358.mRNA.1
Vcev1_p0.Chr03.06466	1350983	1351858	3983.cassava4.1_021274m	7.3e-58	194.0	S	Protein kinase C conserved region 2 (CalB)	-	-	2.7.7.6	ko:K03006	ko00230,ko00240,ko01100,ko03020,ko05016,ko05168,ko05169,map00230,map00240,map01100,map03020,map05016,map05168,map05169	M00180	R00435,R00441,R00442,R00443	RC02795	br01611,ko00000,ko00001,ko00002,ko01000,ko03021,ko03400	-	-	-	C2	2626.45	-2.04732	0.00435217	Glycosylation	Vcev1_p0.Chr03.06466.mRNA
Vcev1_p0.Chr03.06649	4352542	4353459	3983.cassava4.1_016715m	3.74e-65	205.0	S	Early light-induced protein	ELIP	GO:0005575,GO:0005622,GO:0005623,GO:0005737,GO:0006810,GO:0006950,GO:0008150,GO:0009266,GO:0009314,GO:0009408,GO:0009409,GO:0009411,GO:0009416,GO:0009507,GO:0009534,GO:0009535,GO:0009536,GO:0009579,GO:0009628,GO:0009637,GO:0009639,GO:0009642,GO:0009644,GO:0009889,GO:0009987,GO:0010029,GO:0010030,GO:0010114,GO:0010117,GO:0010218,GO:0010224,GO:0010380,GO:0016020,GO:0019222,GO:0031323,GO:0031326,GO:…	-	-	-	-	-	-	-	-	-	-	Chloroa_b-bind	376.296	-2.44758	0.0495073	Glycosylation	Vcev1_p0.Chr03.06649.mRNA
Vcev1_p0.Chr03.06675	4744539	4745713	4432.XP_010279259.1	3.58e-67	210.0	S	early light-induced protein	ELIP	GO:0005575,GO:0005622,GO:0005623,GO:0005737,GO:0006810,GO:0006950,GO:0008150,GO:0009266,GO:0009314,GO:0009408,GO:0009409,GO:0009411,GO:0009416,GO:0009507,GO:0009534,GO:0009535,GO:0009536,GO:0009579,GO:0009628,GO:0009637,GO:0009639,GO:0009642,GO:0009644,GO:0009889,GO:0009987,GO:0010029,GO:0010030,GO:0010114,GO:0010117,GO:0010218,GO:0010224,GO:0010380,GO:0016020,GO:0019222,GO:0031323,GO:0031326,GO:…	-	-	-	-	-	-	-	-	-	-	Chloroa_b-bind	1107.56	-2.09115	0.000213618	Glycosylation	Vcev1_p0.Chr03.06675.mRNA
Vcev1_p0.Chr03.06676	4754185	4755493	4432.XP_010279259.1	5.34e-66	208.0	S	early light-induced protein	ELIP	GO:0005575,GO:0005622,GO:0005623,GO:0005737,GO:0006810,GO:0006950,GO:0008150,GO:0009266,GO:0009314,GO:0009408,GO:0009409,GO:0009411,GO:0009416,GO:0009507,GO:0009534,GO:0009535,GO:0009536,GO:0009579,GO:0009628,GO:0009637,GO:0009639,GO:0009642,GO:0009644,GO:0009889,GO:0009987,GO:0010029,GO:0010030,GO:0010114,GO:0010117,GO:0010218,GO:0010224,GO:0010380,GO:0016020,GO:0019222,GO:0031323,GO:0031326,GO:…	-	-	-	-	-	-	-	-	-	-	Chloroa_b-bind	16722.7	-2.06179	0.00361102	Glycosylation	Vcev1_p0.Chr03.06676.mRNA
Vcev1_p0.Chr03.06694	4988152	4991613	3694.POPTR_0008s16050.1	5.01e-260	734.0	T	lysM domain receptor-like kinase	-	GO:0003674,GO:0003824,GO:0004672,GO:0004674,GO:0004675,GO:0004888,GO:0005488,GO:0005515,GO:0005575,GO:0005623,GO:0005886,GO:0006464,GO:0006468,GO:0006793,GO:0006796,GO:0006807,GO:0007154,GO:0007165,GO:0007166,GO:0007167,GO:0007178,GO:0008150,GO:0008152,GO:0009987,GO:0016020,GO:0016301,GO:0016310,GO:0016740,GO:0016772,GO:0016773,GO:0019199,GO:0019538,GO:0019899,GO:0019900,GO:0019901,GO:0023052,GO:…	-	-	-	-	-	-	-	-	-	-	LysM,Pkinase	20927.4	1.04434	0.0171101	Glycosylation	Vcev1_p0.Chr03.06694.mRNA
Vcev1_p0.Chr03.06698	5059705	5062762	3659.XP_004172452.1	1.06e-121	353.0	K	Aux IAA proteins are short-lived transcriptional factors that function as repressors of early auxin response genes at low auxin concentrations	IAA7	GO:0001101,GO:0003674,GO:0003700,GO:0005488,GO:0005515,GO:0005575,GO:0005622,GO:0005623,GO:0005634,GO:0006355,GO:0006950,GO:0007154,GO:0007165,GO:0007275,GO:0008150,GO:0009414,GO:0009415,GO:0009605,GO:0009606,GO:0009611,GO:0009628,GO:0009629,GO:0009630,GO:0009653,GO:0009719,GO:0009725,GO:0009733,GO:0009734,GO:0009753,GO:0009755,GO:0009791,GO:0009889,GO:0009890,GO:0009892,GO:0009987,GO:0010015,GO:…	-	ko:K14484	ko04075,map04075	-	-	-	ko00000,ko00001	-	-	-	AUX_IAA	584.04	2.64077	0.0485981	Glycosylation	Vcev1_p0.Chr03.06698.mRNA.1
Vcev1_p0.Chr03.06887	9543811	9546408	3694.POPTR_0675s00200.1	2.48e-123	362.0	Q	Salutaridine reductase-like	-	-	1.1.1.208	ko:K15095	ko00902,ko01110,map00902,map01110	-	R02548	RC00154	ko00000,ko00001,ko01000	-	-	-	adh_short,adh_short_C2	156.522	-2.63246	0.042106	Glycosylation	Vcev1_p0.Chr03.06887.mRNA
Vcev1_p0.Chr03.07398	19612891	19615338	29760.VIT_00s0904g00010.t01	1.46e-104	308.0	S	oxygen-evolving enhancer protein	-	GO:0005575,GO:0005576,GO:0005622,GO:0005623,GO:0005737,GO:0009507,GO:0009532,GO:0009534,GO:0009535,GO:0009536,GO:0009570,GO:0009579,GO:0016020,GO:0031976,GO:0031977,GO:0031984,GO:0034357,GO:0042651,GO:0043226,GO:0043227,GO:0043229,GO:0043231,GO:0044422,GO:0044424,GO:0044434,GO:0044435,GO:0044436,GO:0044444,GO:0044446,GO:0044464,GO:0048046,GO:0055035	-	ko:K08901	ko00195,ko01100,map00195,map01100	-	-	-	ko00000,ko00001,ko00194	-	-	-	PsbQ	1226.6	1.79892	0.0219812	Glycosylation	Vcev1_p0.Chr03.07398.mRNA
Vcev1_p0.Chr03.07410	19779299	19781918	29760.VIT_00s0904g00010.t01	1.43e-107	316.0	S	oxygen-evolving enhancer protein	-	GO:0005575,GO:0005576,GO:0005622,GO:0005623,GO:0005737,GO:0009507,GO:0009532,GO:0009534,GO:0009535,GO:0009536,GO:0009570,GO:0009579,GO:0016020,GO:0031976,GO:0031977,GO:0031984,GO:0034357,GO:0042651,GO:0043226,GO:0043227,GO:0043229,GO:0043231,GO:0044422,GO:0044424,GO:0044434,GO:0044435,GO:0044436,GO:0044444,GO:0044446,GO:0044464,GO:0048046,GO:0055035	-	ko:K08901	ko00195,ko01100,map00195,map01100	-	-	-	ko00000,ko00001,ko00194	-	-	-	PsbQ	942.137	1.96379	0.0151367	Glycosylation	Vcev1_p0.Chr03.07410.mRNA
Vcev1_p0.Chr03.07568	23159391	23160689	3750.XP_008371385.1	1.99e-08	62.0	S	late embryogenesis abundant protein	-	-	-	-	-	-	-	-	-	-	-	-	-	4775.76	-2.53627	0.0114168	Glycosylation	Vcev1_p0.Chr03.07568.mRNA
Vcev1_p0.Chr03.07882	32890205	32893411	2711.XP_006484000.1	6.81e-273	748.0	G	Pectate lyase	-	-	4.2.2.2	ko:K01728	ko00040,ko02024,map00040,map02024	-	R02361,R06240	RC00049,RC00705	ko00000,ko00001,ko01000	-	-	-	Pec_lyase_C	17582.6	2.88022	0.019427	Glycosylation	Vcev1_p0.Chr03.07882.mRNA
Vcev1_p0.Chr03.07939	34076841	34084246	102107.XP_008221919.1	7.81e-253	707.0	V	Belongs to the multi antimicrobial extrusion (MATE) (TC 2.A.66.1) family	-	GO:0003674,GO:0005215,GO:0005575,GO:0005622,GO:0005623,GO:0005737,GO:0005773,GO:0005774,GO:0006810,GO:0006855,GO:0007275,GO:0008150,GO:0009605,GO:0009607,GO:0009624,GO:0009653,GO:0009888,GO:0009987,GO:0010015,GO:0010053,GO:0010054,GO:0015238,GO:0015893,GO:0016020,GO:0016049,GO:0021700,GO:0022622,GO:0022857,GO:0030154,GO:0031090,GO:0032501,GO:0032502,GO:0040007,GO:0042221,GO:0042493,GO:0043207,GO:…	-	ko:K03327	-	-	-	-	ko00000,ko02000	2.A.66.1	-	-	MatE	1223.82	-1.87212	0.0231016	Glycosylation	Vcev1_p0.Chr03.07939.mRNA
Vcev1_p0.Chr03.07946	34292294	34299697	102107.XP_008221919.1	4.68e-258	721.0	V	Belongs to the multi antimicrobial extrusion (MATE) (TC 2.A.66.1) family	-	GO:0003674,GO:0005215,GO:0005575,GO:0005622,GO:0005623,GO:0005737,GO:0005773,GO:0005774,GO:0006810,GO:0006855,GO:0007275,GO:0008150,GO:0009605,GO:0009607,GO:0009624,GO:0009653,GO:0009888,GO:0009987,GO:0010015,GO:0010053,GO:0010054,GO:0015238,GO:0015893,GO:0016020,GO:0016049,GO:0021700,GO:0022622,GO:0022857,GO:0030154,GO:0031090,GO:0032501,GO:0032502,GO:0040007,GO:0042221,GO:0042493,GO:0043207,GO:…	-	ko:K03327	-	-	-	-	ko00000,ko02000	2.A.66.1	-	-	MatE	730.43	-1.90691	0.0424392	Glycosylation	Vcev1_p0.Chr03.07946.mRNA.1
Vcev1_p0.Chr03.07981	35097094	35098425	3694.POPTR_0001s15150.1	2.43e-135	388.0	S	Belongs to the expansin family	-	-	-	-	-	-	-	-	-	-	-	-	DPBB_1,Pollen_allerg_1	18659.7	-1.64482	0.0466092	Glycosylation	Vcev1_p0.Chr03.07981.mRNA.1
Vcev1_p0.Chr03.07986	35152496	35155567	29760.VIT_01s0127g00470.t01	9.09e-216	598.0	G	Belongs to the glycosyltransferase 8 family	GolS4	GO:0000271,GO:0003674,GO:0003824,GO:0005488,GO:0005536,GO:0005975,GO:0005976,GO:0005977,GO:0005978,GO:0005996,GO:0006012,GO:0006073,GO:0006091,GO:0006112,GO:0006950,GO:0006979,GO:0008150,GO:0008152,GO:0008194,GO:0008378,GO:0008466,GO:0009058,GO:0009059,GO:0009250,GO:0009987,GO:0015980,GO:0016051,GO:0016740,GO:0016757,GO:0016758,GO:0019318,GO:0030246,GO:0033692,GO:0034637,GO:0034645,GO:0035250,GO:…	2.4.1.123	ko:K18819	ko00052,map00052	-	R01192	RC00005,RC00049,RC02748	ko00000,ko00001,ko01000	-	GT8	-	Glyco_transf_8	3751.83	-2.66792	2.71437e-09	Glycosylation	Vcev1_p0.Chr03.07986.mRNA
Vcev1_p0.Chr03.08414	42748825	42755379	85681.XP_006440749.1	1.33e-204	572.0	C	Belongs to the mitochondrial carrier (TC 2.A.29) family	-	-	-	ko:K15115	-	-	-	-	ko00000,ko02000	2.A.29.10.1,2.A.29.10.2,2.A.29.10.3,2.A.29.10.5	-	-	DUF647,Mito_carr	457.529	-1.42649	0.041686	Glycosylation	Vcev1_p0.Chr03.08414.mRNA
Vcev1_p0.Chr03.08556	44854285	44859194	29760.VIT_17s0000g07800.t01	3.07e-99	294.0	S	protein At5g50100, mitochondrial	-	GO:0003674,GO:0003824,GO:0005575,GO:0005622,GO:0005623,GO:0005737,GO:0005739,GO:0006950,GO:0008150,GO:0008152,GO:0009611,GO:0009888,GO:0015035,GO:0015036,GO:0016491,GO:0016667,GO:0031099,GO:0032502,GO:0040007,GO:0042060,GO:0042246,GO:0043226,GO:0043227,GO:0043229,GO:0043231,GO:0044424,GO:0044444,GO:0044464,GO:0048589,GO:0048856,GO:0050896,GO:0055114	-	-	-	-	-	-	-	-	-	-	DUF393	379.566	-1.77959	0.00421291	Glycosylation	Vcev1_p0.Chr03.08556.mRNA
Vcev1_p0.Chr03.08678	46551975	46557445	4096.XP_009789828.1	1.12e-171	500.0	Q	Cytochrome p450	-	-	1.14.14.1,1.14.14.19,1.14.14.32	ko:K00512,ko:K07408,ko:K07410,ko:K07418	ko00140,ko00380,ko00590,ko00591,ko00830,ko00980,ko01100,ko04212,ko04726,ko04750,ko04913,ko04917,ko04927,ko04934,ko05204,ko05206,map00140,map00380,map00590,map00591,map00830,map00980,map01100,map04212,map04726,map04750,map04913,map04917,map04927,map04934,map05204,map05206	M00109,M00110	R02211,R02354,R02355,R03088,R03089,R03090,R03408,R03629,R03783,R04852,R04853,R07000,R07001,R07021,R07022,R07042,R07043,R07044,R07045,R07046,R07048,R07050,R07051,R07052,R07055,R07056,R07079,R07080,R07081,R07085,R07087,R07098,R07099,R08390,R08392,R08517,R08518,R09416,R09418,R09423,R09442	RC00046,RC00607,RC00660,RC00661,RC00704,RC00723,RC00724,RC00923,RC01184,RC01222,RC01444,RC01445,RC01710,RC01711,RC01723,RC01725,RC01727,RC01732,RC01733,RC02531	ko00000,ko00001,ko00002,ko00199,ko01000	-	-	-	p450	57.7195	-5.27112	0.0224532	Glycosylation	Vcev1_p0.Chr03.08678.mRNA
Vcev1_p0.Chr03.08824	48622511	48626411	4641.GSMUA_Achr10P17330_001	1.32e-195	563.0	O	Calnexin homolog	-	GO:0005575,GO:0005618,GO:0005622,GO:0005623,GO:0005737,GO:0005739,GO:0005773,GO:0005774,GO:0005783,GO:0005886,GO:0005911,GO:0009505,GO:0009506,GO:0009507,GO:0009536,GO:0012505,GO:0016020,GO:0030054,GO:0030312,GO:0031090,GO:0043226,GO:0043227,GO:0043229,GO:0043231,GO:0044422,GO:0044424,GO:0044437,GO:0044444,GO:0044446,GO:0044464,GO:0055044,GO:0071944,GO:0098588,GO:0098805	-	ko:K08054	ko04141,ko04145,ko04612,ko04918,ko05166,map04141,map04145,map04612,map04918,map05166	-	-	-	ko00000,ko00001,ko03110,ko04091,ko04131	-	-	-	Calreticulin	5911.02	1.15937	0.027246	Glycosylation	Vcev1_p0.Chr03.08824.mRNA
Vcev1_p0.Chr03.08888	49468120	49473679	4432.XP_010244877.1	5.76e-281	782.0	S	Major Facilitator Superfamily protein	-	-	-	-	-	-	-	-	-	-	-	-	MFS_1,Nodulin-like	968.45	-1.78754	0.0121966	Glycosylation	Vcev1_p0.Chr03.08888.mRNA
Vcev1_p0.Chr03.09139	53117070	53120404	161934.XP_010685302.1	1.65e-82	243.0	O	RING-box protein	-	-	2.3.2.32	ko:K03868	ko03420,ko04066,ko04110,ko04111,ko04114,ko04120,ko04141,ko04310,ko04341,ko04350,ko04710,ko05200,ko05211,map03420,map04066,map04110,map04111,map04114,map04120,map04141,map04310,map04341,map04350,map04710,map05200,map05211	M00379,M00380,M00381,M00382,M00383,M00384,M00385,M00386,M00387,M00407,M00411	-	-	ko00000,ko00001,ko00002,ko01000,ko03400,ko04121	-	-	-	zf-rbx1	1039.38	1.08845	0.0271543	Glycosylation	Vcev1_p0.Chr03.09139.mRNA
Vcev1_p0.Chr04.09835	8864241	8874517	29760.VIT_19s0014g00830.t01	0.0	1091.0	T	LRR receptor-like serine threonine-protein kinase	-	GO:0003674,GO:0003824,GO:0004672,GO:0004674,GO:0005575,GO:0005623,GO:0005886,GO:0006464,GO:0006468,GO:0006793,GO:0006796,GO:0006807,GO:0008150,GO:0008152,GO:0009987,GO:0016020,GO:0016301,GO:0016310,GO:0016740,GO:0016772,GO:0016773,GO:0019538,GO:0036211,GO:0043170,GO:0043412,GO:0044237,GO:0044238,GO:0044260,GO:0044267,GO:0044464,GO:0071704,GO:0071944,GO:0140096,GO:1901564	-	-	-	-	-	-	-	-	-	-	LRR_1,LRR_8,Malectin,Pkinase,Pkinase_Tyr	43.4803	-7.55856	0.0419947	Glycosylation	Vcev1_p0.Chr04.09835.mRNA
Vcev1_p0.Chr04.09871	9640485	9643007	4155.Migut.H02080.1.p	7.91e-112	332.0	Q	non-haem dioxygenase in morphine synthesis N-terminal	-	GO:0001101,GO:0003674,GO:0003824,GO:0006082,GO:0006629,GO:0006720,GO:0006721,GO:0007154,GO:0007165,GO:0008150,GO:0008152,GO:0008299,GO:0008610,GO:0009058,GO:0009314,GO:0009416,GO:0009628,GO:0009685,GO:0009686,GO:0009719,GO:0009725,GO:0009739,GO:0009740,GO:0009755,GO:0009987,GO:0010033,GO:0010476,GO:0010817,GO:0016053,GO:0016101,GO:0016102,GO:0016114,GO:0016491,GO:0016705,GO:0016706,GO:0016707,GO:…	-	-	-	-	-	-	-	-	-	-	2OG-FeII_Oxy,DIOX_N	48.1233	-8.17655	0.00550434	Glycosylation	Vcev1_p0.Chr04.09871.mRNA
Vcev1_p0.Chr04.09872	9678910	9680893	4155.Migut.H02080.1.p	6.61e-118	347.0	Q	non-haem dioxygenase in morphine synthesis N-terminal	-	GO:0001101,GO:0003674,GO:0003824,GO:0006082,GO:0006629,GO:0006720,GO:0006721,GO:0007154,GO:0007165,GO:0008150,GO:0008152,GO:0008299,GO:0008610,GO:0009058,GO:0009314,GO:0009416,GO:0009628,GO:0009685,GO:0009686,GO:0009719,GO:0009725,GO:0009739,GO:0009740,GO:0009755,GO:0009987,GO:0010033,GO:0010476,GO:0010817,GO:0016053,GO:0016101,GO:0016102,GO:0016114,GO:0016491,GO:0016705,GO:0016706,GO:0016707,GO:…	-	-	-	-	-	-	-	-	-	-	2OG-FeII_Oxy,DIOX_N	44.1936	-8.07946	0.00355043	Glycosylation	Vcev1_p0.Chr04.09872.mRNA
Vcev1_p0.Chr04.09882	9874382	9876464	29760.VIT_19s0093g00590.t01	2.54e-112	340.0	S	Interactor of constitutive active ROPs	-	GO:0005575,GO:0005622,GO:0005623,GO:0005634,GO:0005886,GO:0008150,GO:0010817,GO:0016020,GO:0030427,GO:0032879,GO:0035838,GO:0042995,GO:0043226,GO:0043227,GO:0043229,GO:0043231,GO:0044424,GO:0044463,GO:0044464,GO:0050789,GO:0051049,GO:0051286,GO:0065007,GO:0065008,GO:0071944,GO:0090404,GO:0090406,GO:0120025,GO:0120038,GO:2000012	-	-	-	-	-	-	-	-	-	-	-	703.264	2.1332	0.000249868	Glycosylation	Vcev1_p0.Chr04.09882.mRNA
Vcev1_p0.Chr04.10218	16285735	16291182	29760.VIT_12s0059g02520.t01	6.75e-201	572.0	G	Protein of unknown function, DUF604	-	-	-	-	-	-	-	-	-	-	-	-	DUF604	1109.92	-1.06883	0.00672814	Glycosylation	Vcev1_p0.Chr04.10218.mRNA
Vcev1_p0.Chr04.10270	17432655	17434508	3983.cassava4.1_029620m	2.01e-143	416.0	K	transcription factor	-	GO:0000981,GO:0000988,GO:0000989,GO:0001067,GO:0001076,GO:0001101,GO:0001134,GO:0001135,GO:0003674,GO:0003676,GO:0003677,GO:0003700,GO:0005488,GO:0005575,GO:0005622,GO:0005623,GO:0005634,GO:0006109,GO:0006355,GO:0006357,GO:0007275,GO:0008150,GO:0009719,GO:0009725,GO:0009737,GO:0009825,GO:0009889,GO:0009890,GO:0009892,GO:0009987,GO:0010033,GO:0010200,GO:0010243,GO:0010468,GO:0010556,GO:0010558,GO:…	-	ko:K09422	-	-	-	-	ko00000,ko03000	-	-	-	Myb_DNA-binding	27.2253	-7.35272	0.0122615	Glycosylation	Vcev1_p0.Chr04.10270.mRNA
Vcev1_p0.Chr04.10754	27917307	27921478	29760.VIT_18s0072g00830.t01	1.54e-220	652.0	S	FHA domain-containing protein	-	GO:0003674,GO:0003676,GO:0003723,GO:0003729,GO:0003824,GO:0004518,GO:0004540,GO:0004857,GO:0004864,GO:0004865,GO:0005488,GO:0005575,GO:0005622,GO:0005623,GO:0005634,GO:0005654,GO:0005737,GO:0006139,GO:0006401,GO:0006725,GO:0006807,GO:0007275,GO:0008150,GO:0008152,GO:0008995,GO:0009056,GO:0009057,GO:0009555,GO:0009892,GO:0009987,GO:0010563,GO:0010605,GO:0010921,GO:0010923,GO:0016070,GO:0016604,GO:…	-	-	-	-	-	-	-	-	-	-	FHA,PIN_4	149.785	-1.82928	0.000693846	Glycosylation	Vcev1_p0.Chr04.10754.mRNA
Vcev1_p0.Chr04.10759	28106856	28111042	29760.VIT_18s0072g00830.t01	2.64e-221	654.0	S	FHA domain-containing protein	-	GO:0003674,GO:0003676,GO:0003723,GO:0003729,GO:0003824,GO:0004518,GO:0004540,GO:0004857,GO:0004864,GO:0004865,GO:0005488,GO:0005575,GO:0005622,GO:0005623,GO:0005634,GO:0005654,GO:0005737,GO:0006139,GO:0006401,GO:0006725,GO:0006807,GO:0007275,GO:0008150,GO:0008152,GO:0008995,GO:0009056,GO:0009057,GO:0009555,GO:0009892,GO:0009987,GO:0010563,GO:0010605,GO:0010921,GO:0010923,GO:0016070,GO:0016604,GO:…	-	-	-	-	-	-	-	-	-	-	FHA,PIN_4	113.77	-2.21034	0.0370182	Glycosylation	Vcev1_p0.Chr04.10759.mRNA
Vcev1_p0.Chr04.11023	36854835	36856727	2711.XP_006494725.1	5.06e-215	619.0	S	ETHYLENE INSENSITIVE 3-like 3 protein	-	GO:0000160,GO:0003674,GO:0003676,GO:0003677,GO:0003700,GO:0005488,GO:0006355,GO:0007154,GO:0007165,GO:0008150,GO:0009719,GO:0009723,GO:0009725,GO:0009755,GO:0009873,GO:0009889,GO:0009987,GO:0010033,GO:0010035,GO:0010038,GO:0010039,GO:0010468,GO:0010556,GO:0019219,GO:0019222,GO:0023052,GO:0031323,GO:0031326,GO:0032870,GO:0035556,GO:0042221,GO:0042762,GO:0050789,GO:0050794,GO:0050896,GO:0051171,GO:…	-	ko:K14514	ko04016,ko04075,map04016,map04075	-	-	-	ko00000,ko00001,ko03000	-	-	-	EIN3	688.882	-2.35707	0.00281845	Glycosylation	Vcev1_p0.Chr04.11023.mRNA
Vcev1_p0.Chr04.11027	36942787	36944679	2711.XP_006494725.1	1.17e-213	615.0	S	ETHYLENE INSENSITIVE 3-like 3 protein	-	GO:0000160,GO:0003674,GO:0003676,GO:0003677,GO:0003700,GO:0005488,GO:0006355,GO:0007154,GO:0007165,GO:0008150,GO:0009719,GO:0009723,GO:0009725,GO:0009755,GO:0009873,GO:0009889,GO:0009987,GO:0010033,GO:0010035,GO:0010038,GO:0010039,GO:0010468,GO:0010556,GO:0019219,GO:0019222,GO:0023052,GO:0031323,GO:0031326,GO:0032870,GO:0035556,GO:0042221,GO:0042762,GO:0050789,GO:0050794,GO:0050896,GO:0051171,GO:…	-	ko:K14514	ko04016,ko04075,map04016,map04075	-	-	-	ko00000,ko00001,ko03000	-	-	-	EIN3	806.165	-2.39541	0.000433211	Glycosylation	Vcev1_p0.Chr04.11027.mRNA
Vcev1_p0.Chr04.11080	38352919	38359392	29760.VIT_07s0031g02400.t01	2.64e-295	813.0	E	Amino-acid permease	-	GO:0003333,GO:0003674,GO:0005215,GO:0005342,GO:0005575,GO:0005623,GO:0005886,GO:0005887,GO:0006810,GO:0006811,GO:0006820,GO:0006865,GO:0008150,GO:0008509,GO:0008514,GO:0015075,GO:0015171,GO:0015179,GO:0015291,GO:0015297,GO:0015318,GO:0015711,GO:0015807,GO:0015849,GO:0016020,GO:0016021,GO:0022804,GO:0022857,GO:0031224,GO:0031226,GO:0034220,GO:0044425,GO:0044459,GO:0044464,GO:0046942,GO:0046943,GO:…	-	-	-	-	-	-	-	-	-	-	AA_permease_2	579.341	-2.97526	0.00260772	Glycosylation	Vcev1_p0.Chr04.11080.mRNA
Vcev1_p0.Chr04.11109	39122272	39122598	3694.POPTR_0001s31380.1	1.64e-50	162.0	S	Auxin responsive protein	-	-	-	ko:K14488	ko04075,map04075	-	-	-	ko00000,ko00001	-	-	-	Auxin_inducible	477.814	-2.73595	0.00953276	Glycosylation	Vcev1_p0.Chr04.11109.mRNA
Vcev1_p0.Chr04.11178	40839039	40839419	3641.EOX92501	1.31e-44	154.0	Q	alcohol dehydrogenase	-	-	1.1.1.1	ko:K18857	ko00010,ko00071,ko00350,ko00592,ko01100,ko01110,ko01120,map00010,map00071,map00350,map00592,map01100,map01110,map01120	-	R00623,R00754,R04880,R10783	RC00050,RC00087,RC00088,RC00099	ko00000,ko00001,ko01000	-	-	-	ADH_N,ADH_zinc_N	327.657	-22.5714	2.59995e-05	Glycosylation	Vcev1_p0.Chr04.11178.mRNA
Vcev1_p0.Chr04.11312	44745968	44747034	3641.EOY00794	1.69e-13	75.1	S	Myb/SANT-like DNA-binding domain	-	-	-	-	-	-	-	-	-	-	-	-	Myb_DNA-bind_3	284.751	6.76699	5.58319e-26	Glycosylation	Vcev1_p0.Chr04.11312.mRNA
Vcev1_p0.Chr04.11388	46261833	46265809	29760.VIT_00s1188g00010.t01	6.83e-84	266.0	-	-	-	-	-	-	-	-	-	-	-	-	-	-	-	224.319	-4.99751	0.00091763	Glycosylation	Vcev1_p0.Chr04.11388.mRNA
Vcev1_p0.Chr04.11497	48630187	48630579	4113.PGSC0003DMT400041593	1.01e-49	171.0	CG	Anthocyanidine rhamnosyl-transferase	-	-	-	-	-	-	-	-	-	-	-	-	UDPGT	561.221	-2.95518	0.0238939	Glycosylation	Vcev1_p0.Chr04.11497.mRNA
Vcev1_p0.Chr04.11513	48967797	48969248	3988.XP_002532392.1	3.21e-223	629.0	CG	UDP-glycosyltransferase 91A1-like	-	-	-	-	-	-	-	-	-	-	-	-	UDPGT	5214.88	-1.88864	2.97068e-05	Glycosylation	Vcev1_p0.Chr04.11513.mRNA
Vcev1_p0.Chr04.11528	49960911	49965066	102107.XP_008236492.1	7.27e-199	557.0	Q	Cinnamyl alcohol dehydrogenase-like protein	-	-	1.1.1.195	ko:K00083	ko00940,ko01100,ko01110,map00940,map01100,map01110	M00039	R02593,R03918,R06570,R06571,R07437	RC00649	ko00000,ko00001,ko00002,ko01000	-	-	-	ADH_N,ADH_zinc_N	9677.09	-2.81109	0.000337977	Glycosylation	Vcev1_p0.Chr04.11528.mRNA
Vcev1_p0.Chr04.11530	49986197	49987527	102107.XP_008236492.1	7.24e-129	375.0	Q	Cinnamyl alcohol dehydrogenase-like protein	-	-	1.1.1.195	ko:K00083	ko00940,ko01100,ko01110,map00940,map01100,map01110	M00039	R02593,R03918,R06570,R06571,R07437	RC00649	ko00000,ko00001,ko00002,ko01000	-	-	-	ADH_N,ADH_zinc_N	4704.21	-2.80281	0.000133296	Glycosylation	Vcev1_p0.Chr04.11530.mRNA
Vcev1_p0.Chr04.11612	52453391	52467397	3641.EOY13853	1.18e-80	293.0	U	regulation of response to stimulus	-	-	-	ko:K10406,ko:K19937	-	-	-	-	ko00000,ko04131,ko04812	-	-	-	LRRNT_2,LRR_1,LRR_6,LRR_8	226.445	-3.23254	0.00615514	Glycosylation	Vcev1_p0.Chr04.11612.mRNA
Vcev1_p0.Chr04.11658	53661389	53673809	3641.EOY13853	4.03e-78	281.0	U	regulation of response to stimulus	-	-	-	ko:K10406,ko:K19937	-	-	-	-	ko00000,ko04131,ko04812	-	-	-	LRRNT_2,LRR_1,LRR_6,LRR_8	913.15	-1.66667	0.02606	Glycosylation	Vcev1_p0.Chr04.11658.mRNA
Vcev1_p0.Chr04.11720	54659111	54661408	3760.EMJ13792	7.78e-63	229.0	S	disease resistance RPP13-like protein	-	-	-	-	-	-	-	-	-	-	-	-	NB-ARC	336.89	-7.75764	0.000158148	Glycosylation	Vcev1_p0.Chr04.11720.mRNA
Vcev1_p0.Chr04.11722	54721716	54725807	3641.EOY19748	5.78e-301	893.0	T	disease resistance	-	-	-	-	-	-	-	-	-	-	-	-	NB-ARC	311.619	-23.5333	5.01809e-15	Glycosylation	Vcev1_p0.Chr04.11722.mRNA
Vcev1_p0.Chr04.11726	54756101	54760934	3694.POPTR_0025s00430.1	1.91e-163	467.0	Q	Belongs to the iron ascorbate-dependent oxidoreductase family	-	GO:0003674,GO:0003824,GO:0007275,GO:0007568,GO:0008150,GO:0008152,GO:0010150,GO:0016491,GO:0016679,GO:0016682,GO:0032501,GO:0032502,GO:0048366,GO:0048367,GO:0048731,GO:0048827,GO:0048856,GO:0055114,GO:0090693,GO:0099402	-	-	-	-	-	-	-	-	-	-	2OG-FeII_Oxy,DIOX_N	16.0176	-7.38068	0.0498149	Glycosylation	Vcev1_p0.Chr04.11726.mRNA
Vcev1_p0.Chr04.11908	58341375	58343750	29760.VIT_11s0037g00890.t01	1.99e-152	431.0	F	glutamine amidotransferase YLR126C	-	GO:0003674,GO:0003824,GO:0005575,GO:0005622,GO:0005623,GO:0005737,GO:0005829,GO:0006082,GO:0006508,GO:0006725,GO:0006790,GO:0006807,GO:0008150,GO:0008152,GO:0008233,GO:0008238,GO:0008242,GO:0009058,GO:0009403,GO:0009404,GO:0009700,GO:0009987,GO:0010120,GO:0016143,GO:0016787,GO:0018130,GO:0019438,GO:0019538,GO:0019748,GO:0019757,GO:0019760,GO:0034641,GO:0034722,GO:0042430,GO:0042435,GO:0043170,GO:…	3.4.19.16	ko:K22314	-	-	-	-	ko00000,ko01000	-	-	-	GATase	146.085	-5.03092	0.00199889	Glycosylation	Vcev1_p0.Chr04.11908.mRNA
Vcev1_p0.Chr04.11927	59079159	59081893	3983.cassava4.1_013791m	1.08e-142	408.0	S	Belongs to the tetraspanin (TM4SF) family	-	-	-	ko:K17294	-	-	-	-	ko00000,ko04147	-	-	-	Tetraspannin	9911.31	-1.31508	0.0357109	Glycosylation	Vcev1_p0.Chr04.11927.mRNA.1
Vcev1_p0.Chr04.11988	60409221	60411490	4098.XP_009618985.1	6.49e-197	560.0	G	UDP-glucoronosyl and UDP-glucosyl transferase	-	-	2.4.1.115,2.4.1.234	ko:K12930,ko:K13269	ko00942,ko00944,ko01100,ko01110,map00942,map00944,map01100,map01110	-	R06534,R06535,R06536,R06808	RC00005,RC00171	ko00000,ko00001,ko01000,ko01003	-	GT1	-	UDPGT	134502	1.10891	0.0403205	Glycosylation	Vcev1_p0.Chr04.11988.mRNA
Vcev1_p0.Chr04.11996	60563937	60565165	29760.VIT_11s0052g01200.t01	2.09e-180	505.0	G	Catalyzes xyloglucan endohydrolysis (XEH) and or endotransglycosylation (XET). Cleaves and religates xyloglucan polymers, an essential constituent of the primary cell wall, and thereby participates in cell wall construction of growing tissues	-	-	2.4.1.207	ko:K08235,ko:K14504	ko04075,map04075	-	-	-	ko00000,ko00001,ko01000	-	-	-	Glyco_hydro_16,XET_C	755.99	-3.71983	0.0272986	Glycosylation	Vcev1_p0.Chr04.11996.mRNA
Vcev1_p0.Chr04.11998	60581601	60582829	29760.VIT_11s0052g01200.t01	2.09e-180	505.0	G	Catalyzes xyloglucan endohydrolysis (XEH) and or endotransglycosylation (XET). Cleaves and religates xyloglucan polymers, an essential constituent of the primary cell wall, and thereby participates in cell wall construction of growing tissues	-	-	2.4.1.207	ko:K08235,ko:K14504	ko04075,map04075	-	-	-	ko00000,ko00001,ko01000	-	-	-	Glyco_hydro_16,XET_C	751.677	-3.72206	0.0278396	Glycosylation	Vcev1_p0.Chr04.11998.mRNA
Vcev1_p0.Chr05.12080	200571	200996	4432.XP_010266359.1	2.42e-38	134.0	S	Calvin cycle protein CP12-3	-	GO:0003674,GO:0005488,GO:0005507,GO:0005575,GO:0005622,GO:0005623,GO:0005737,GO:0006109,GO:0006950,GO:0008150,GO:0009266,GO:0009408,GO:0009507,GO:0009536,GO:0009628,GO:0009889,GO:0009890,GO:0009892,GO:0009987,GO:0010109,GO:0010110,GO:0016151,GO:0019222,GO:0031323,GO:0031324,GO:0032991,GO:0033554,GO:0034059,GO:0034605,GO:0036293,GO:0036294,GO:0042221,GO:0043167,GO:0043169,GO:0043226,GO:0043227,GO:…	-	-	-	-	-	-	-	-	-	-	CP12	4053.63	1.05634	0.0435514	Glycosylation	Vcev1_p0.Chr05.12080.mRNA
Vcev1_p0.Chr05.12127	669953	678197	29760.VIT_18s0001g00510.t01	0.0	1276.0	O	Prolyl endopeptidase-like	-	GO:0003674,GO:0003824,GO:0004175,GO:0005488,GO:0005575,GO:0005622,GO:0005623,GO:0005634,GO:0005737,GO:0005829,GO:0006508,GO:0006807,GO:0008150,GO:0008152,GO:0008233,GO:0016787,GO:0019538,GO:0033218,GO:0042277,GO:0043170,GO:0043226,GO:0043227,GO:0043229,GO:0043231,GO:0044238,GO:0044424,GO:0044444,GO:0044464,GO:0070011,GO:0071704,GO:0140096,GO:1901564	3.4.21.26	ko:K01322	ko04614,map04614	-	-	-	ko00000,ko00001,ko01000,ko01002	-	-	-	Peptidase_S9,Peptidase_S9_N	25189.3	2.20191	0.016345	Glycosylation	Vcev1_p0.Chr05.12127.mRNA.1
Vcev1_p0.Chr05.12218	1938089	1940376	29760.VIT_18s0001g13130.t01	2.23e-167	483.0	K	BEL1-like homeodomain protein	-	GO:0003674,GO:0003700,GO:0006355,GO:0008150,GO:0009889,GO:0010468,GO:0010556,GO:0019219,GO:0019222,GO:0031323,GO:0031326,GO:0050789,GO:0050794,GO:0051171,GO:0051252,GO:0060255,GO:0065007,GO:0080090,GO:0140110,GO:1903506,GO:2000112,GO:2001141	-	ko:K16670	-	-	-	-	ko00000,ko03000	-	-	-	Homeobox_KN,POX	94.1741	-1.68364	0.0422706	Glycosylation	Vcev1_p0.Chr05.12218.mRNA
Vcev1_p0.Chr05.12324	4120332	4128912	3659.XP_004152784.1	1.33e-123	358.0	S	Pathogenesis-related protein 5-like	-	GO:0002376,GO:0005575,GO:0005576,GO:0005618,GO:0005622,GO:0005623,GO:0005737,GO:0005773,GO:0006950,GO:0006952,GO:0006955,GO:0008150,GO:0009314,GO:0009411,GO:0009416,GO:0009605,GO:0009607,GO:0009615,GO:0009627,GO:0009628,GO:0009814,GO:0009889,GO:0009962,GO:0010035,GO:0010038,GO:0010224,GO:0019222,GO:0030312,GO:0031537,GO:0031540,GO:0042221,GO:0043207,GO:0043226,GO:0043227,GO:0043229,GO:0043231,GO:…	-	-	-	-	-	-	-	-	-	-	Thaumatin	36264.3	-5.3898	5.27304e-06	Glycosylation	Vcev1_p0.Chr05.12324.mRNA
Vcev1_p0.Chr05.12339	4427713	4430465	3659.XP_004152784.1	1.63e-118	345.0	S	Pathogenesis-related protein 5-like	-	GO:0002376,GO:0005575,GO:0005576,GO:0005618,GO:0005622,GO:0005623,GO:0005737,GO:0005773,GO:0006950,GO:0006952,GO:0006955,GO:0008150,GO:0009314,GO:0009411,GO:0009416,GO:0009605,GO:0009607,GO:0009615,GO:0009627,GO:0009628,GO:0009814,GO:0009889,GO:0009962,GO:0010035,GO:0010038,GO:0010224,GO:0019222,GO:0030312,GO:0031537,GO:0031540,GO:0042221,GO:0043207,GO:0043226,GO:0043227,GO:0043229,GO:0043231,GO:…	-	-	-	-	-	-	-	-	-	-	Thaumatin	4517.1	-3.46531	0.0148279	Glycosylation	Vcev1_p0.Chr05.12339.mRNA
Vcev1_p0.Chr05.12340	4443076	4451136	3659.XP_004152784.1	1.77e-118	345.0	S	Pathogenesis-related protein 5-like	-	GO:0002376,GO:0005575,GO:0005576,GO:0005618,GO:0005622,GO:0005623,GO:0005737,GO:0005773,GO:0006950,GO:0006952,GO:0006955,GO:0008150,GO:0009314,GO:0009411,GO:0009416,GO:0009605,GO:0009607,GO:0009615,GO:0009627,GO:0009628,GO:0009814,GO:0009889,GO:0009962,GO:0010035,GO:0010038,GO:0010224,GO:0019222,GO:0030312,GO:0031537,GO:0031540,GO:0042221,GO:0043207,GO:0043226,GO:0043227,GO:0043229,GO:0043231,GO:…	-	-	-	-	-	-	-	-	-	-	Thaumatin	4235.53	-2.09229	0.0294321	Glycosylation	Vcev1_p0.Chr05.12340.mRNA
Vcev1_p0.Chr05.12384	5107912	5110482	3760.EMJ22163	7.52e-232	686.0	T	disease resistance	-	GO:0002376,GO:0005575,GO:0005623,GO:0005886,GO:0006950,GO:0006952,GO:0006955,GO:0007154,GO:0007165,GO:0008150,GO:0008219,GO:0009626,GO:0009987,GO:0012501,GO:0016020,GO:0023052,GO:0033554,GO:0034050,GO:0044464,GO:0045087,GO:0050789,GO:0050794,GO:0050896,GO:0051716,GO:0065007,GO:0071944	-	ko:K19613	ko04014,map04014	-	-	-	ko00000,ko00001	-	-	-	LRR_8,NB-ARC	196.272	-1.89946	0.0116616	Glycosylation	Vcev1_p0.Chr05.12384.mRNA
Vcev1_p0.Chr05.12540	7643944	7647620	13333.ERN14213	0.0	889.0	Z	Tubulin is the major constituent of microtubules. It binds two moles of GTP, one at an exchangeable site on the beta chain and one at a non-exchangeable site on the alpha chain	TUBA	GO:0005575,GO:0005622,GO:0005623,GO:0005856,GO:0043226,GO:0043228,GO:0043229,GO:0043232,GO:0044424,GO:0044464	-	ko:K07374	ko04145,ko04210,ko04530,ko04540,ko05130,map04145,map04210,map04530,map04540,map05130	-	-	-	ko00000,ko00001,ko03019,ko03036,ko04147,ko04812	-	-	-	Tubulin,Tubulin_C	197933	1.57206	0.000855993	Glycosylation	Vcev1_p0.Chr05.12540.mRNA
Vcev1_p0.Chr05.12541	7660358	7664108	13333.ERN14213	0.0	889.0	Z	Tubulin is the major constituent of microtubules. It binds two moles of GTP, one at an exchangeable site on the beta chain and one at a non-exchangeable site on the alpha chain	TUBA	GO:0005575,GO:0005622,GO:0005623,GO:0005856,GO:0043226,GO:0043228,GO:0043229,GO:0043232,GO:0044424,GO:0044464	-	ko:K07374	ko04145,ko04210,ko04530,ko04540,ko05130,map04145,map04210,map04530,map04540,map05130	-	-	-	ko00000,ko00001,ko03019,ko03036,ko04147,ko04812	-	-	-	Tubulin,Tubulin_C	315808	1.59638	6.23631e-06	Glycosylation	Vcev1_p0.Chr05.12541.mRNA
Vcev1_p0.Chr05.12727	12330117	12334182	29760.VIT_18s0001g04910.t01	0.0	1090.0	P	sulfate transporter	-	GO:0003674,GO:0005215,GO:0005575,GO:0005623,GO:0005886,GO:0005887,GO:0006810,GO:0006811,GO:0006820,GO:0006950,GO:0007154,GO:0008150,GO:0008272,GO:0008509,GO:0009267,GO:0009605,GO:0009970,GO:0009987,GO:0009991,GO:0015075,GO:0015103,GO:0015116,GO:0015318,GO:0015698,GO:0016020,GO:0016021,GO:0022857,GO:0031224,GO:0031226,GO:0031667,GO:0031668,GO:0031669,GO:0033554,GO:0034220,GO:0042594,GO:0044425,GO:…	-	ko:K17470	-	-	-	-	ko00000,ko02000	2.A.53.1	-	-	STAS,Sulfate_transp	881.629	-1.35186	0.0148279	Glycosylation	Vcev1_p0.Chr05.12727.mRNA
Vcev1_p0.Chr05.12790	14923218	14928750	29760.VIT_05s0094g01120.t01	2.11e-186	524.0	S	2-alkenal reductase (NADP( )-dependent)-like	-	-	1.3.1.102	ko:K07119,ko:K19825	-	-	-	-	ko00000,ko01000	-	-	-	ADH_N_2,ADH_zinc_N	2164.8	-2.50636	0.0116616	Glycosylation	Vcev1_p0.Chr05.12790.mRNA
Vcev1_p0.Chr05.12829	17550710	17551270	29730.Gorai.003G015700.1	5.31e-44	150.0	S	peptidase inhibitor activity	-	-	-	-	-	-	-	-	-	-	-	-	-	1748.81	3.40162	0.00241955	Glycosylation	Vcev1_p0.Chr05.12829.mRNA
Vcev1_p0.Chr05.13026	23595833	23597198	4098.XP_009626681.1	3.75e-153	446.0	S	F-box kelch-repeat protein	-	GO:0000151,GO:0005575,GO:0005622,GO:0005623,GO:0008150,GO:0009628,GO:0031461,GO:0031463,GO:0032991,GO:0044424,GO:0044464,GO:0050896,GO:0080167,GO:1902494,GO:1990234	-	-	-	-	-	-	-	-	-	-	Kelch_6	16.7675	-7.38146	0.0232704	Glycosylation	Vcev1_p0.Chr05.13026.mRNA
Vcev1_p0.Chr05.13056	24488970	24491855	29760.VIT_13s0019g01140.t01	2.63e-212	649.0	T	disease resistance	-	GO:0002376,GO:0005575,GO:0005623,GO:0005886,GO:0006950,GO:0006952,GO:0006955,GO:0007154,GO:0007165,GO:0008150,GO:0008219,GO:0009626,GO:0009987,GO:0012501,GO:0016020,GO:0023052,GO:0033554,GO:0034050,GO:0044464,GO:0045087,GO:0050789,GO:0050794,GO:0050896,GO:0051716,GO:0065007,GO:0071944	-	-	-	-	-	-	-	-	-	-	LRR_8,NB-ARC	405.907	-2.67441	0.00850108	Glycosylation	Vcev1_p0.Chr05.13056.mRNA
Vcev1_p0.Chr05.13098	26362879	26363515	3880.AES69830	4.95e-11	65.1	S	function. Its presence in a non-photosynthetic plant (Epifagus virginiana) and experiments in tobacco indicate that it has an essential function which is probably not related to photosynthesis	ycf2	-	-	-	-	-	-	-	-	-	-	-	AAA,DUF825	39.084	-8.32942	0.0274879	Glycosylation	Vcev1_p0.Chr05.13098.mRNA
Vcev1_p0.Chr05.13163	28185944	28188660	29760.VIT_04s0008g06210.t01	3.34e-211	599.0	UZ	Flotillin-like protein	-	GO:0001666,GO:0005575,GO:0005622,GO:0005623,GO:0005737,GO:0005768,GO:0005773,GO:0005774,GO:0005886,GO:0005911,GO:0006810,GO:0006897,GO:0006950,GO:0008150,GO:0009506,GO:0009628,GO:0009987,GO:0010324,GO:0012505,GO:0016020,GO:0016043,GO:0016192,GO:0030054,GO:0031090,GO:0031410,GO:0031982,GO:0033554,GO:0036293,GO:0036294,GO:0042221,GO:0043226,GO:0043227,GO:0043229,GO:0043231,GO:0044422,GO:0044424,GO:…	-	ko:K07192	ko04910,map04910	-	-	-	ko00000,ko00001,ko03036,ko04131,ko04147	-	-	-	Band_7	260.644	-4.12277	2.59995e-05	Glycosylation	Vcev1_p0.Chr05.13163.mRNA
Vcev1_p0.Chr05.13194	28956213	28961017	29760.VIT_04s0008g05480.t01	6.04e-109	337.0	S	isoform X1	-	GO:0003674,GO:0005488,GO:0005515,GO:0008017,GO:0008092,GO:0008150,GO:0009719,GO:0009723,GO:0009725,GO:0009987,GO:0010033,GO:0015631,GO:0032870,GO:0042221,GO:0050896,GO:0051716,GO:0070887,GO:0071310,GO:0071369,GO:0071495	-	-	-	-	-	-	-	-	-	-	TPX2	4125.12	1.47709	5.05123e-09	Glycosylation	Vcev1_p0.Chr05.13194.mRNA
Vcev1_p0.Chr05.13228	30051046	30060089	3659.XP_004149890.1	0.0	1160.0	PT	Potassium channel	AKT1	GO:0001101,GO:0003674,GO:0005215,GO:0005216,GO:0005242,GO:0005244,GO:0005249,GO:0005261,GO:0005267,GO:0005488,GO:0005515,GO:0005575,GO:0005623,GO:0005886,GO:0005887,GO:0006810,GO:0006811,GO:0006812,GO:0006813,GO:0006950,GO:0006970,GO:0007275,GO:0008150,GO:0008324,GO:0009414,GO:0009415,GO:0009628,GO:0009651,GO:0009653,GO:0009888,GO:0009987,GO:0010015,GO:0010035,GO:0010053,GO:0010054,GO:0010107,GO:…	-	ko:K21867	-	-	-	-	ko00000,ko02000	1.A.1.4	-	-	Ank_2,Ion_trans,KHA,cNMP_binding	83.8515	2.6052	0.0369414	Glycosylation	Vcev1_p0.Chr05.13228.mRNA.1
Vcev1_p0.Chr05.13248	30807159	30807940	3988.XP_002514343.1	1.58e-46	155.0	-	-	-	-	-	-	-	-	-	-	-	-	-	-	-	396.64	-2.07419	5.27304e-06	Glycosylation	Vcev1_p0.Chr05.13248.mRNA
Vcev1_p0.Chr05.13494	39043677	39045575	102107.XP_008238676.1	1.23e-231	652.0	Q	Belongs to the cytochrome P450 family	-	-	1.14.13.53,1.14.13.89,1.14.14.1,1.14.14.19,1.14.14.32	ko:K00512,ko:K07408,ko:K07409,ko:K07418,ko:K13260,ko:K20623	ko00140,ko00232,ko00380,ko00590,ko00591,ko00830,ko00905,ko00943,ko00980,ko00982,ko01100,ko01110,ko04212,ko04726,ko04750,ko04913,ko04917,ko04927,ko04934,ko05204,map00140,map00232,map00380,map00590,map00591,map00830,map00905,map00943,map00980,map00982,map01100,map01110,map04212,map04726,map04750,map04913,map04917,map04927,map04934,map05204	M00109,M00110	R02211,R02354,R02355,R03089,R03408,R03629,R03783,R04852,R04853,R06560,R06561,R06606,R06607,R07000,R07001,R07021,R07022,R07042,R07043,R07044,R07045,R07046,R07048,R07050,R07051,R07052,R07055,R07056,R07079,R07080,R07081,R07085,R07087,R07098,R07099,R07371,R07470,R07474,R07746,R07939,R07943,R07945,R08293,R08294,R08390,R08392,R08517,R08518,R09405,R09407,R09408,R09418,R09423,R09442	RC00046,RC00334,RC00607,RC00660,RC00661,RC00704,RC00723,RC00724,RC00923,RC01184,RC01222,RC01349,RC01444,RC01445,RC01710,RC01711,RC01723,RC01725,RC01727,RC01732,RC01733,RC01797,RC01827,RC02017,RC02524,RC02526,RC02531	ko00000,ko00001,ko00002,ko00199,ko01000	-	-	-	p450	7416.47	-4.22792	1.9447e-20	Glycosylation	Vcev1_p0.Chr05.13494.mRNA
Vcev1_p0.Chr05.13533	40571085	40575230	3983.cassava4.1_016302m	3.86e-108	315.0	J	Belongs to the eukaryotic ribosomal protein eL13 family	-	GO:0003674,GO:0003676,GO:0003723,GO:0003729,GO:0003735,GO:0005198,GO:0005488,GO:0005575,GO:0005618,GO:0005622,GO:0005623,GO:0005634,GO:0005730,GO:0005737,GO:0005773,GO:0005774,GO:0005829,GO:0005840,GO:0005844,GO:0005886,GO:0005911,GO:0006412,GO:0006518,GO:0006807,GO:0008150,GO:0008152,GO:0009058,GO:0009059,GO:0009506,GO:0009719,GO:0009725,GO:0009735,GO:0009987,GO:0010033,GO:0010467,GO:0015934,GO:…	-	ko:K02873	ko03010,map03010	M00177,M00179	-	-	br01610,ko00000,ko00001,ko00002,ko03011	-	-	-	Ribosomal_L13e	59.7015	-8.48248	0.0139501	Glycosylation	Vcev1_p0.Chr05.13533.mRNA
Vcev1_p0.Chr05.13747	46279755	46280159	_	_	_	_	_	_	_	_	_	_	_	_	_	_	_	_	_	_	580.845	-1.12155	0.0385926	Glycosylation	Vcev1_p0.Chr05.13747.mRNA
Vcev1_p0.Chr05.14122	53504913	53506659	3656.XP_008443420.1	3.41e-21	90.1	-	-	-	-	-	-	-	-	-	-	-	-	-	-	-	2112.52	-1.77438	0.0114099	Glycosylation	Vcev1_p0.Chr05.14122.mRNA
Vcev1_p0.Chr06.14672	1630802	1634391	29760.VIT_06s0004g00410.t01	4.73e-280	768.0	S	BEST Arabidopsis thaliana protein match is Protein of	-	-	-	-	-	-	-	-	-	-	-	-	Neprosin,Neprosin_AP	2020.83	1.51958	0.0231951	Glycosylation	Vcev1_p0.Chr06.14672.mRNA.1
Vcev1_p0.Chr06.14802	5897838	5899058	225117.XP_009379436.1	8.76e-205	577.0	T	Belongs to the protein kinase superfamily	-	GO:0000003,GO:0003006,GO:0003674,GO:0003824,GO:0004672,GO:0004674,GO:0005488,GO:0005515,GO:0005575,GO:0005622,GO:0005623,GO:0005634,GO:0005737,GO:0005886,GO:0006464,GO:0006468,GO:0006793,GO:0006796,GO:0006807,GO:0006950,GO:0006979,GO:0007154,GO:0007165,GO:0007275,GO:0008134,GO:0008150,GO:0008152,GO:0009611,GO:0009791,GO:0009888,GO:0009908,GO:0009987,GO:0016020,GO:0016301,GO:0016310,GO:0016740,GO:…	-	-	-	-	-	-	-	-	-	-	Pkinase	2879.63	1.29682	0.039849	Glycosylation	Vcev1_p0.Chr06.14802.mRNA.1
Vcev1_p0.Chr06.14922	9863472	9865655	225117.XP_009337038.1	1.89e-42	142.0	S	Gibberellin regulated protein	-	-	-	-	-	-	-	-	-	-	-	-	GASA	334.093	3.1708	0.0369414	Glycosylation	Vcev1_p0.Chr06.14922.mRNA
Vcev1_p0.Chr06.14927	9963914	9966085	225117.XP_009337038.1	1.89e-42	142.0	S	Gibberellin regulated protein	-	-	-	-	-	-	-	-	-	-	-	-	GASA	342.547	3.28699	0.0195516	Glycosylation	Vcev1_p0.Chr06.14927.mRNA
Vcev1_p0.Chr06.15237	20907138	20912521	29760.VIT_10s0003g00410.t01	4.81e-250	699.0	G	May be involved in modulation of pathogen defense and leaf cell death	-	GO:0002376,GO:0005575,GO:0005623,GO:0005886,GO:0006950,GO:0006952,GO:0006955,GO:0008150,GO:0009605,GO:0009607,GO:0009620,GO:0009814,GO:0009817,GO:0016020,GO:0043207,GO:0044464,GO:0045087,GO:0050832,GO:0050896,GO:0051704,GO:0051707,GO:0071944,GO:0098542	-	ko:K08472	-	-	-	-	ko00000,ko04030	-	-	-	Mlo	513.409	-2.34094	0.0326776	Glycosylation	Vcev1_p0.Chr06.15237.mRNA
Vcev1_p0.Chr06.15238	20915671	20920667	29760.VIT_10s0003g00410.t01	1.39e-262	731.0	G	May be involved in modulation of pathogen defense and leaf cell death	-	GO:0002376,GO:0005575,GO:0005623,GO:0005886,GO:0006950,GO:0006952,GO:0006955,GO:0008150,GO:0009605,GO:0009607,GO:0009620,GO:0009814,GO:0009817,GO:0016020,GO:0043207,GO:0044464,GO:0045087,GO:0050832,GO:0050896,GO:0051704,GO:0051707,GO:0071944,GO:0098542	-	ko:K08472	-	-	-	-	ko00000,ko04030	-	-	-	Mlo	792.802	-2.52052	0.0211696	Glycosylation	Vcev1_p0.Chr06.15238.mRNA
Vcev1_p0.Chr06.15325	22855287	22864529	2711.XP_006467846.1	2.73e-311	879.0	S	Belongs to the terpene synthase family	-	GO:0000302,GO:0000304,GO:0001101,GO:0003674,GO:0003824,GO:0006629,GO:0006720,GO:0006721,GO:0006950,GO:0006979,GO:0007584,GO:0008150,GO:0008152,GO:0008299,GO:0008610,GO:0009058,GO:0009605,GO:0009607,GO:0009611,GO:0009617,GO:0009719,GO:0009725,GO:0009753,GO:0009987,GO:0009991,GO:0010033,GO:0010035,GO:0016101,GO:0016102,GO:0016114,GO:0016829,GO:0016835,GO:0016838,GO:0031667,GO:0042221,GO:0042493,GO:…	4.2.3.144	ko:K17982	ko00904,map00904	-	R10533	RC01821	ko00000,ko00001,ko01000	-	-	-	Terpene_synth,Terpene_synth_C	150.334	-7.12256	0.0316627	Glycosylation	Vcev1_p0.Chr06.15325.mRNA
Vcev1_p0.Chr06.15343	23365151	23371973	4096.XP_009772182.1	6.44e-188	525.0	G	Endonuclease 1	-	GO:0000003,GO:0000014,GO:0003006,GO:0003674,GO:0003824,GO:0004518,GO:0004519,GO:0004520,GO:0004521,GO:0004536,GO:0004540,GO:0005575,GO:0005576,GO:0006139,GO:0006259,GO:0006725,GO:0006807,GO:0007275,GO:0007568,GO:0008150,GO:0008152,GO:0009791,GO:0009908,GO:0009987,GO:0010150,GO:0016070,GO:0016787,GO:0016788,GO:0016891,GO:0016893,GO:0022414,GO:0032501,GO:0032502,GO:0034641,GO:0043170,GO:0043765,GO:…	-	-	-	-	-	-	-	-	-	-	S1-P1_nuclease	45.4149	4.09328	0.0204872	Glycosylation	Vcev1_p0.Chr06.15343.mRNA
Vcev1_p0.Chr06.15354	23573483	23580041	29760.VIT_19s0014g03510.t01	5.7e-132	398.0	T	ADP-ribosylation factor GTPase-activating protein	-	GO:0000003,GO:0001558,GO:0003006,GO:0003674,GO:0005488,GO:0005515,GO:0005575,GO:0005622,GO:0005623,GO:0005737,GO:0005768,GO:0005794,GO:0005802,GO:0005829,GO:0006810,GO:0007275,GO:0008150,GO:0009791,GO:0009838,GO:0009908,GO:0009987,GO:0010227,GO:0012505,GO:0016043,GO:0016192,GO:0022414,GO:0022607,GO:0030135,GO:0030136,GO:0030276,GO:0030308,GO:0031410,GO:0031982,GO:0031984,GO:0032501,GO:0032502,GO:…	-	ko:K12486	ko04144,map04144	-	-	-	ko00000,ko00001,ko04131	-	-	-	ArfGap	3295.63	-1.59031	0.0311128	Glycosylation	Vcev1_p0.Chr06.15354.mRNA
Vcev1_p0.Chr06.15358	23651410	23657961	29760.VIT_19s0014g03510.t01	9.12e-127	384.0	T	ADP-ribosylation factor GTPase-activating protein	-	GO:0000003,GO:0001558,GO:0003006,GO:0003674,GO:0005488,GO:0005515,GO:0005575,GO:0005622,GO:0005623,GO:0005737,GO:0005768,GO:0005794,GO:0005802,GO:0005829,GO:0006810,GO:0007275,GO:0008150,GO:0009791,GO:0009838,GO:0009908,GO:0009987,GO:0010227,GO:0012505,GO:0016043,GO:0016192,GO:0022414,GO:0022607,GO:0030135,GO:0030136,GO:0030276,GO:0030308,GO:0031410,GO:0031982,GO:0031984,GO:0032501,GO:0032502,GO:…	-	ko:K12486	ko04144,map04144	-	-	-	ko00000,ko00001,ko04131	-	-	-	ArfGap	4433.51	-1.50355	0.0197852	Glycosylation	Vcev1_p0.Chr06.15358.mRNA
Vcev1_p0.Chr06.15551	27685739	27688032	42345.XP_008812486.1	8.9e-86	299.0	I	DNA RNA polymerases superfamily protein	-	-	-	-	-	-	-	-	-	-	-	-	Asp_protease_2,Retrotrans_gag,gag-asp_proteas,rve	25.0273	-7.39683	0.0435514	Glycosylation	Vcev1_p0.Chr06.15551.mRNA
Vcev1_p0.Chr06.15593	28439037	28439645	4096.XP_009780570.1	3.34e-91	272.0	S	Senescence regulator	-	-	-	-	-	-	-	-	-	-	-	-	Senescence_reg	4958.8	-1.51321	0.0265009	Glycosylation	Vcev1_p0.Chr06.15593.mRNA
Vcev1_p0.Chr06.15610	28748317	28750674	102107.XP_008245511.1	7.68e-276	785.0	S	Zinc finger MYM-type protein 1-like	-	-	-	-	-	-	-	-	-	-	-	-	DUF4371,Dimer_Tnp_hAT	16.3502	-6.62115	0.044661	Glycosylation	Vcev1_p0.Chr06.15610.mRNA
Vcev1_p0.Chr06.15611	28761783	28764571	29760.VIT_10s0116g01650.t01	7.98e-273	753.0	EO	5'-adenylylsulfate reductase	APR1	GO:0000103,GO:0003674,GO:0003824,GO:0004604,GO:0005575,GO:0005622,GO:0005623,GO:0005737,GO:0006790,GO:0008150,GO:0008152,GO:0009507,GO:0009532,GO:0009536,GO:0009570,GO:0009973,GO:0009987,GO:0016491,GO:0016667,GO:0016671,GO:0019379,GO:0019419,GO:0043226,GO:0043227,GO:0043229,GO:0043231,GO:0044237,GO:0044422,GO:0044424,GO:0044434,GO:0044435,GO:0044444,GO:0044446,GO:0044464,GO:0055114	1.8.4.9	ko:K05907	ko00920,ko01120,map00920,map01120	-	R05717	RC00007	ko00000,ko00001,ko01000	-	-	-	PAPS_reduct,Thioredoxin	14457.6	-2.32098	0.0103359	Glycosylation	Vcev1_p0.Chr06.15611.mRNA
Vcev1_p0.Chr06.15676	29853391	29853696	3983.cassava4.1_009639m	7.76e-39	140.0	S	Ribosomal L1 domain-containing protein	-	GO:0005575,GO:0005622,GO:0005623,GO:0005634,GO:0005730,GO:0008150,GO:0010941,GO:0031974,GO:0031981,GO:0042981,GO:0043067,GO:0043226,GO:0043227,GO:0043228,GO:0043229,GO:0043231,GO:0043232,GO:0043233,GO:0044422,GO:0044424,GO:0044428,GO:0044446,GO:0044464,GO:0048583,GO:0050789,GO:0050793,GO:0050794,GO:0065007,GO:0070013,GO:0080134,GO:0080135,GO:0090342,GO:2000772	-	ko:K14775	-	-	-	-	ko00000,ko03009	-	-	-	Ribosomal_L1	996.371	-3.49763	0.000107266	Glycosylation	Vcev1_p0.Chr06.15676.mRNA
Vcev1_p0.Chr06.15767	31322778	31328448	4096.XP_009773627.1	0.0	1337.0	T	Oligopeptide transporter	-	GO:0000041,GO:0003674,GO:0005215,GO:0005575,GO:0005623,GO:0005886,GO:0005911,GO:0006810,GO:0006811,GO:0006812,GO:0006826,GO:0006873,GO:0006875,GO:0008150,GO:0008324,GO:0009506,GO:0009987,GO:0010232,GO:0010233,GO:0015075,GO:0015318,GO:0016020,GO:0019725,GO:0022857,GO:0022890,GO:0030001,GO:0030003,GO:0030054,GO:0032501,GO:0034220,GO:0042592,GO:0044464,GO:0046873,GO:0046915,GO:0048878,GO:0050801,GO:…	-	-	-	-	-	-	-	-	-	-	OPT	32399	-2.63981	0.0416313	Glycosylation	Vcev1_p0.Chr06.15767.mRNA
Vcev1_p0.Chr06.15821	32070979	32074822	4096.XP_009773366.1	2.04e-198	620.0	T	LRR receptor-like serine threonine-protein kinase GSO1	-	-	-	-	-	-	-	-	-	-	-	-	LRRNT_2,LRR_1,LRR_8,Pkinase	12.3775	-6.60116	0.0329997	Glycosylation	Vcev1_p0.Chr06.15821.mRNA
Vcev1_p0.Chr06.16223	39334458	39336945	3983.cassava4.1_009671m	1.44e-153	443.0	G	Belongs to the glycosyl hydrolase 17 family	-	GO:0001871,GO:0003674,GO:0003824,GO:0004553,GO:0005488,GO:0005575,GO:0005622,GO:0005623,GO:0005634,GO:0005737,GO:0005886,GO:0016020,GO:0016787,GO:0016798,GO:0030246,GO:0030247,GO:0031224,GO:0031225,GO:0031226,GO:0043226,GO:0043227,GO:0043229,GO:0043231,GO:0044424,GO:0044425,GO:0044459,GO:0044464,GO:0046658,GO:0071944	-	-	-	-	-	-	-	-	-	-	Glyco_hydro_17	5463.14	-1.48266	0.00208512	Glycosylation	Vcev1_p0.Chr06.16223.mRNA
Vcev1_p0.Chr06.16328	41029835	41031846	3760.EMJ09705	9.38e-298	826.0	S	Nodulin-like	-	-	-	-	-	-	-	-	-	-	-	-	Nodulin-like	1162.97	-1.7397	0.0023349	Glycosylation	Vcev1_p0.Chr06.16328.mRNA.1
Vcev1_p0.Chr06.16338	41162890	41164888	4098.XP_009600294.1	3.7e-51	176.0	P	Heavy-metal-associated domain	-	GO:0003674,GO:0005488,GO:0005575,GO:0005622,GO:0005623,GO:0005634,GO:0005730,GO:0005737,GO:0006810,GO:0006811,GO:0006812,GO:0006873,GO:0006875,GO:0008150,GO:0008270,GO:0009909,GO:0009910,GO:0009987,GO:0019725,GO:0030001,GO:0030003,GO:0031974,GO:0031981,GO:0042592,GO:0043167,GO:0043169,GO:0043226,GO:0043227,GO:0043228,GO:0043229,GO:0043231,GO:0043232,GO:0043233,GO:0044422,GO:0044424,GO:0044428,GO:…	-	-	-	-	-	-	-	-	-	-	HMA	3696.2	-2.568	3.53926e-05	Glycosylation	Vcev1_p0.Chr06.16338.mRNA
Vcev1_p0.Chr06.16358	41371531	41372521	2711.XP_006488056.1	6.29e-103	303.0	S	Kiwellin-like	-	-	-	-	-	-	-	-	-	-	-	-	-	1331.38	3.18793	0.0198857	Glycosylation	Vcev1_p0.Chr06.16358.mRNA
Vcev1_p0.Chr06.16364	41453689	41454162	981085.XP_010109489.1	1.06e-70	219.0	S	Kiwellin-like	-	-	-	-	-	-	-	-	-	-	-	-	-	923.854	3.47103	0.031105	Glycosylation	Vcev1_p0.Chr06.16364.mRNA
Vcev1_p0.Chr06.16398	42040624	42047844	29760.VIT_06s0004g03020.t01	0.0	1454.0	G	beta-galactosidase	BGAL8	GO:0003674,GO:0003824,GO:0004553,GO:0004565,GO:0005575,GO:0005618,GO:0005622,GO:0005623,GO:0005737,GO:0005773,GO:0015925,GO:0016787,GO:0016798,GO:0030312,GO:0043226,GO:0043227,GO:0043229,GO:0043231,GO:0044424,GO:0044444,GO:0044464,GO:0071944	-	-	-	-	-	-	-	-	-	-	Gal_Lectin,Glyco_hydro_35	297.368	-6.67411	3.76893e-05	Glycosylation	Vcev1_p0.Chr06.16398.mRNA.1
Vcev1_p0.Chr06.16598	44865120	44869882	29760.VIT_06s0004g05810.t01	3.39e-315	863.0	T	serine threonine-protein kinase	-	-	2.7.11.1	ko:K14500	ko04075,map04075	-	-	-	ko00000,ko00001,ko01000,ko01001	-	-	-	Pkinase,Pkinase_Tyr	1766.36	1.25088	0.0418872	Glycosylation	Vcev1_p0.Chr06.16598.mRNA
Vcev1_p0.Chr06.16661	45614149	45618120	981085.XP_010104638.1	2.34e-316	869.0	M	Non-specific phospholipase	-	GO:0003674,GO:0003824,GO:0003993,GO:0004620,GO:0004629,GO:0006629,GO:0006644,GO:0006793,GO:0006796,GO:0008081,GO:0008150,GO:0008152,GO:0009056,GO:0009395,GO:0009405,GO:0009987,GO:0016042,GO:0016298,GO:0016311,GO:0016787,GO:0016788,GO:0016791,GO:0019637,GO:0034480,GO:0035821,GO:0042578,GO:0044003,GO:0044237,GO:0044238,GO:0044242,GO:0044248,GO:0044255,GO:0044403,GO:0044419,GO:0046434,GO:0051701,GO:…	3.1.4.3	ko:K01114	ko00562,ko00564,ko00565,ko01100,ko01110,ko02024,ko04919,map00562,map00564,map00565,map01100,map01110,map02024,map04919	-	R01312,R02027,R02052,R03332,R07381	RC00017,RC00425	ko00000,ko00001,ko01000,ko02042	-	-	-	Phosphoesterase	45564	-1.44791	0.000896095	Glycosylation	Vcev1_p0.Chr06.16661.mRNA
Vcev1_p0.Chr06.16939	49122143	49124842	3983.cassava4.1_012740m	5.95e-158	449.0	S	Tetratricopeptide repeat	-	GO:0005575,GO:0005622,GO:0005623,GO:0005634,GO:0005654,GO:0006109,GO:0006792,GO:0006950,GO:0007154,GO:0008150,GO:0009267,GO:0009605,GO:0009889,GO:0009987,GO:0009991,GO:0010438,GO:0010439,GO:0010675,GO:0017053,GO:0019222,GO:0031323,GO:0031326,GO:0031667,GO:0031668,GO:0031669,GO:0031974,GO:0031981,GO:0032991,GO:0033554,GO:0042594,GO:0042762,GO:0043226,GO:0043227,GO:0043229,GO:0043231,GO:0043233,GO:…	-	-	-	-	-	-	-	-	-	-	TPR_8	1748.17	-3.96263	2.84953e-06	Glycosylation	Vcev1_p0.Chr06.16939.mRNA.1
Vcev1_p0.Chr06.16973	49520289	49528217	3641.EOX94300	0.0	2488.0	Q	ABC transporter C family member	ABCC5	GO:0000325,GO:0001101,GO:0003674,GO:0003824,GO:0004888,GO:0005215,GO:0005575,GO:0005622,GO:0005623,GO:0005737,GO:0005773,GO:0005774,GO:0006810,GO:0006873,GO:0006875,GO:0006950,GO:0006970,GO:0007154,GO:0007165,GO:0008150,GO:0008281,GO:0009628,GO:0009651,GO:0009719,GO:0009725,GO:0009737,GO:0009738,GO:0009755,GO:0009987,GO:0010033,GO:0010118,GO:0015399,GO:0015405,GO:0016020,GO:0016462,GO:0016787,GO:…	-	-	-	-	-	-	-	-	-	-	ABC_membrane,ABC_tran	2486.1	-1.64984	0.0154525	Glycosylation	Vcev1_p0.Chr06.16973.mRNA.1
Vcev1_p0.Chr06.17069	50662568	50663397	4096.XP_009764468.1	1.85e-87	262.0	K	Aux IAA proteins are short-lived transcriptional factors that function as repressors of early auxin response genes at low auxin concentrations	-	GO:0008150,GO:0009719,GO:0009725,GO:0009733,GO:0010033,GO:0042221,GO:0050896	-	ko:K14484	ko04075,map04075	-	-	-	ko00000,ko00001	-	-	-	AUX_IAA	670.346	1.21736	0.0180675	Glycosylation	Vcev1_p0.Chr06.17069.mRNA
Vcev1_p0.Chr07.17627	3397368	3397685	_	_	_	_	_	_	_	_	_	_	_	_	_	_	_	_	_	_	6959.22	1.74609	0.0316627	Glycosylation	Vcev1_p0.Chr07.17627.mRNA
Vcev1_p0.Chr07.17702	4753691	4759258	_	_	_	_	_	_	_	_	_	_	_	_	_	_	_	_	_	_	2176.62	-1.51259	5.27304e-06	Glycosylation	Vcev1_p0.Chr07.17702.mRNA
Vcev1_p0.Chr07.17778	6235132	6238567	_	_	_	_	_	_	_	_	_	_	_	_	_	_	_	_	_	_	93.249	-4.01854	0.00108944	Glycosylation	Vcev1_p0.Chr07.17778.mRNA
Vcev1_p0.Chr07.17821	7007610	7009927	3760.EMJ28005	5.48e-31	120.0	Q	Cytochrome p450	-	GO:0003674,GO:0003824,GO:0004497,GO:0005575,GO:0008150,GO:0008152,GO:0009058,GO:0016020,GO:0016491,GO:0016705,GO:0016709,GO:0019748,GO:0044550,GO:0055114	-	-	-	-	-	-	-	-	-	-	p450	80559.3	1.89003	0.00091763	Glycosylation	Vcev1_p0.Chr07.17821.mRNA
Vcev1_p0.Chr07.18491	24446540	24447044	_	_	_	_	_	_	_	_	_	_	_	_	_	_	_	_	_	_	23.0786	-6.671	0.0435514	Glycosylation	Vcev1_p0.Chr07.18491.mRNA
Vcev1_p0.Chr07.18535	25549860	25550108	_	_	_	_	_	_	_	_	_	_	_	_	_	_	_	_	_	_	25.3192	-3.24505	0.039558	Glycosylation	Vcev1_p0.Chr07.18535.mRNA
Vcev1_p0.Chr07.18562	26129040	26130949	_	_	_	_	_	_	_	_	_	_	_	_	_	_	_	_	_	_	2476.53	1.34992	0.0445582	Glycosylation	Vcev1_p0.Chr07.18562.mRNA
Vcev1_p0.Chr07.18616	27341025	27342934	_	_	_	_	_	_	_	_	_	_	_	_	_	_	_	_	_	_	1855.41	1.38953	0.0239256	Glycosylation	Vcev1_p0.Chr07.18616.mRNA
Vcev1_p0.Chr07.18679	28732998	28739438	_	_	_	_	_	_	_	_	_	_	_	_	_	_	_	_	_	_	1362.26	1.82553	0.000614227	Glycosylation	Vcev1_p0.Chr07.18679.mRNA
Vcev1_p0.Chr07.18792	32469513	32485520	_	_	_	_	_	_	_	_	_	_	_	_	_	_	_	_	_	_	198.815	-4.61844	0.000972214	Glycosylation	Vcev1_p0.Chr07.18792.mRNA
Vcev1_p0.Chr07.18796	32531509	32544574	_	_	_	_	_	_	_	_	_	_	_	_	_	_	_	_	_	_	110.086	-2.1262	0.00246951	Glycosylation	Vcev1_p0.Chr07.18796.mRNA
Vcev1_p0.Chr07.18800	32618882	32631931	_	_	_	_	_	_	_	_	_	_	_	_	_	_	_	_	_	_	120.599	-2.19171	0.00015255	Glycosylation	Vcev1_p0.Chr07.18800.mRNA
Vcev1_p0.Chr07.18997	36554588	36555293	_	_	_	_	_	_	_	_	_	_	_	_	_	_	_	_	_	_	67144.4	1.71966	0.00272601	Glycosylation	Vcev1_p0.Chr07.18997.mRNA
Vcev1_p0.Chr07.19077	38302403	38315372	_	_	_	_	_	_	_	_	_	_	_	_	_	_	_	_	_	_	451.198	2.75077	0.0112522	Glycosylation	Vcev1_p0.Chr07.19077.mRNA
Vcev1_p0.Chr07.19103	38973527	38979878	_	_	_	_	_	_	_	_	_	_	_	_	_	_	_	_	_	_	878.673	1.31609	0.0156376	Glycosylation	Vcev1_p0.Chr07.19103.mRNA
Vcev1_p0.Chr07.19153	39874306	39879730	_	_	_	_	_	_	_	_	_	_	_	_	_	_	_	_	_	_	522.33	2.74096	2.90935e-06	Glycosylation	Vcev1_p0.Chr07.19153.mRNA
Vcev1_p0.Chr07.19226	41473728	41482116	_	_	_	_	_	_	_	_	_	_	_	_	_	_	_	_	_	_	2446.09	1.72135	0.0130065	Glycosylation	Vcev1_p0.Chr07.19226.mRNA
Vcev1_p0.Chr07.19291	42933144	42936376	_	_	_	_	_	_	_	_	_	_	_	_	_	_	_	_	_	_	3229.86	2.26575	0.00838128	Glycosylation	Vcev1_p0.Chr07.19291.mRNA
Vcev1_p0.Chr07.19334	43771227	43774411	_	_	_	_	_	_	_	_	_	_	_	_	_	_	_	_	_	_	21.3904	6.64685	0.0211696	Glycosylation	Vcev1_p0.Chr07.19334.mRNA
Vcev1_p0.Chr07.19426	45277802	45278411	_	_	_	_	_	_	_	_	_	_	_	_	_	_	_	_	_	_	106.7	-22.7702	5.36906e-05	Glycosylation	Vcev1_p0.Chr07.19426.mRNA
Vcev1_p0.Chr08.19955	1794807	1797134	29760.VIT_07s0191g00070.t01	2.08e-188	529.0	T	belongs to the protein kinase superfamily	SAPK2	GO:0001101,GO:0003674,GO:0003824,GO:0004672,GO:0004674,GO:0005575,GO:0005622,GO:0005623,GO:0005634,GO:0005737,GO:0005829,GO:0006464,GO:0006468,GO:0006793,GO:0006796,GO:0006807,GO:0006950,GO:0006970,GO:0007154,GO:0007165,GO:0007275,GO:0008150,GO:0008152,GO:0009628,GO:0009651,GO:0009719,GO:0009725,GO:0009737,GO:0009738,GO:0009755,GO:0009791,GO:0009845,GO:0009987,GO:0010033,GO:0016301,GO:0016310,GO:…	2.7.11.1	ko:K02991,ko:K14498	ko01521,ko03010,ko04016,ko04066,ko04075,ko04150,ko04151,ko04371,ko04714,ko04910,ko05205,map01521,map03010,map04016,map04066,map04075,map04150,map04151,map04371,map04714,map04910,map05205	M00177,M00179	-	-	br01610,ko00000,ko00001,ko00002,ko01000,ko01001,ko03011	-	-	-	Pkinase	194.82	-1.96615	0.0481636	Glycosylation	Vcev1_p0.Chr08.19955.mRNA
Vcev1_p0.Chr08.19956	1806231	1808814	2711.XP_006466260.1	1.37e-200	560.0	T	belongs to the protein kinase superfamily	SAPK2	GO:0001101,GO:0003674,GO:0003824,GO:0004672,GO:0004674,GO:0005575,GO:0005622,GO:0005623,GO:0005634,GO:0005737,GO:0005829,GO:0006464,GO:0006468,GO:0006793,GO:0006796,GO:0006807,GO:0006950,GO:0006970,GO:0007154,GO:0007165,GO:0007275,GO:0008150,GO:0008152,GO:0009628,GO:0009651,GO:0009719,GO:0009725,GO:0009737,GO:0009738,GO:0009755,GO:0009791,GO:0009845,GO:0009987,GO:0010033,GO:0016301,GO:0016310,GO:…	2.7.11.1	ko:K02991,ko:K14498	ko01521,ko03010,ko04016,ko04066,ko04075,ko04150,ko04151,ko04371,ko04714,ko04910,ko05205,map01521,map03010,map04016,map04066,map04075,map04150,map04151,map04371,map04714,map04910,map05205	M00177,M00179	-	-	br01610,ko00000,ko00001,ko00002,ko01000,ko01001,ko03011	-	-	-	Pkinase	5398.43	-1.67881	0.0148279	Glycosylation	Vcev1_p0.Chr08.19956.mRNA
Vcev1_p0.Chr08.20165	4791763	4794776	3694.POPTR_0005s11290.1	1.21e-136	387.0	S	Belongs to the small GTPase superfamily. Rho family	-	GO:0000003,GO:0000166,GO:0000902,GO:0000904,GO:0001882,GO:0001883,GO:0003006,GO:0003674,GO:0003824,GO:0003924,GO:0005488,GO:0005515,GO:0005525,GO:0005575,GO:0005622,GO:0005623,GO:0005634,GO:0005730,GO:0005737,GO:0005819,GO:0005856,GO:0005886,GO:0008064,GO:0008150,GO:0009524,GO:0009653,GO:0009826,GO:0009856,GO:0009860,GO:0009932,GO:0009987,GO:0015630,GO:0016020,GO:0016043,GO:0016049,GO:0016462,GO:…	-	ko:K04392	ko04010,ko04013,ko04014,ko04015,ko04024,ko04062,ko04071,ko04145,ko04151,ko04310,ko04360,ko04370,ko04380,ko04510,ko04520,ko04530,ko04620,ko04650,ko04662,ko04664,ko04666,ko04670,ko04722,ko04810,ko04932,ko04933,ko04972,ko05014,ko05100,ko05120,ko05131,ko05132,ko05167,ko05200,ko05203,ko05205,ko05210,ko05211,ko05212,ko05231,ko05416,ko05418,map04010,map04013,map04014,map04015,map04024,map04062,map04071,…	-	-	-	ko00000,ko00001,ko04031,ko04131,ko04147	-	-	-	Ras	333.747	1.30473	0.0231165	Glycosylation	Vcev1_p0.Chr08.20165.mRNA
Vcev1_p0.Chr08.20169	4846754	4847969	4081.Solyc02g083550.1.1	6.77e-78	235.0	P	Heavy metal-associated isoprenylated plant protein 26-like	-	GO:0003674,GO:0005488,GO:0005575,GO:0005622,GO:0005623,GO:0005737,GO:0005886,GO:0006810,GO:0006811,GO:0006812,GO:0006873,GO:0006875,GO:0008150,GO:0009987,GO:0016020,GO:0019725,GO:0030001,GO:0030003,GO:0042592,GO:0043167,GO:0043169,GO:0044424,GO:0044464,GO:0046872,GO:0046914,GO:0046916,GO:0048878,GO:0050801,GO:0051179,GO:0051234,GO:0055065,GO:0055076,GO:0055080,GO:0055082,GO:0065007,GO:0065008,GO:…	-	-	-	-	-	-	-	-	-	-	HMA	389.334	-2.94068	0.0278396	Glycosylation	Vcev1_p0.Chr08.20169.mRNA
Vcev1_p0.Chr08.20312	6631298	6631405	_	_	_	_	_	_	_	_	_	_	_	_	_	_	_	_	_	_	44.9348	-8.24044	0.0219812	Glycosylation	Vcev1_p0.Chr08.20312.mRNA
Vcev1_p0.Chr08.20347	6950347	6955053	4096.XP_009784296.1	3.41e-224	624.0	I	Belongs to the AB hydrolase superfamily. Lipase family	-	GO:0002213,GO:0003674,GO:0003824,GO:0006950,GO:0006952,GO:0008150,GO:0016298,GO:0016787,GO:0016788,GO:0050896	3.1.1.13	ko:K01052	ko00100,ko04142,ko04979,map00100,map04142,map04979	-	R01462	RC00055,RC00523	ko00000,ko00001,ko01000	-	-	-	Abhydro_lipase,Esterase	4495.37	3.49966	7.50315e-05	Glycosylation	Vcev1_p0.Chr08.20347.mRNA.1
Vcev1_p0.Chr08.20503	9283784	9286410	218851.Aquca_025_00322.1	3e-165	472.0	C	Quinone oxidoreductase-like protein	-	GO:0003674,GO:0003824,GO:0005575,GO:0005576,GO:0005622,GO:0005623,GO:0005737,GO:0006950,GO:0008150,GO:0008152,GO:0009266,GO:0009409,GO:0009507,GO:0009526,GO:0009532,GO:0009536,GO:0009570,GO:0009579,GO:0009628,GO:0009941,GO:0010319,GO:0016491,GO:0016627,GO:0016628,GO:0031967,GO:0031975,GO:0035671,GO:0035798,GO:0043226,GO:0043227,GO:0043229,GO:0043231,GO:0044422,GO:0044424,GO:0044434,GO:0044435,GO:…	1.3.1.105	ko:K18980	-	-	-	-	ko00000,ko01000	-	-	-	ADH_N,ADH_zinc_N_2	931.093	-2.35453	0.00246951	Glycosylation	Vcev1_p0.Chr08.20503.mRNA
Vcev1_p0.Chr08.20631	11007298	11012989	4098.XP_009587637.1	2.43e-289	803.0	S	Protein of unknown function (DUF1336)	-	-	-	-	-	-	-	-	-	-	-	-	DUF1336	1266.48	1.09043	0.0414804	Glycosylation	Vcev1_p0.Chr08.20631.mRNA
Vcev1_p0.Chr08.20633	11026617	11028026	981085.XP_010089574.1	2.38e-209	593.0	CG	Belongs to the UDP-glycosyltransferase family	-	GO:0003674,GO:0003824,GO:0005575,GO:0005622,GO:0005623,GO:0008194,GO:0016740,GO:0016757,GO:0016758,GO:0035251,GO:0043226,GO:0043227,GO:0043229,GO:0043231,GO:0044424,GO:0044464,GO:0046527,GO:0047243,GO:0080043,GO:0080044	-	-	-	-	-	-	-	-	-	-	UDPGT	17679.2	-2.64472	0.0422706	Glycosylation	Vcev1_p0.Chr08.20633.mRNA
Vcev1_p0.Chr08.20634	11029394	11030776	102107.XP_008230830.1	6.47e-144	426.0	CG	UDP-glucoronosyl and UDP-glucosyl transferase	-	GO:0003674,GO:0003824,GO:0005575,GO:0005622,GO:0005623,GO:0008194,GO:0016740,GO:0016757,GO:0016758,GO:0035251,GO:0043226,GO:0043227,GO:0043229,GO:0043231,GO:0044424,GO:0044464,GO:0046527,GO:0047243,GO:0080043,GO:0080044	-	-	-	-	-	-	-	-	-	-	UDPGT	328.399	-2.83261	0.0114168	Glycosylation	Vcev1_p0.Chr08.20634.mRNA
Vcev1_p0.Chr08.20669	11385078	11389527	29760.VIT_14s0068g00360.t01	2.49e-174	538.0	S	longifolia	LNG1	GO:0001558,GO:0003674,GO:0005488,GO:0005515,GO:0005575,GO:0005622,GO:0005623,GO:0005634,GO:0005737,GO:0005829,GO:0008017,GO:0008092,GO:0008150,GO:0015631,GO:0022603,GO:0022604,GO:0040008,GO:0043226,GO:0043227,GO:0043229,GO:0043231,GO:0044424,GO:0044444,GO:0044464,GO:0048638,GO:0050789,GO:0050793,GO:0050794,GO:0051128,GO:0051510,GO:0051513,GO:0065007	-	-	-	-	-	-	-	-	-	-	DUF4378,VARLMGL	3270.98	1.40549	0.027246	Glycosylation	Vcev1_p0.Chr08.20669.mRNA
Vcev1_p0.Chr08.20679	11480164	11484614	29760.VIT_14s0068g00360.t01	7.46e-177	545.0	S	longifolia	LNG1	GO:0001558,GO:0003674,GO:0005488,GO:0005515,GO:0005575,GO:0005622,GO:0005623,GO:0005634,GO:0005737,GO:0005829,GO:0008017,GO:0008092,GO:0008150,GO:0015631,GO:0022603,GO:0022604,GO:0040008,GO:0043226,GO:0043227,GO:0043229,GO:0043231,GO:0044424,GO:0044444,GO:0044464,GO:0048638,GO:0050789,GO:0050793,GO:0050794,GO:0051128,GO:0051510,GO:0051513,GO:0065007	-	-	-	-	-	-	-	-	-	-	DUF4378,VARLMGL	1078.86	1.42053	0.00850108	Glycosylation	Vcev1_p0.Chr08.20679.mRNA
Vcev1_p0.Chr08.21027	17379555	17384798	29760.VIT_07s0031g00680.t01	2.93e-131	383.0	S	Red chlorophyll catabolite reductase	-	GO:0002376,GO:0002682,GO:0003674,GO:0003824,GO:0005575,GO:0005622,GO:0005623,GO:0005737,GO:0005739,GO:0005829,GO:0006725,GO:0006778,GO:0006787,GO:0006807,GO:0006950,GO:0006952,GO:0006955,GO:0008150,GO:0008152,GO:0009056,GO:0009507,GO:0009526,GO:0009532,GO:0009534,GO:0009535,GO:0009536,GO:0009570,GO:0009579,GO:0009605,GO:0009607,GO:0009814,GO:0009941,GO:0009987,GO:0010363,GO:0010941,GO:0015994,GO:…	1.3.7.12	ko:K13545	ko00860,ko01110,map00860,map01110	-	R09032	RC01474	ko00000,ko00001,ko01000	-	-	-	RCC_reductase	336.103	1.39918	0.031105	Glycosylation	Vcev1_p0.Chr08.21027.mRNA
Vcev1_p0.Chr08.21645	36510721	36517244	4098.XP_009593375.1	1.74e-226	625.0	P	UAA transporter family	-	GO:0000139,GO:0003674,GO:0005215,GO:0005338,GO:0005459,GO:0005460,GO:0005575,GO:0005622,GO:0005623,GO:0005737,GO:0005783,GO:0005789,GO:0005794,GO:0006810,GO:0006811,GO:0006820,GO:0006950,GO:0006986,GO:0007154,GO:0007165,GO:0007275,GO:0008150,GO:0008509,GO:0008514,GO:0009553,GO:0009555,GO:0009987,GO:0010033,GO:0012505,GO:0015075,GO:0015165,GO:0015711,GO:0015780,GO:0015786,GO:0015931,GO:0015932,GO:…	-	ko:K15275	-	-	-	-	ko00000,ko02000	2.A.7.11.1,2.A.7.11.4	-	-	UAA	937.645	1.43233	0.000905071	Glycosylation	Vcev1_p0.Chr08.21645.mRNA
Vcev1_p0.Chr08.21646	36545436	36551979	4098.XP_009593375.1	1.74e-226	625.0	P	UAA transporter family	-	GO:0000139,GO:0003674,GO:0005215,GO:0005338,GO:0005459,GO:0005460,GO:0005575,GO:0005622,GO:0005623,GO:0005737,GO:0005783,GO:0005789,GO:0005794,GO:0006810,GO:0006811,GO:0006820,GO:0006950,GO:0006986,GO:0007154,GO:0007165,GO:0007275,GO:0008150,GO:0008509,GO:0008514,GO:0009553,GO:0009555,GO:0009987,GO:0010033,GO:0012505,GO:0015075,GO:0015165,GO:0015711,GO:0015780,GO:0015786,GO:0015931,GO:0015932,GO:…	-	ko:K15275	-	-	-	-	ko00000,ko02000	2.A.7.11.1,2.A.7.11.4	-	-	UAA	1409.27	1.50789	0.0423425	Glycosylation	Vcev1_p0.Chr08.21646.mRNA
Vcev1_p0.Chr08.21872	41879186	41879488	2711.XP_006494591.1	5.62e-41	137.0	S	auxin-induced protein	-	-	-	ko:K14488	ko04075,map04075	-	-	-	ko00000,ko00001	-	-	-	Auxin_inducible	3027.27	2.30553	0.0249703	Glycosylation	Vcev1_p0.Chr08.21872.mRNA
Vcev1_p0.Chr08.21878	41936787	41937089	85681.XP_006423537.1	1.88e-39	133.0	S	auxin-induced protein	-	-	-	ko:K14488	ko04075,map04075	-	-	-	ko00000,ko00001	-	-	-	Auxin_inducible	4757.84	2.41426	0.00664814	Glycosylation	Vcev1_p0.Chr08.21878.mRNA
Vcev1_p0.Chr08.21882	41947635	41948307	85681.XP_006423536.1	5.35e-37	127.0	S	Indole-3-acetic acid-induced protein ARG7-like	-	-	-	ko:K14488	ko04075,map04075	-	-	-	ko00000,ko00001	-	-	-	Auxin_inducible	1010.27	1.77009	0.0408924	Glycosylation	Vcev1_p0.Chr08.21882.mRNA
Vcev1_p0.Chr08.21888	41991349	41991651	2711.XP_006494591.1	5.37e-39	132.0	S	auxin-induced protein	-	-	-	ko:K14488	ko04075,map04075	-	-	-	ko00000,ko00001	-	-	-	Auxin_inducible	2090.45	1.80455	0.041506	Glycosylation	Vcev1_p0.Chr08.21888.mRNA
Vcev1_p0.Chr08.21992	44393401	44398183	4098.XP_009622121.1	6.65e-281	780.0	S	Nodulin-like	-	-	-	-	-	-	-	-	-	-	-	-	Nodulin-like	183.947	-2.55815	0.00205712	Glycosylation	Vcev1_p0.Chr08.21992.mRNA
Vcev1_p0.Chr08.22010	44698753	44702617	29760.VIT_03s0038g02400.t01	4.67e-284	799.0	T	serine threonine-protein kinase	-	GO:0003674,GO:0003824,GO:0004672,GO:0004674,GO:0004675,GO:0004888,GO:0005575,GO:0005623,GO:0005886,GO:0006464,GO:0006468,GO:0006793,GO:0006796,GO:0006807,GO:0007154,GO:0007165,GO:0007166,GO:0007167,GO:0007178,GO:0008150,GO:0008152,GO:0009987,GO:0016020,GO:0016301,GO:0016310,GO:0016740,GO:0016772,GO:0016773,GO:0019199,GO:0019538,GO:0023052,GO:0036211,GO:0038023,GO:0043170,GO:0043412,GO:0044237,GO:…	-	-	-	-	-	-	-	-	-	-	Pkinase,Usp	8943.63	1.53122	0.0114168	Glycosylation	Vcev1_p0.Chr08.22010.mRNA.1
Vcev1_p0.Chr08.22059	45750635	45752375	4098.XP_009617302.1	6.3e-187	525.0	O	endochitinase	-	-	3.2.1.14	ko:K01183,ko:K20547	ko00520,ko01100,ko04016,map00520,map01100,map04016	-	R01206,R02334	RC00467	ko00000,ko00001,ko01000	-	CBM18,GH18,GH19	-	Chitin_bind_1,Glyco_hydro_19	2479.31	-1.26163	0.00850108	Glycosylation	Vcev1_p0.Chr08.22059.mRNA
Vcev1_p0.Chr08.22090	46466068	46467807	4098.XP_009617302.1	8.54e-185	519.0	O	endochitinase	-	-	3.2.1.14	ko:K01183,ko:K20547	ko00520,ko01100,ko04016,map00520,map01100,map04016	-	R01206,R02334	RC00467	ko00000,ko00001,ko01000	-	CBM18,GH18,GH19	-	Chitin_bind_1,Glyco_hydro_19	3424.85	-1.5191	0.000166349	Glycosylation	Vcev1_p0.Chr08.22090.mRNA
Vcev1_p0.Chr08.22115	46776838	46779969	29760.VIT_03s0038g03150.t01	7.18e-286	790.0	Q	flavin-containing monooxygenase	-	-	1.14.13.8	ko:K00485	ko00982,ko01120,map00982,map01120	-	R08266	RC02233	ko00000,ko00001,ko01000	-	-	-	FMO-like	227.34	-3.02764	0.00198516	Glycosylation	Vcev1_p0.Chr08.22115.mRNA
Vcev1_p0.Chr08.22188	48312396	48313034	3694.POPTR_0008s17650.1	1.54e-101	299.0	U	Mitochondrial import inner membrane translocase subunit	-	GO:0005575,GO:0005622,GO:0005623,GO:0005737,GO:0005739,GO:0005740,GO:0005743,GO:0005744,GO:0006605,GO:0006626,GO:0006810,GO:0006839,GO:0006886,GO:0006996,GO:0007005,GO:0008104,GO:0008150,GO:0009987,GO:0015031,GO:0015833,GO:0016020,GO:0016021,GO:0016043,GO:0017038,GO:0019866,GO:0030150,GO:0031090,GO:0031224,GO:0031300,GO:0031301,GO:0031304,GO:0031305,GO:0031966,GO:0031967,GO:0031975,GO:0032592,GO:…	-	ko:K17795	-	-	-	-	ko00000,ko02000,ko03029	3.A.8.1	-	-	Tim17	476.716	-2.7969	0.00421291	Glycosylation	Vcev1_p0.Chr08.22188.mRNA
Vcev1_p0.Chr08.22339	54102876	54103526	4098.XP_009609365.1	2.07e-55	182.0	O	17.1 kDa class II heat shock protein-like	-	-	-	ko:K13993	ko04141,map04141	-	-	-	ko00000,ko00001,ko03110	-	-	-	HSP20	6476.79	1.62457	5.27304e-06	Glycosylation	Vcev1_p0.Chr08.22339.mRNA
Vcev1_p0.Chr08.22350	54316919	54322112	3641.EOY30409	3.18e-243	687.0	ADK	Regulatory protein	-	GO:0001101,GO:0001666,GO:0002376,GO:0002682,GO:0002831,GO:0005575,GO:0005622,GO:0005623,GO:0005634,GO:0005737,GO:0006355,GO:0006950,GO:0006952,GO:0006955,GO:0007154,GO:0007165,GO:0008150,GO:0009266,GO:0009408,GO:0009605,GO:0009607,GO:0009611,GO:0009617,GO:0009620,GO:0009625,GO:0009627,GO:0009628,GO:0009682,GO:0009719,GO:0009725,GO:0009751,GO:0009814,GO:0009862,GO:0009863,GO:0009889,GO:0009891,GO:…	-	ko:K14508	ko04075,map04075	-	-	-	ko00000,ko00001,ko04121	-	-	-	Ank,Ank_2,Ank_4,BTB,DUF3420,NPR1_like_C	201.302	-2.87988	0.0171269	Glycosylation	Vcev1_p0.Chr08.22350.mRNA
Vcev1_p0.Chr08.22422	56424316	56424681	3988.XP_002514063.1	4.01e-46	152.0	S	Photosystem II reaction centre X protein (PsbX)	-	-	-	-	-	-	-	-	-	-	-	-	PsbX	2677.17	1.81291	0.0435514	Glycosylation	Vcev1_p0.Chr08.22422.mRNA
Vcev1_p0.Chr08.22432	56558765	56561144	4432.XP_010273927.1	7.94e-101	303.0	K	Transcription factor	-	-	-	ko:K09422	-	-	-	-	ko00000,ko03000	-	-	-	Myb_DNA-binding	423.853	-2.19257	0.0353668	Glycosylation	Vcev1_p0.Chr08.22432.mRNA
Vcev1_p0.Chr08.22486	58232541	58233396	29760.VIT_11s0016g00770.t01	2.28e-131	382.0	Z	Belongs to the actin family	-	-	-	-	-	-	-	-	-	-	-	-	Actin	444.545	-1.97243	0.00283842	Glycosylation	Vcev1_p0.Chr08.22486.mRNA
Vcev1_p0.Chr08.22491	58275902	58278204	29760.VIT_11s0016g00710.t01	6.95e-86	264.0	S	TIFY 10a-like	-	GO:0000003,GO:0001101,GO:0003006,GO:0003674,GO:0003712,GO:0003714,GO:0005575,GO:0005622,GO:0005623,GO:0005634,GO:0006950,GO:0006952,GO:0007154,GO:0007165,GO:0007275,GO:0008150,GO:0009555,GO:0009605,GO:0009607,GO:0009611,GO:0009617,GO:0009719,GO:0009725,GO:0009753,GO:0009755,GO:0009791,GO:0009867,GO:0009889,GO:0009890,GO:0009892,GO:0009908,GO:0009966,GO:0009987,GO:0010033,GO:0010556,GO:0010558,GO:…	-	ko:K13464	ko04075,map04075	-	-	-	ko00000,ko00001	-	-	-	CCT_2,tify	774.278	-1.41214	0.00912904	Glycosylation	Vcev1_p0.Chr08.22491.mRNA
Vcev1_p0.Chr08.22516	58678466	58678942	29760.VIT_11s0016g00520.t01	2.76e-74	226.0	S	auxin-responsive protein	-	-	-	ko:K14488	ko04075,map04075	-	-	-	ko00000,ko00001	-	-	-	Auxin_inducible	169.58	1.95993	0.00566712	Glycosylation	Vcev1_p0.Chr08.22516.mRNA
Vcev1_p0.Chr09.22642	1271493	1279251	29760.VIT_08s0058g00930.t01	1.5e-289	797.0	E	Belongs to the class-III pyridoxal-phosphate-dependent aminotransferase family	-	GO:0003674,GO:0003824,GO:0005488,GO:0005515,GO:0005575,GO:0005622,GO:0005623,GO:0005737,GO:0005739,GO:0007154,GO:0008144,GO:0008150,GO:0008453,GO:0008483,GO:0009605,GO:0009987,GO:0009991,GO:0016740,GO:0016769,GO:0019842,GO:0030170,GO:0031667,GO:0031668,GO:0031669,GO:0036094,GO:0042802,GO:0043167,GO:0043168,GO:0043226,GO:0043227,GO:0043229,GO:0043231,GO:0043562,GO:0044424,GO:0044444,GO:0044464,GO:…	2.6.1.40,2.6.1.44	ko:K00827	ko00250,ko00260,ko00270,ko00280,ko01100,ko01110,map00250,map00260,map00270,map00280,map01100,map01110	-	R00369,R00372,R02050,R10992	RC00006,RC00008,RC00018,RC00160	ko00000,ko00001,ko01000,ko01007	-	-	-	Aminotran_3	8957.22	-2.0566	0.0312044	Glycosylation	Vcev1_p0.Chr09.22642.mRNA.1
Vcev1_p0.Chr09.22644	1312597	1320357	3641.EOY04522	1.14e-289	797.0	E	Belongs to the class-III pyridoxal-phosphate-dependent aminotransferase family	-	GO:0003674,GO:0003824,GO:0005488,GO:0005515,GO:0005575,GO:0005622,GO:0005623,GO:0005737,GO:0005739,GO:0007154,GO:0008144,GO:0008150,GO:0008453,GO:0008483,GO:0009605,GO:0009987,GO:0009991,GO:0016740,GO:0016769,GO:0019842,GO:0030170,GO:0031667,GO:0031668,GO:0031669,GO:0036094,GO:0042802,GO:0043167,GO:0043168,GO:0043226,GO:0043227,GO:0043229,GO:0043231,GO:0043562,GO:0044424,GO:0044444,GO:0044464,GO:…	2.6.1.40,2.6.1.44	ko:K00827	ko00250,ko00260,ko00270,ko00280,ko01100,ko01110,map00250,map00260,map00270,map00280,map01100,map01110	-	R00369,R00372,R02050,R10992	RC00006,RC00008,RC00018,RC00160	ko00000,ko00001,ko01000,ko01007	-	-	-	Aminotran_3	7546.29	-2.04232	0.0269075	Glycosylation	Vcev1_p0.Chr09.22644.mRNA.1
Vcev1_p0.Chr09.22658	1575592	1581063	4096.XP_009791004.1	4.27e-238	669.0	P	Ferroportin1 (FPN1)	-	GO:0000041,GO:0000325,GO:0003674,GO:0005215,GO:0005381,GO:0005575,GO:0005622,GO:0005623,GO:0005737,GO:0005773,GO:0005774,GO:0005886,GO:0006810,GO:0006811,GO:0006812,GO:0006824,GO:0006826,GO:0006873,GO:0006875,GO:0006879,GO:0006950,GO:0007154,GO:0008150,GO:0008324,GO:0009267,GO:0009605,GO:0009705,GO:0009987,GO:0009991,GO:0010106,GO:0015075,GO:0015087,GO:0015318,GO:0015675,GO:0016020,GO:0019725,GO:…	-	ko:K14685	ko04216,ko04978,map04216,map04978	-	-	-	ko00000,ko00001,ko02000	2.A.100.1	-	-	FPN1	1897.28	-1.39248	0.000291231	Glycosylation	Vcev1_p0.Chr09.22658.mRNA
Vcev1_p0.Chr09.22707	2196362	2204424	29760.VIT_08s0058g00610.t01	4.72e-273	786.0	L	transposition, RNA-mediated	-	GO:0003002,GO:0005575,GO:0005622,GO:0005623,GO:0005634,GO:0005737,GO:0005768,GO:0006139,GO:0006396,GO:0006725,GO:0006807,GO:0006810,GO:0007275,GO:0007389,GO:0008150,GO:0008152,GO:0009956,GO:0009987,GO:0010467,GO:0010496,GO:0012505,GO:0016070,GO:0016073,GO:0016180,GO:0022622,GO:0031123,GO:0031410,GO:0031982,GO:0032501,GO:0032502,GO:0034470,GO:0034472,GO:0034641,GO:0034660,GO:0043170,GO:0043226,GO:…	-	ko:K13141	-	-	-	-	ko00000,ko03041	-	-	-	-	330.126	-1.95376	0.00273795	Glycosylation	Vcev1_p0.Chr09.22707.mRNA
Vcev1_p0.Chr09.22806	3776626	3779225	4081.Solyc09g014520.2.1	3.95e-186	520.0	P	The light-harvesting complex (LHC) functions as a light receptor, it captures and delivers excitation energy to photosystems with which it is closely associated	-	-	-	ko:K08915	ko00196,ko01100,map00196,map01100	-	-	-	ko00000,ko00001,ko00194	-	-	-	Chloroa_b-bind	1707.73	1.92526	0.0495073	Glycosylation	Vcev1_p0.Chr09.22806.mRNA
Vcev1_p0.Chr09.22836	5801506	5804946	4113.PGSC0003DMT400058744	3.58e-100	307.0	I	GDSL esterase lipase	-	-	-	-	-	-	-	-	-	-	-	-	Lipase_GDSL	66.2053	-20.0357	0.000133296	Glycosylation	Vcev1_p0.Chr09.22836.mRNA
Vcev1_p0.Chr09.22868	6371350	6374136	71139.XP_010044058.1	5.66e-263	741.0	G	At1g04910-like	-	GO:0005575,GO:0005622,GO:0005623,GO:0005737,GO:0044424,GO:0044464	-	-	-	-	-	-	-	-	-	-	O-FucT	115.544	-2.59327	0.00260772	Glycosylation	Vcev1_p0.Chr09.22868.mRNA
Vcev1_p0.Chr09.22869	6380683	6381291	3760.EMJ07127	8.92e-91	271.0	S	SOUL heme-binding protein	-	-	-	-	-	-	-	-	-	-	-	-	SOUL	2699.43	-1.48412	5.7074e-05	Glycosylation	Vcev1_p0.Chr09.22869.mRNA
Vcev1_p0.Chr09.22895	6918157	6919058	3641.EOY07365	8.18e-104	306.0	O	Belongs to the GST superfamily	-	GO:0001101,GO:0003674,GO:0003824,GO:0004364,GO:0005575,GO:0005622,GO:0005623,GO:0005737,GO:0006518,GO:0006575,GO:0006749,GO:0006790,GO:0006807,GO:0006950,GO:0008150,GO:0008152,GO:0009056,GO:0009266,GO:0009404,GO:0009407,GO:0009408,GO:0009628,GO:0009636,GO:0009719,GO:0009725,GO:0009733,GO:0009735,GO:0009737,GO:0009739,GO:0009987,GO:0010033,GO:0010035,GO:0010038,GO:0016740,GO:0016765,GO:0019748,GO:…	2.5.1.18	ko:K00799	ko00480,ko00980,ko00982,ko00983,ko01524,ko05200,ko05204,ko05225,ko05418,map00480,map00980,map00982,map00983,map01524,map05200,map05204,map05225,map05418	-	R03522,R07002,R07003,R07004,R07023,R07024,R07025,R07026,R07069,R07070,R07083,R07084,R07091,R07092,R07093,R07094,R07100,R07113,R07116,R08280,R09409,R11905	RC00004,RC00069,RC00840,RC00948,RC01704,RC01705,RC01706,RC01758,RC01759,RC01765,RC01767,RC01769,RC02243,RC02527,RC02939,RC02940,RC02942,RC02943,RC02944	ko00000,ko00001,ko01000,ko02000	1.A.12.2.2,1.A.12.3.2	-	-	GST_C,GST_N,GST_N_3	31.5371	-7.72378	0.00850108	Glycosylation	Vcev1_p0.Chr09.22895.mRNA
Vcev1_p0.Chr09.22949	7896724	7898377	4098.XP_009611239.1	1.57e-55	185.0	-	-	-	-	-	-	-	-	-	-	-	-	-	-	-	2618.45	1.31662	0.00296271	Glycosylation	Vcev1_p0.Chr09.22949.mRNA
Vcev1_p0.Chr09.22964	8180375	8183753	29760.VIT_08s0007g00330.t01	1.28e-34	119.0	S	metallothionein-like protein	-	-	-	-	-	-	-	-	-	-	-	-	Metallothio_2	66946.8	-2.23394	0.0408781	Glycosylation	Vcev1_p0.Chr09.22964.mRNA
Vcev1_p0.Chr09.22990	8603270	8603383	4155.Migut.A00495.1.p	2.45e-19	78.2	T	Oligosaccaryltransferase	-	-	-	-	-	-	-	-	-	-	-	-	Ost4	70.8527	-4.58308	1.75063e-05	Glycosylation	Vcev1_p0.Chr09.22990.mRNA
Vcev1_p0.Chr09.22997	8691150	8692482	102107.XP_008223224.1	1.17e-31	110.0	-	-	-	-	-	-	-	-	-	-	-	-	-	-	-	652.087	-1.28768	0.00615514	Glycosylation	Vcev1_p0.Chr09.22997.mRNA
Vcev1_p0.Chr09.23036	9364628	9369608	4155.Migut.J00385.1.p	2.88e-144	435.0	S	ankyrin repeat-containing protein	-	-	-	ko:K07195	ko04910,map04910	-	-	-	ko00000,ko00001,ko03036,ko04131	-	-	-	Ank_2,Ank_3,Ank_4,PGG	164.096	2.78002	0.00336593	Glycosylation	Vcev1_p0.Chr09.23036.mRNA
Vcev1_p0.Chr09.23076	10234547	10237895	29760.VIT_08s0040g03100.t01	9.59e-122	353.0	O	glutathione s-transferase	-	GO:0003674,GO:0003824,GO:0004364,GO:0005575,GO:0005622,GO:0005623,GO:0005737,GO:0006464,GO:0006518,GO:0006575,GO:0006749,GO:0006790,GO:0006807,GO:0008150,GO:0008152,GO:0009987,GO:0010731,GO:0016740,GO:0016765,GO:0019538,GO:0034641,GO:0036211,GO:0043170,GO:0043412,GO:0043603,GO:0044237,GO:0044238,GO:0044260,GO:0044267,GO:0044424,GO:0044464,GO:0051186,GO:0071704,GO:1901564	2.5.1.18	ko:K00799	ko00480,ko00980,ko00982,ko00983,ko01524,ko05200,ko05204,ko05225,ko05418,map00480,map00980,map00982,map00983,map01524,map05200,map05204,map05225,map05418	-	R03522,R07002,R07003,R07004,R07023,R07024,R07025,R07026,R07069,R07070,R07083,R07084,R07091,R07092,R07093,R07094,R07100,R07113,R07116,R08280,R09409,R11905	RC00004,RC00069,RC00840,RC00948,RC01704,RC01705,RC01706,RC01758,RC01759,RC01765,RC01767,RC01769,RC02243,RC02527,RC02939,RC02940,RC02942,RC02943,RC02944	ko00000,ko00001,ko01000,ko02000	1.A.12.2.2,1.A.12.3.2	-	-	GST_C_2,GST_N_3	139.623	-2.54043	0.0026143	Glycosylation	Vcev1_p0.Chr09.23076.mRNA
Vcev1_p0.Chr09.23194	12569782	12572382	29760.VIT_17s0000g03130.t01	1.09e-108	320.0	S	Protein of unknown function, DUF599	-	-	-	-	-	-	-	-	-	-	-	-	DUF599	333.77	-2.59968	0.0435514	Glycosylation	Vcev1_p0.Chr09.23194.mRNA
Vcev1_p0.Chr09.23332	15408581	15409468	4096.XP_009760896.1	5.69e-167	472.0	L	Phosphate-induced protein 1 conserved region	-	GO:0002239,GO:0005575,GO:0005618,GO:0005622,GO:0005623,GO:0005737,GO:0005794,GO:0005829,GO:0005911,GO:0008150,GO:0009505,GO:0009506,GO:0009605,GO:0009607,GO:0012505,GO:0016020,GO:0030054,GO:0030312,GO:0043207,GO:0043226,GO:0043227,GO:0043229,GO:0043231,GO:0044424,GO:0044444,GO:0044464,GO:0050896,GO:0051704,GO:0051707,GO:0055044,GO:0071944	-	-	-	-	-	-	-	-	-	-	Phi_1	4360.36	-1.59933	0.0409813	Glycosylation	Vcev1_p0.Chr09.23332.mRNA
Vcev1_p0.Chr09.23398	16369936	16370157	225117.XP_009367064.1	3.25e-48	153.0	O	Ubiquitin-like protein	-	-	-	ko:K13113	ko04212,map04212	-	-	-	ko00000,ko00001,ko03041	-	-	-	ubiquitin	129.84	-9.47731	0.000164443	Glycosylation	Vcev1_p0.Chr09.23398.mRNA
Vcev1_p0.Chr09.23489	18316041	18319307	981085.XP_010087922.1	6.8e-268	735.0	J	60S ribosomal protein	-	GO:0000027,GO:0003674,GO:0003676,GO:0003723,GO:0003735,GO:0005198,GO:0005488,GO:0005575,GO:0005622,GO:0005623,GO:0005737,GO:0005829,GO:0005840,GO:0006412,GO:0006518,GO:0006807,GO:0006996,GO:0008150,GO:0008152,GO:0009058,GO:0009059,GO:0009987,GO:0010467,GO:0015934,GO:0016020,GO:0016043,GO:0019538,GO:0022607,GO:0022613,GO:0022618,GO:0022625,GO:0022626,GO:0032991,GO:0034622,GO:0034641,GO:0034645,GO:…	-	ko:K02925	ko03010,map03010	M00177	-	-	br01610,ko00000,ko00001,ko00002,ko03011	-	-	-	Ribosomal_L3	1888.98	1.38976	0.000268702	Glycosylation	Vcev1_p0.Chr09.23489.mRNA
Vcev1_p0.Chr09.23529	19098856	19111827	3641.EOY25381	3.11e-277	795.0	S	ADP binding	-	-	1.1.3.20	ko:K17756	-	-	-	-	ko00000,ko01000	-	-	-	NB-ARC	2416.24	1.23152	0.0479229	Glycosylation	Vcev1_p0.Chr09.23529.mRNA
Vcev1_p0.Chr09.23666	22205787	22221674	29760.VIT_14s0060g01160.t01	0.0	1393.0	S	isoform X1	-	-	-	ko:K21842	-	-	-	-	ko00000,ko04131	-	-	-	-	412.357	1.47697	0.0315688	Glycosylation	Vcev1_p0.Chr09.23666.mRNA
Vcev1_p0.Chr09.23786	25007389	25026649	4098.XP_009625701.1	0.0	1051.0	V	mitochondrial Rho GTPase	-	GO:0000003,GO:0000902,GO:0000904,GO:0003006,GO:0005575,GO:0005622,GO:0005623,GO:0005737,GO:0005739,GO:0006996,GO:0007005,GO:0007275,GO:0008150,GO:0009653,GO:0009790,GO:0009791,GO:0009793,GO:0009826,GO:0009856,GO:0009860,GO:0009932,GO:0009987,GO:0010154,GO:0016043,GO:0016049,GO:0022414,GO:0030154,GO:0032501,GO:0032502,GO:0032989,GO:0040007,GO:0043226,GO:0043227,GO:0043229,GO:0043231,GO:0044424,GO:…	-	ko:K07870	ko04137,ko04214,map04137,map04214	-	-	-	ko00000,ko00001,ko01000,ko03029,ko04031	-	-	-	EF_assoc_1,EF_assoc_2,Ras	2215.45	1.23359	1.9536e-09	Glycosylation	Vcev1_p0.Chr09.23786.mRNA
Vcev1_p0.Chr09.24013	33135416	33135622	3641.EOY29225	4.6e-41	135.0	-	-	-	-	-	-	-	-	-	-	-	-	-	-	-	161.737	2.02647	0.0294321	Glycosylation	Vcev1_p0.Chr09.24013.mRNA
Vcev1_p0.Chr09.24191	36354369	36355739	2711.XP_006479347.1	1.99e-125	379.0	M	WD repeat-containing protein	-	GO:0000166,GO:0000278,GO:0000281,GO:0000910,GO:0003674,GO:0003824,GO:0004672,GO:0004674,GO:0004683,GO:0005488,GO:0005515,GO:0005524,GO:0005575,GO:0005622,GO:0005623,GO:0005737,GO:0005826,GO:0005856,GO:0005938,GO:0006464,GO:0006468,GO:0006793,GO:0006796,GO:0006807,GO:0006996,GO:0007010,GO:0007049,GO:0008092,GO:0008144,GO:0008150,GO:0008152,GO:0009987,GO:0015629,GO:0016043,GO:0016301,GO:0016310,GO:…	-	-	-	-	-	-	-	-	-	-	WD40	1730.66	-3.64587	0.000249868	Glycosylation	Vcev1_p0.Chr09.24191.mRNA
Vcev1_p0.Chr09.24194	36368240	36369610	2711.XP_006479347.1	2.84e-133	399.0	M	WD repeat-containing protein	-	GO:0000166,GO:0000278,GO:0000281,GO:0000910,GO:0003674,GO:0003824,GO:0004672,GO:0004674,GO:0004683,GO:0005488,GO:0005515,GO:0005524,GO:0005575,GO:0005622,GO:0005623,GO:0005737,GO:0005826,GO:0005856,GO:0005938,GO:0006464,GO:0006468,GO:0006793,GO:0006796,GO:0006807,GO:0006996,GO:0007010,GO:0007049,GO:0008092,GO:0008144,GO:0008150,GO:0008152,GO:0009987,GO:0015629,GO:0016043,GO:0016301,GO:0016310,GO:…	-	-	-	-	-	-	-	-	-	-	WD40	5378.45	-5.26362	5.84249e-06	Glycosylation	Vcev1_p0.Chr09.24194.mRNA
Vcev1_p0.Chr09.24238	37123668	37125485	3988.XP_002511516.1	9.71e-117	342.0	Q	Dehydrogenase	-	-	-	-	-	-	-	-	-	-	-	-	adh_short_C2	88.258	2.40693	0.01149	Glycosylation	Vcev1_p0.Chr09.24238.mRNA
Vcev1_p0.Chr09.24251	37323834	37325073	3983.cassava4.1_033210m	6.5e-103	309.0	S	LOB domain-containing protein	-	GO:0000003,GO:0003006,GO:0005575,GO:0005622,GO:0005623,GO:0005634,GO:0007049,GO:0007275,GO:0008150,GO:0009555,GO:0009556,GO:0009786,GO:0009987,GO:0019953,GO:0022402,GO:0022414,GO:0032501,GO:0032502,GO:0034293,GO:0043226,GO:0043227,GO:0043229,GO:0043231,GO:0043934,GO:0044424,GO:0044464,GO:0044703,GO:0048229,GO:0048236,GO:0048856,GO:0048869,GO:0050789,GO:0050794,GO:0051302,GO:0051321,GO:0051704,GO:…	-	-	-	-	-	-	-	-	-	-	LOB	23.9039	-7.94542	0.0185342	Glycosylation	Vcev1_p0.Chr09.24251.mRNA
Vcev1_p0.Chr09.24390	40357248	40360136	3760.EMJ10489	8.34e-124	368.0	S	inactive poly ADP-ribose polymerase	-	GO:0005575,GO:0005622,GO:0005623,GO:0005737,GO:0005739,GO:0006950,GO:0006970,GO:0008150,GO:0008152,GO:0009628,GO:0009651,GO:0009987,GO:0043226,GO:0043227,GO:0043229,GO:0043231,GO:0044237,GO:0044424,GO:0044444,GO:0044464,GO:0050896,GO:0072593	-	-	-	-	-	-	-	-	-	-	PARP,RST	1307.97	-1.49101	0.0313572	Glycosylation	Vcev1_p0.Chr09.24390.mRNA
Vcev1_p0.Chr09.24503	42412954	42416547	3988.XP_002511276.1	9.79e-189	532.0	K	BTB POZ and TAZ domain-containing protein	-	GO:0000151,GO:0000302,GO:0001101,GO:0003674,GO:0005488,GO:0005515,GO:0005516,GO:0005575,GO:0005622,GO:0005623,GO:0005634,GO:0005737,GO:0006355,GO:0006508,GO:0006511,GO:0006807,GO:0006950,GO:0006970,GO:0006979,GO:0007154,GO:0007165,GO:0007275,GO:0007623,GO:0008150,GO:0008152,GO:0009056,GO:0009057,GO:0009266,GO:0009409,GO:0009553,GO:0009555,GO:0009611,GO:0009628,GO:0009636,GO:0009651,GO:0009719,GO:…	-	ko:K10523	ko04340,ko04341,map04340,map04341	M00384	-	-	ko00000,ko00001,ko00002,ko04121	-	-	-	BTB,zf-TAZ	2062.2	-3.73989	0.0116616	Glycosylation	Vcev1_p0.Chr09.24503.mRNA.1
Vcev1_p0.Chr09.24632	44404497	44406307	4081.Solyc06g072620.2.1	1.62e-104	313.0	U	Mediates both low-affinity uptake and efflux of sugar across the membrane	-	GO:0000003,GO:0003006,GO:0003674,GO:0005215,GO:0005575,GO:0005623,GO:0005886,GO:0005887,GO:0006810,GO:0007275,GO:0008150,GO:0008515,GO:0008643,GO:0009790,GO:0009791,GO:0009793,GO:0009987,GO:0010154,GO:0010431,GO:0015144,GO:0015154,GO:0015157,GO:0015766,GO:0015770,GO:0015772,GO:0016020,GO:0016021,GO:0016043,GO:0021700,GO:0022414,GO:0022607,GO:0022857,GO:0031224,GO:0031226,GO:0032501,GO:0032502,GO:…	-	ko:K15382	-	-	-	-	ko00000,ko02000	9.A.58.1	-	-	MtN3_slv	122.324	-2.71014	0.041181	Glycosylation	Vcev1_p0.Chr09.24632.mRNA
Vcev1_p0.Chr09.24734	46030565	46032120	3694.POPTR_0013s01250.1	3.56e-49	162.0	S	Protein DEHYDRATION-INDUCED 19 homolog	-	GO:0001101,GO:0003674,GO:0003676,GO:0003677,GO:0005488,GO:0005575,GO:0005622,GO:0005623,GO:0005634,GO:0006355,GO:0006950,GO:0006970,GO:0008150,GO:0009414,GO:0009415,GO:0009628,GO:0009651,GO:0009719,GO:0009725,GO:0009737,GO:0009889,GO:0009891,GO:0009893,GO:0010033,GO:0010035,GO:0010468,GO:0010556,GO:0010557,GO:0010604,GO:0010628,GO:0019219,GO:0019222,GO:0031323,GO:0031325,GO:0031326,GO:0031328,GO:…	2.3.2.27	ko:K22376	-	-	-	-	ko00000,ko01000,ko04121	-	-	-	Di19_C,zf-Di19	388.488	-1.58691	0.0196402	Glycosylation	Vcev1_p0.Chr09.24734.mRNA
Vcev1_p0.Chr09.24759	46390184	46395153	3641.EOY26098	1.72e-209	590.0	S	shikimate	-	GO:0003674,GO:0003824,GO:0005575,GO:0005622,GO:0005623,GO:0005737,GO:0005829,GO:0006725,GO:0008150,GO:0008152,GO:0008374,GO:0009058,GO:0009698,GO:0009699,GO:0009808,GO:0009809,GO:0009889,GO:0009891,GO:0009893,GO:0009962,GO:0009963,GO:0009987,GO:0010252,GO:0016020,GO:0016740,GO:0016746,GO:0016747,GO:0019222,GO:0019438,GO:0019748,GO:0042592,GO:0044237,GO:0044249,GO:0044424,GO:0044444,GO:0044464,GO:…	2.3.1.133	ko:K13065	ko00940,ko00941,ko00945,ko01100,ko01110,map00940,map00941,map00945,map01100,map01110	M00039	R01945,R02416,R07432,R07433	RC00004,RC00055,RC02864	ko00000,ko00001,ko00002,ko01000	-	-	-	Transferase	536.519	-1.40132	0.00931137	Glycosylation	Vcev1_p0.Chr09.24759.mRNA
Vcev1_p0.Chr09.25016	49751526	49754819	29760.VIT_09s0002g03450.t01	1.02e-197	552.0	S	Clavaminate synthase-like protein	-	GO:0005575,GO:0005622,GO:0005623,GO:0005634,GO:0043226,GO:0043227,GO:0043229,GO:0043231,GO:0044424,GO:0044464	-	-	-	-	-	-	-	-	-	-	TauD	5426.98	-3.58905	7.79125e-07	Glycosylation	Vcev1_p0.Chr09.25016.mRNA
Vcev1_p0.Chr09.25023	49844565	49847463	29760.VIT_09s0002g03450.t01	2.51e-198	553.0	S	Clavaminate synthase-like protein	-	GO:0005575,GO:0005622,GO:0005623,GO:0005634,GO:0043226,GO:0043227,GO:0043229,GO:0043231,GO:0044424,GO:0044464	-	-	-	-	-	-	-	-	-	-	TauD	2065.3	-3.44441	2.84953e-06	Glycosylation	Vcev1_p0.Chr09.25023.mRNA
Vcev1_p0.Chr09.25077	50716975	50725157	29760.VIT_09s0002g02430.t01	0.0	1992.0	Q	ABC transporter C family member	-	GO:0000325,GO:0003674,GO:0003824,GO:0005215,GO:0005575,GO:0005622,GO:0005623,GO:0005737,GO:0005773,GO:0005774,GO:0006810,GO:0008150,GO:0015399,GO:0015405,GO:0016020,GO:0016462,GO:0016787,GO:0016817,GO:0016818,GO:0016887,GO:0017111,GO:0022804,GO:0022857,GO:0031090,GO:0042623,GO:0042626,GO:0043226,GO:0043227,GO:0043229,GO:0043231,GO:0043492,GO:0044422,GO:0044424,GO:0044437,GO:0044444,GO:0044446,GO:…	-	ko:K05666,ko:K05670	ko01523,ko01524,ko02010,ko04976,map01523,map01524,map02010,map04976	-	-	-	ko00000,ko00001,ko02000	3.A.1.208,3.A.1.208.2	-	-	ABC_membrane,ABC_tran	1078.88	-3.01211	0.0181505	Glycosylation	Vcev1_p0.Chr09.25077.mRNA
Vcev1_p0.Chr10.25348	215151	218408	3641.EOY10257	2.05e-214	605.0	S	Folate-Biopterin Transporter	-	-	-	-	-	-	-	-	-	-	-	-	BT1	3440.79	-1.05956	0.0429884	Glycosylation	Vcev1_p0.Chr10.25348.mRNA
Vcev1_p0.Chr10.25587	2865333	2866019	4113.PGSC0003DMT400062327	1.93e-74	236.0	K	Transcription factor	-	GO:0003674,GO:0003700,GO:0006355,GO:0008150,GO:0009889,GO:0010468,GO:0010556,GO:0019219,GO:0019222,GO:0031323,GO:0031326,GO:0031347,GO:0048583,GO:0050789,GO:0050794,GO:0051171,GO:0051252,GO:0060255,GO:0065007,GO:0080090,GO:0080134,GO:0140110,GO:1903506,GO:2000112,GO:2001141	-	-	-	-	-	-	-	-	-	-	TCP	281.721	-2.06087	0.0231951	Glycosylation	Vcev1_p0.Chr10.25587.mRNA
Vcev1_p0.Chr10.25741	4345892	4351950	29760.VIT_13s0067g02570.t01	0.0	1311.0	P	Potassium transporter	HAK8	GO:0003674,GO:0005215,GO:0005575,GO:0005623,GO:0005886,GO:0006810,GO:0006811,GO:0006812,GO:0006813,GO:0008150,GO:0008324,GO:0009987,GO:0015075,GO:0015077,GO:0015079,GO:0015318,GO:0015672,GO:0016020,GO:0022857,GO:0022890,GO:0030001,GO:0034220,GO:0044464,GO:0046873,GO:0051179,GO:0051234,GO:0055085,GO:0071804,GO:0071805,GO:0071944,GO:0098655,GO:0098660,GO:0098662	-	ko:K03549	-	-	-	-	ko00000,ko02000	2.A.72	-	-	K_trans	7426.37	1.77816	0.0418872	Glycosylation	Vcev1_p0.Chr10.25741.mRNA
Vcev1_p0.Chr10.25804	5134145	5134693	3649.evm.model.supercontig_19.151	9.54e-68	211.0	S	lob domain-containing protein	-	-	-	-	-	-	-	-	-	-	-	-	LOB	176.746	-3.17998	0.010238	Glycosylation	Vcev1_p0.Chr10.25804.mRNA
Vcev1_p0.Chr10.25881	6041348	6041845	3983.cassava4.1_017974m	2.01e-96	282.0	O	Belongs to the small heat shock protein (HSP20) family	-	-	-	ko:K13993	ko04141,map04141	-	-	-	ko00000,ko00001,ko03110	-	-	-	HSP20	2089.34	-2.34914	0.0418872	Glycosylation	Vcev1_p0.Chr10.25881.mRNA
Vcev1_p0.Chr10.26028	7990310	7998562	3641.EOY33055	3.79e-249	702.0	I	May be involved in modulation of pathogen defense and leaf cell death	-	GO:0002376,GO:0005575,GO:0005623,GO:0005886,GO:0006950,GO:0006952,GO:0006955,GO:0008150,GO:0009605,GO:0009607,GO:0009620,GO:0009814,GO:0009817,GO:0016020,GO:0043207,GO:0044464,GO:0045087,GO:0050832,GO:0050896,GO:0051704,GO:0051707,GO:0071944,GO:0098542	-	ko:K08472	-	-	-	-	ko00000,ko04030	-	-	-	Mlo	52.5187	-4.8455	0.030654	Glycosylation	Vcev1_p0.Chr10.26028.mRNA.1
Vcev1_p0.Chr10.26031	8024923	8026848	2711.XP_006485870.1	9.76e-151	426.0	C	The light-harvesting complex (LHC) functions as a light receptor, it captures and delivers excitation energy to photosystems with which it is closely associated	-	GO:0003674,GO:0005488,GO:0005515,GO:0005575,GO:0005622,GO:0005623,GO:0005737,GO:0006091,GO:0006950,GO:0008150,GO:0008152,GO:0009266,GO:0009314,GO:0009409,GO:0009416,GO:0009507,GO:0009526,GO:0009532,GO:0009534,GO:0009535,GO:0009536,GO:0009570,GO:0009579,GO:0009628,GO:0009637,GO:0009639,GO:0009642,GO:0009644,GO:0009645,GO:0009765,GO:0009768,GO:0009941,GO:0009987,GO:0010114,GO:0010218,GO:0010287,GO:…	-	ko:K08907	ko00196,map00196	-	-	-	ko00000,ko00001,ko00194	-	-	-	Chloroa_b-bind	1384.02	2.11309	0.0167121	Glycosylation	Vcev1_p0.Chr10.26031.mRNA
Vcev1_p0.Chr10.26149	9915589	9916957	29760.VIT_13s0074g00780.t01	4.78e-132	386.0	S	Root cap	-	-	-	-	-	-	-	-	-	-	-	-	Root_cap	19.2832	-7.66366	0.0150287	Glycosylation	Vcev1_p0.Chr10.26149.mRNA
Vcev1_p0.Chr10.26213	10880914	10882971	2711.XP_006493087.1	2.82e-97	335.0	P	LRR receptor-like serine threonine-protein kinase	-	GO:0000003,GO:0001704,GO:0001706,GO:0003006,GO:0005575,GO:0005618,GO:0005623,GO:0005886,GO:0006810,GO:0006833,GO:0006950,GO:0007275,GO:0007369,GO:0007389,GO:0007492,GO:0008104,GO:0008150,GO:0009505,GO:0009531,GO:0009611,GO:0009653,GO:0009790,GO:0009791,GO:0009793,GO:0009798,GO:0009888,GO:0009987,GO:0010154,GO:0010453,GO:0010470,GO:0016020,GO:0022414,GO:0022603,GO:0030104,GO:0030154,GO:0030312,GO:…	-	ko:K19613	ko04014,map04014	-	-	-	ko00000,ko00001	-	-	-	LRRNT_2,LRR_1,LRR_4,LRR_6,LRR_8	41.7479	-4.18873	0.0424278	Glycosylation	Vcev1_p0.Chr10.26213.mRNA
Vcev1_p0.Chr10.26374	13777179	13782371	71139.XP_010054841.1	2.34e-94	303.0	E	Ribonuclease H protein	-	-	3.1.1.11,3.1.2.22	ko:K01051,ko:K01074	ko00040,ko00062,ko01100,ko01212,ko04142,map00040,map00062,map01100,map01212,map04142	M00081	R01274,R02362	RC00004,RC00014,RC00460,RC00461	ko00000,ko00001,ko00002,ko01000,ko01004	-	-	-	DUF4283,RVT_1,zf-RVT	29.2563	-7.31425	0.0320142	Glycosylation	Vcev1_p0.Chr10.26374.mRNA
Vcev1_p0.Chr10.26693	20180839	20181372	4096.XP_009778954.1	1.95e-56	182.0	O	Zinc finger, C3HC4 type (RING finger)	RHA2A	GO:0003674,GO:0003824,GO:0004842,GO:0006464,GO:0006508,GO:0006511,GO:0006807,GO:0006950,GO:0006970,GO:0008150,GO:0008152,GO:0009056,GO:0009057,GO:0009628,GO:0009651,GO:0009787,GO:0009789,GO:0009966,GO:0009967,GO:0009987,GO:0010498,GO:0010646,GO:0010647,GO:0016567,GO:0016740,GO:0019538,GO:0019787,GO:0019941,GO:0023051,GO:0023056,GO:0030163,GO:0032446,GO:0036211,GO:0043161,GO:0043170,GO:0043412,GO:…	2.3.2.27	ko:K16282	-	-	-	-	ko00000,ko01000,ko04121	-	-	-	zf-RING_2	1391.45	-2.11061	0.00015255	Glycosylation	Vcev1_p0.Chr10.26693.mRNA
Vcev1_p0.Chr10.26697	20253479	20260895	225117.XP_009356191.1	1.19e-296	810.0	I	Phosphatidylserine synthase	-	GO:0000003,GO:0003006,GO:0005575,GO:0005622,GO:0005623,GO:0005634,GO:0005635,GO:0005737,GO:0005783,GO:0005789,GO:0006575,GO:0006629,GO:0006644,GO:0006650,GO:0006658,GO:0006659,GO:0006793,GO:0006796,GO:0006807,GO:0007049,GO:0007275,GO:0008150,GO:0008152,GO:0008610,GO:0008654,GO:0009058,GO:0009555,GO:0009556,GO:0009987,GO:0012505,GO:0016020,GO:0019637,GO:0019953,GO:0022402,GO:0022414,GO:0031090,GO:…	2.7.8.29	ko:K08730	ko00564,ko01100,ko01110,map00564,map01100,map01110	-	R07376	RC00017,RC02950	ko00000,ko00001,ko01000	-	-	-	PSS	3230.44	-1.70838	0.041197	Glycosylation	Vcev1_p0.Chr10.26697.mRNA
Vcev1_p0.Chr10.27640	45604903	45614146	3641.EOY29284	6.25e-204	580.0	O	Belongs to the peptidase A1 family	-	GO:0002376,GO:0003674,GO:0003824,GO:0004175,GO:0004190,GO:0005575,GO:0005576,GO:0006508,GO:0006807,GO:0006950,GO:0006952,GO:0006955,GO:0008150,GO:0008152,GO:0008233,GO:0009056,GO:0009057,GO:0009605,GO:0009607,GO:0009627,GO:0009814,GO:0016787,GO:0019538,GO:0030163,GO:0043170,GO:0043207,GO:0044238,GO:0045087,GO:0048046,GO:0050896,GO:0051704,GO:0051707,GO:0070001,GO:0070011,GO:0071704,GO:0098542,GO:…	3.4.23.25,3.4.23.5	ko:K01379,ko:K01381	ko04071,ko04138,ko04140,ko04142,ko04210,ko04915,ko05152,map04071,map04138,map04140,map04142,map04210,map04915,map05152	-	-	-	ko00000,ko00001,ko01000,ko01002,ko04147	-	-	-	TAXi_C,TAXi_N	2898.76	-2.67918	0.0130065	Glycosylation	Vcev1_p0.Chr10.27640.mRNA
Vcev1_p0.Chr10.27683	46798007	46800087	218851.Aquca_049_00020.1	7.65e-117	345.0	Q	Belongs to the short-chain dehydrogenases reductases (SDR) family	-	-	1.1.1.208	ko:K15095	ko00902,ko01110,map00902,map01110	-	R02548	RC00154	ko00000,ko00001,ko01000	-	-	-	adh_short,adh_short_C2	39.0731	-6.76429	0.0132667	Glycosylation	Vcev1_p0.Chr10.27683.mRNA
Vcev1_p0.Chr10.27740	47712594	47718033	225117.XP_009335427.1	2.41e-297	840.0	C	glycerophosphoryl diester phosphodiesterase	-	GO:0000902,GO:0000904,GO:0003674,GO:0003824,GO:0005488,GO:0005509,GO:0005575,GO:0005618,GO:0005623,GO:0005886,GO:0005911,GO:0005975,GO:0005976,GO:0006073,GO:0006950,GO:0006952,GO:0006968,GO:0007275,GO:0008081,GO:0008150,GO:0008152,GO:0008889,GO:0009505,GO:0009506,GO:0009653,GO:0009664,GO:0009791,GO:0009826,GO:0009888,GO:0009932,GO:0009987,GO:0010015,GO:0010016,GO:0010026,GO:0010052,GO:0010053,GO:…	3.1.4.46	ko:K01126	ko00564,map00564	-	R01030,R01470	RC00017,RC00425	ko00000,ko00001,ko01000	-	-	-	GDPD	38.069	-8.70978	0.00850108	Glycosylation	Vcev1_p0.Chr10.27740.mRNA
Vcev1_p0.Chr10.27744	47796392	47801850	2711.XP_006474966.1	1.47e-277	787.0	C	glycerophosphoryl diester phosphodiesterase	-	GO:0000902,GO:0000904,GO:0003674,GO:0003824,GO:0005488,GO:0005509,GO:0005575,GO:0005618,GO:0005623,GO:0005886,GO:0005911,GO:0005975,GO:0005976,GO:0006073,GO:0006950,GO:0006952,GO:0006968,GO:0007275,GO:0008081,GO:0008150,GO:0008152,GO:0008889,GO:0009505,GO:0009506,GO:0009653,GO:0009664,GO:0009791,GO:0009826,GO:0009888,GO:0009932,GO:0009987,GO:0010015,GO:0010016,GO:0010026,GO:0010052,GO:0010053,GO:…	3.1.4.46	ko:K01126	ko00564,map00564	-	R01030,R01470	RC00017,RC00425	ko00000,ko00001,ko01000	-	-	-	GDPD	172.412	-10.8735	0.000221953	Glycosylation	Vcev1_p0.Chr10.27744.mRNA
Vcev1_p0.Chr10.27746	48086443	48092330	225117.XP_009335427.1	7.4e-294	832.0	C	glycerophosphoryl diester phosphodiesterase	-	GO:0000902,GO:0000904,GO:0003674,GO:0003824,GO:0005488,GO:0005509,GO:0005575,GO:0005618,GO:0005623,GO:0005886,GO:0005911,GO:0005975,GO:0005976,GO:0006073,GO:0006950,GO:0006952,GO:0006968,GO:0007275,GO:0008081,GO:0008150,GO:0008152,GO:0008889,GO:0009505,GO:0009506,GO:0009653,GO:0009664,GO:0009791,GO:0009826,GO:0009888,GO:0009932,GO:0009987,GO:0010015,GO:0010016,GO:0010026,GO:0010052,GO:0010053,GO:…	3.1.4.46	ko:K01126	ko00564,map00564	-	R01030,R01470	RC00017,RC00425	ko00000,ko00001,ko01000	-	-	-	GDPD	69.5495	-9.55638	0.0167923	Glycosylation	Vcev1_p0.Chr10.27746.mRNA
Vcev1_p0.Chr10.27771	48593380	48596798	981085.XP_010089101.1	1.49e-55	178.0	-	-	-	-	-	ko:K20820	-	-	-	-	ko00000,ko04131	-	-	-	BORCS6	530.578	1.35368	0.0312044	Glycosylation	Vcev1_p0.Chr10.27771.mRNA
Vcev1_p0.Chr10.27860	50274964	50280898	29760.VIT_02s0025g00950.t01	0.0	1767.0	Q	ABC transporter C family member 10-like	-	-	-	ko:K05666	ko01523,ko01524,ko02010,ko04976,map01523,map01524,map02010,map04976	-	-	-	ko00000,ko00001,ko02000	3.A.1.208.2	-	-	ABC_membrane,ABC_tran	31.627	-7.97794	0.000602102	Glycosylation	Vcev1_p0.Chr10.27860.mRNA
Vcev1_p0.Chr10.28000	53561441	53562583	3983.cassava4.1_034311m	5.11e-146	425.0	O	Glutaredoxin	-	-	-	ko:K17479	-	-	-	-	ko00000,ko01009,ko03110	-	-	-	Glutaredoxin	12768.9	-2.88293	0.00601171	Glycosylation	Vcev1_p0.Chr10.28000.mRNA
Vcev1_p0.Chr10.28113	56272071	56297561	29760.VIT_03s0017g02300.t01	5.24e-133	389.0	-	-	-	-	-	-	-	-	-	-	-	-	-	-	-	220.323	-10.4857	0.0184578	Glycosylation	Vcev1_p0.Chr10.28113.mRNA
Vcev1_p0.Chr10.28114	56300205	56323271	29760.VIT_03s0017g02300.t01	1.12e-134	393.0	-	-	-	-	-	-	-	-	-	-	-	-	-	-	-	192.814	-10.2388	0.000591879	Glycosylation	Vcev1_p0.Chr10.28114.mRNA
Vcev1_p0.Chr11.28206	1254264	1261758	29760.VIT_11s0052g01730.t01	0.0	1183.0	G	cla,cla1,def,dxps2,dxs	-	-	2.2.1.7	ko:K01662	ko00730,ko00900,ko01100,ko01110,ko01130,map00730,map00900,map01100,map01110,map01130	M00096	R05636	RC00032	ko00000,ko00001,ko00002,ko01000	-	-	-	DXP_synthase_N,Transket_pyr,Transketolase_C	2348.76	-2.00308	0.0296481	Glycosylation	Vcev1_p0.Chr11.28206.mRNA
Vcev1_p0.Chr11.28207	1270032	1270529	981085.XP_010102980.1	2.49e-46	156.0	S	Protein GLUTAMINE DUMPER	-	-	-	-	-	-	-	-	-	-	-	-	-	65.7694	3.03813	0.00615514	Glycosylation	Vcev1_p0.Chr11.28207.mRNA
Vcev1_p0.Chr11.28685	7619285	7622607	981085.XP_010098422.1	2.81e-33	144.0	-	-	-	-	-	-	-	-	-	-	-	-	-	-	-	455.475	-1.45022	0.0312044	Glycosylation	Vcev1_p0.Chr11.28685.mRNA
Vcev1_p0.Chr11.29105	13193586	13197670	3983.cassava4.1_007168m	4.09e-101	317.0	S	Protein of unknown function (DUF4005)	IQD24	-	-	-	-	-	-	-	-	-	-	-	DUF4005,IQ	1359.65	-1.53766	0.042106	Glycosylation	Vcev1_p0.Chr11.29105.mRNA
Vcev1_p0.Chr11.29388	17995366	17995812	3750.XP_008369418.1	7.02e-28	107.0	-	-	-	-	-	-	-	-	-	-	-	-	-	-	-	576.12	-1.30385	0.000260052	Glycosylation	Vcev1_p0.Chr11.29388.mRNA
Vcev1_p0.Chr11.29391	18174012	18175118	3760.EMJ00529	1.77e-124	377.0	L	Domain of unknown function (DUF4413)	-	-	-	-	-	-	-	-	-	-	-	-	DUF4413,Dimer_Tnp_hAT,zf-BED	926.574	3.14386	0.0436965	Glycosylation	Vcev1_p0.Chr11.29391.mRNA
Vcev1_p0.Chr11.29582	22187796	22190633	3641.EOY17939	2.66e-222	623.0	S	Protein of unknown function (DUF620)	-	-	-	-	-	-	-	-	-	-	-	-	DUF620	1262.43	2.30793	0.0226512	Glycosylation	Vcev1_p0.Chr11.29582.mRNA
Vcev1_p0.Chr11.29592	22351174	22354451	29760.VIT_13s0019g02710.t01	2.27e-286	798.0	G	rop guanine nucleotide exchange factor	-	GO:0000003,GO:0000902,GO:0000904,GO:0001558,GO:0003006,GO:0003674,GO:0005085,GO:0005088,GO:0005089,GO:0005488,GO:0005515,GO:0005575,GO:0005623,GO:0005886,GO:0008150,GO:0009653,GO:0009826,GO:0009856,GO:0009860,GO:0009932,GO:0009987,GO:0010769,GO:0010817,GO:0016020,GO:0016043,GO:0016049,GO:0016324,GO:0017016,GO:0017048,GO:0019899,GO:0022414,GO:0022603,GO:0022604,GO:0030154,GO:0031267,GO:0032092,GO:…	-	-	-	-	-	-	-	-	-	-	PRONE	1745.73	1.12945	0.0433411	Glycosylation	Vcev1_p0.Chr11.29592.mRNA.1
Vcev1_p0.Chr11.29655	23629376	23630629	3760.EMJ19235	9.21e-222	621.0	O	Belongs to the peptidase A1 family	-	-	-	-	-	-	-	-	-	-	-	-	TAXi_C,TAXi_N	1835.72	-1.96996	0.039558	Glycosylation	Vcev1_p0.Chr11.29655.mRNA
Vcev1_p0.Chr11.29777	26897869	26898090	4155.Migut.N02593.1.p	9.33e-48	152.0	O	Ubiquitin-like domain	-	GO:0000375,GO:0000377,GO:0000398,GO:0003674,GO:0005575,GO:0005622,GO:0005623,GO:0005634,GO:0005737,GO:0006139,GO:0006396,GO:0006397,GO:0006464,GO:0006725,GO:0006807,GO:0008150,GO:0008152,GO:0008380,GO:0009987,GO:0010467,GO:0016070,GO:0016071,GO:0019538,GO:0031386,GO:0034641,GO:0036211,GO:0043170,GO:0043226,GO:0043227,GO:0043229,GO:0043231,GO:0043412,GO:0044237,GO:0044238,GO:0044260,GO:0044267,GO:…	-	ko:K13113	ko04212,map04212	-	-	-	ko00000,ko00001,ko03041	-	-	-	ubiquitin	1774.52	-1.1611	0.049026	Glycosylation	Vcev1_p0.Chr11.29777.mRNA
Vcev1_p0.Chr11.29778	26900130	26900345	13333.ERN01382	3.95e-44	143.0	O	Ubiquitin-like protein	-	-	-	ko:K13113	ko04212,map04212	-	-	-	ko00000,ko00001,ko03041	-	-	-	ubiquitin	664.014	-1.20374	0.0148279	Glycosylation	Vcev1_p0.Chr11.29778.mRNA
Vcev1_p0.Chr11.29822	28128062	28160146	2711.XP_006485597.1	0.0	1050.0	Z	Belongs to the TRAFAC class myosin-kinesin ATPase superfamily. Kinesin family	-	GO:0003674,GO:0003774,GO:0003777,GO:0003824,GO:0005575,GO:0005622,GO:0005623,GO:0005856,GO:0005871,GO:0005875,GO:0006928,GO:0007017,GO:0007018,GO:0008150,GO:0009987,GO:0015630,GO:0016462,GO:0016787,GO:0016817,GO:0016818,GO:0016887,GO:0017111,GO:0032991,GO:0043226,GO:0043228,GO:0043229,GO:0043232,GO:0044422,GO:0044424,GO:0044430,GO:0044446,GO:0044464	-	ko:K10396	ko04144,ko04728,map04144,map04728	-	-	-	ko00000,ko00001,ko04131,ko04147,ko04812	-	-	-	Arm,Kinesin	154.537	-5.3232	0.0304808	Glycosylation	Vcev1_p0.Chr11.29822.mRNA
Vcev1_p0.Chr11.29899	30111493	30114240	29760.VIT_13s0074g00410.t01	3.76e-256	747.0	S	Pentatricopeptide repeat-containing protein	-	-	-	-	-	-	-	-	-	-	-	-	DYW_deaminase,PPR	242.575	-2.27685	0.00170495	Glycosylation	Vcev1_p0.Chr11.29899.mRNA
Vcev1_p0.Chr11.30039	33401143	33404715	102107.XP_008241389.1	1.78e-245	680.0	S	ACT domain-containing protein	-	-	-	-	-	-	-	-	-	-	-	-	ACT	4838.66	-1.2573	0.0180675	Glycosylation	Vcev1_p0.Chr11.30039.mRNA
Vcev1_p0.Chr11.30045	33530732	33534406	102107.XP_008241389.1	6.22e-246	681.0	S	ACT domain-containing protein	-	-	-	-	-	-	-	-	-	-	-	-	ACT	2388.71	-1.37215	0.00260772	Glycosylation	Vcev1_p0.Chr11.30045.mRNA
Vcev1_p0.Chr11.30154	35924961	35925740	_	_	_	_	_	_	_	_	_	_	_	_	_	_	_	_	_	_	1769.51	-2.01461	0.0171714	Glycosylation	Vcev1_p0.Chr11.30154.mRNA
Vcev1_p0.Chr11.30155	35939704	35940483	_	_	_	_	_	_	_	_	_	_	_	_	_	_	_	_	_	_	1599.93	-2.0058	0.0177754	Glycosylation	Vcev1_p0.Chr11.30155.mRNA
Vcev1_p0.Chr11.30200	37003354	37003584	29730.Gorai.006G156000.1	9.45e-30	107.0	S	zpr3 zpr3 (little zipper 3)	-	GO:0003002,GO:0005575,GO:0005622,GO:0005623,GO:0005634,GO:0007275,GO:0007389,GO:0008150,GO:0009653,GO:0009798,GO:0009888,GO:0009943,GO:0009955,GO:0009965,GO:0010016,GO:0010051,GO:0010073,GO:0010075,GO:0010305,GO:0010358,GO:0032501,GO:0032502,GO:0040008,GO:0043226,GO:0043227,GO:0043229,GO:0043231,GO:0044424,GO:0044464,GO:0048366,GO:0048367,GO:0048507,GO:0048509,GO:0048532,GO:0048638,GO:0048731,GO:…	-	-	-	-	-	-	-	-	-	-	-	301.084	4.04251	0.0060975	Glycosylation	Vcev1_p0.Chr11.30200.mRNA
Vcev1_p0.Chr11.30369	40985202	41005070	29760.VIT_08s0032g00790.t01	0.0	1146.0	Q	ABC transporter G family member	-	GO:0001101,GO:0003674,GO:0003824,GO:0005215,GO:0005575,GO:0005623,GO:0005886,GO:0006810,GO:0006833,GO:0006950,GO:0008150,GO:0009414,GO:0009415,GO:0009628,GO:0010035,GO:0010148,GO:0015399,GO:0015405,GO:0016020,GO:0016021,GO:0016462,GO:0016787,GO:0016817,GO:0016818,GO:0016887,GO:0017111,GO:0022804,GO:0022857,GO:0031224,GO:0042044,GO:0042221,GO:0042623,GO:0042626,GO:0043492,GO:0044425,GO:0044464,GO:…	-	-	-	-	-	-	-	-	-	-	ABC2_membrane,ABC_tran	252.473	-2.4964	0.032337	Glycosylation	Vcev1_p0.Chr11.30369.mRNA
Vcev1_p0.Chr11.30419	42110357	42115399	4432.XP_010256441.1	1.13e-234	703.0	S	TMV resistance protein N-like	-	-	-	ko:K19613	ko04014,map04014	-	-	-	ko00000,ko00001	-	-	-	NB-ARC,TIR	1753.29	-1.88145	0.0196384	Glycosylation	Vcev1_p0.Chr11.30419.mRNA.2
Vcev1_p0.Chr11.30785	49533121	49535663	4432.XP_010257205.1	2.34e-43	153.0	S	Remorin, C-terminal region	-	GO:0001101,GO:0005575,GO:0005623,GO:0005886,GO:0007154,GO:0007165,GO:0008150,GO:0009719,GO:0009725,GO:0009737,GO:0009738,GO:0009755,GO:0009966,GO:0009968,GO:0009987,GO:0010033,GO:0010646,GO:0010648,GO:0016020,GO:0023051,GO:0023052,GO:0023057,GO:0032870,GO:0033993,GO:0042221,GO:0044464,GO:0048519,GO:0048523,GO:0048583,GO:0048585,GO:0050789,GO:0050794,GO:0050896,GO:0051716,GO:0065007,GO:0070887,GO:…	-	-	-	-	-	-	-	-	-	-	Remorin_C	3776.08	-1.17906	0.000684321	Glycosylation	Vcev1_p0.Chr11.30785.mRNA
Vcev1_p0.Chr11.30808	50329611	50332362	102107.XP_008240882.1	5.32e-55	186.0	S	Remorin, C-terminal region	-	GO:0001101,GO:0005575,GO:0005623,GO:0005886,GO:0007154,GO:0007165,GO:0008150,GO:0009719,GO:0009725,GO:0009737,GO:0009738,GO:0009755,GO:0009966,GO:0009968,GO:0009987,GO:0010033,GO:0010646,GO:0010648,GO:0016020,GO:0023051,GO:0023052,GO:0023057,GO:0032870,GO:0033993,GO:0042221,GO:0044464,GO:0048519,GO:0048523,GO:0048583,GO:0048585,GO:0050789,GO:0050794,GO:0050896,GO:0051716,GO:0065007,GO:0070887,GO:…	-	-	-	-	-	-	-	-	-	-	Remorin_C	8061.78	-1.17473	5.45112e-05	Glycosylation	Vcev1_p0.Chr11.30808.mRNA
Vcev1_p0.Chr11.30825	50891633	50899683	29730.Gorai.002G229800.1	1.05e-263	734.0	M	peptidase	-	GO:0003674,GO:0003824,GO:0004175,GO:0005575,GO:0006508,GO:0006807,GO:0008150,GO:0008152,GO:0008233,GO:0016020,GO:0016787,GO:0019538,GO:0043170,GO:0044238,GO:0070011,GO:0071704,GO:0140096,GO:1901564	3.4.21.102	ko:K03797	-	-	-	-	ko00000,ko01000,ko01002	-	-	-	PDZ,PDZ_2,Peptidase_S41	1668.21	-1.81198	0.00183536	Glycosylation	Vcev1_p0.Chr11.30825.mRNA
Vcev1_p0.Chr11.30842	51211700	51212692	85681.XP_006437051.1	4.54e-87	271.0	S	Polygalacturonase	pgip	GO:0003674,GO:0004857,GO:0005575,GO:0005618,GO:0005622,GO:0005623,GO:0005737,GO:0005794,GO:0005911,GO:0008150,GO:0009505,GO:0009506,GO:0012505,GO:0016020,GO:0030054,GO:0030234,GO:0030312,GO:0043086,GO:0043226,GO:0043227,GO:0043229,GO:0043231,GO:0044092,GO:0044424,GO:0044444,GO:0044464,GO:0050790,GO:0055044,GO:0065007,GO:0065009,GO:0071944,GO:0090353,GO:0098772	-	-	-	-	-	-	-	-	-	-	LRRNT_2,LRR_1,LRR_4,LRR_6,LRR_8	1835.7	-1.71973	0.00466379	Glycosylation	Vcev1_p0.Chr11.30842.mRNA
Vcev1_p0.Chr11.30844	51237461	51238447	85681.XP_006437051.1	3.54e-83	261.0	S	Polygalacturonase	pgip	GO:0003674,GO:0004857,GO:0005575,GO:0005618,GO:0005622,GO:0005623,GO:0005737,GO:0005794,GO:0005911,GO:0008150,GO:0009505,GO:0009506,GO:0012505,GO:0016020,GO:0030054,GO:0030234,GO:0030312,GO:0043086,GO:0043226,GO:0043227,GO:0043229,GO:0043231,GO:0044092,GO:0044424,GO:0044444,GO:0044464,GO:0050790,GO:0055044,GO:0065007,GO:0065009,GO:0071944,GO:0090353,GO:0098772	-	-	-	-	-	-	-	-	-	-	LRRNT_2,LRR_1,LRR_4,LRR_6,LRR_8	763.087	-1.831	0.00421291	Glycosylation	Vcev1_p0.Chr11.30844.mRNA
Vcev1_p0.Chr11.30862	51540721	51541713	85681.XP_006437051.1	2.35e-84	265.0	S	Polygalacturonase	pgip	GO:0003674,GO:0004857,GO:0005575,GO:0005618,GO:0005622,GO:0005623,GO:0005737,GO:0005794,GO:0005911,GO:0008150,GO:0009505,GO:0009506,GO:0012505,GO:0016020,GO:0030054,GO:0030234,GO:0030312,GO:0043086,GO:0043226,GO:0043227,GO:0043229,GO:0043231,GO:0044092,GO:0044424,GO:0044444,GO:0044464,GO:0050790,GO:0055044,GO:0065007,GO:0065009,GO:0071944,GO:0090353,GO:0098772	-	-	-	-	-	-	-	-	-	-	LRRNT_2,LRR_1,LRR_4,LRR_6,LRR_8	4581.02	-2.27222	0.00858818	Glycosylation	Vcev1_p0.Chr11.30862.mRNA
Vcev1_p0.Chr11.30931	52612517	52613086	4098.XP_009630041.1	7.58e-89	265.0	S	Dirigent proteins impart stereoselectivity on the phenoxy radical-coupling reaction, yielding optically active lignans from two molecules of coniferyl alcohol in the biosynthesis of lignans, flavonolignans, and alkaloids and thus plays a central role in plant secondary metabolism	-	-	-	-	-	-	-	-	-	-	-	-	Dirigent	1153.14	-1.89133	0.0469533	Glycosylation	Vcev1_p0.Chr11.30931.mRNA
Vcev1_p0.Chr11.30967	53101916	53102728	3988.XP_002525441.1	6.49e-140	401.0	Q	Short-chain type dehydrogenase	-	-	1.1.1.100	ko:K00059	ko00061,ko00333,ko00780,ko01040,ko01100,ko01130,ko01212,map00061,map00333,map00780,map01040,map01100,map01130,map01212	M00083,M00572	R04533,R04534,R04536,R04543,R04566,R04953,R04964,R07759,R07763,R10116,R10120,R11671	RC00029,RC00117	ko00000,ko00001,ko00002,ko01000,ko01004	-	-	-	adh_short_C2	245.712	-2.00225	0.000796135	Glycosylation	Vcev1_p0.Chr11.30967.mRNA
Vcev1_p0.Chr12.31023	574066	575511	4098.XP_009613969.1	1.22e-248	695.0	O	Eukaryotic aspartyl protease	-	GO:0003674,GO:0003824,GO:0004175,GO:0004190,GO:0005575,GO:0005618,GO:0005623,GO:0006508,GO:0006807,GO:0008150,GO:0008152,GO:0008233,GO:0009056,GO:0009057,GO:0009505,GO:0009628,GO:0016020,GO:0016787,GO:0019538,GO:0030163,GO:0030312,GO:0043170,GO:0044238,GO:0044464,GO:0050896,GO:0070001,GO:0070011,GO:0071704,GO:0071944,GO:0080167,GO:0140096,GO:1901564,GO:1901565,GO:1901575	3.4.23.34,3.4.23.5	ko:K01379,ko:K01382	ko04071,ko04140,ko04142,ko04210,ko04915,ko05152,map04071,map04140,map04142,map04210,map04915,map05152	-	-	-	ko00000,ko00001,ko01000,ko01002,ko04147	-	-	-	TAXi_C,TAXi_N	25544.3	-2.46511	2.41639e-05	Glycosylation	Vcev1_p0.Chr12.31023.mRNA
Vcev1_p0.Chr12.31058	1057884	1060187	28532.XP_010523845.1	9.79e-140	396.0	C	inorganic	-	GO:0000287,GO:0003674,GO:0003824,GO:0004427,GO:0005488,GO:0006082,GO:0006793,GO:0008150,GO:0008152,GO:0009987,GO:0016462,GO:0016787,GO:0016817,GO:0016818,GO:0043167,GO:0043169,GO:0043436,GO:0044237,GO:0044281,GO:0046872,GO:0071344,GO:0071704	3.6.1.1	ko:K01507	ko00190,map00190	-	-	-	ko00000,ko00001,ko01000	-	-	-	Pyrophosphatase	252.27	3.19753	0.00283966	Glycosylation	Vcev1_p0.Chr12.31058.mRNA
Vcev1_p0.Chr12.31106	1588907	1593582	4096.XP_009781203.1	1.39e-57	204.0	O	Ring finger domain	-	-	1.6.5.4,2.3.2.27	ko:K08232,ko:K11985	ko00053,ko01100,map00053,map01100	-	R00095	-	ko00000,ko00001,ko01000,ko04121	-	-	-	zf-RING_2	182.896	-1.35087	0.0423425	Glycosylation	Vcev1_p0.Chr12.31106.mRNA
Vcev1_p0.Chr12.31194	2631393	2635535	4081.Solyc01g094190.2.1	3.02e-176	497.0	EI	RmlD substrate binding domain	-	-	-	-	-	-	-	-	-	-	-	-	RmlD_sub_bind	1007.16	1.32451	0.0466092	Glycosylation	Vcev1_p0.Chr12.31194.mRNA
Vcev1_p0.Chr12.31220	2911609	2914644	102107.XP_008232862.1	1e-120	369.0	S	zinc finger CCCH domain-containing protein	-	-	-	ko:K10260,ko:K12862	ko03040,ko04120,map03040,map04120	M00353,M00355,M00387	-	-	ko00000,ko00001,ko00002,ko03041,ko03400,ko04121,ko04131	-	-	-	WD40,zf-CCCH	4509.65	-1.14208	0.01149	Glycosylation	Vcev1_p0.Chr12.31220.mRNA
Vcev1_p0.Chr12.31248	3272605	3277004	29760.VIT_15s0048g01670.t01	1.99e-271	754.0	IQ	cytochrome P450	-	-	-	-	-	-	-	-	-	-	-	-	p450	373.682	-1.77665	0.0498149	Glycosylation	Vcev1_p0.Chr12.31248.mRNA.1
Vcev1_p0.Chr12.31262	3472503	3474731	29760.VIT_08s0007g04860.t01	5.31e-291	812.0	S	transmembrane transport	-	-	-	-	-	-	-	-	-	-	-	-	MFS_1,Nodulin-like	1541.39	-2.84755	0.00091763	Glycosylation	Vcev1_p0.Chr12.31262.mRNA
Vcev1_p0.Chr12.31485	7011002	7015739	3641.EOX96573	2.4e-137	389.0	U	Ras-related protein	-	GO:0000139,GO:0000166,GO:0001882,GO:0001883,GO:0003674,GO:0005488,GO:0005525,GO:0005575,GO:0005622,GO:0005623,GO:0005737,GO:0005768,GO:0005773,GO:0005774,GO:0005794,GO:0005802,GO:0005829,GO:0005886,GO:0005911,GO:0006810,GO:0006890,GO:0006891,GO:0008150,GO:0009506,GO:0012505,GO:0016020,GO:0016192,GO:0016197,GO:0016482,GO:0017076,GO:0019001,GO:0030054,GO:0031090,GO:0031410,GO:0031982,GO:0031984,GO:…	-	ko:K07893	-	-	-	-	ko00000,ko04031,ko04131,ko04147	-	-	-	Ras	1210.82	1.42058	0.022355	Glycosylation	Vcev1_p0.Chr12.31485.mRNA
Vcev1_p0.Chr12.31533	8066669	8074699	29760.VIT_15s0045g00380.t01	5.09e-285	788.0	M	non-specific phospholipase	-	GO:0003674,GO:0003824,GO:0003993,GO:0004620,GO:0004629,GO:0005575,GO:0005622,GO:0005623,GO:0005737,GO:0005773,GO:0005911,GO:0006629,GO:0006644,GO:0006793,GO:0006796,GO:0006950,GO:0007154,GO:0008081,GO:0008150,GO:0008152,GO:0009056,GO:0009267,GO:0009395,GO:0009405,GO:0009506,GO:0009605,GO:0009987,GO:0009991,GO:0016020,GO:0016036,GO:0016042,GO:0016298,GO:0016311,GO:0016787,GO:0016788,GO:0016791,GO:…	3.1.4.3	ko:K01114	ko00562,ko00564,ko00565,ko01100,ko01110,ko02024,ko04919,map00562,map00564,map00565,map01100,map01110,map02024,map04919	-	R01312,R02027,R02052,R03332,R07381	RC00017,RC00425	ko00000,ko00001,ko01000,ko02042	-	-	-	Phosphoesterase	3899.94	1.7145	0.0367144	Glycosylation	Vcev1_p0.Chr12.31533.mRNA
Vcev1_p0.Chr12.31588	9262870	9264604	85681.XP_006439006.1	1.05e-68	215.0	S	Belongs to the plant LTP family	-	-	-	-	-	-	-	-	-	-	-	-	LTP_2	31.5179	-7.08103	0.0116616	Glycosylation	Vcev1_p0.Chr12.31588.mRNA
Vcev1_p0.Chr12.31609	9461326	9465216	102107.XP_008231372.1	0.0	1054.0	T	G-type lectin S-receptor-like serine threonine-protein kinase	-	-	-	-	-	-	-	-	-	-	-	-	B_lectin,PAN_2,Pkinase,S_locus_glycop	247.842	-2.21856	0.00850108	Glycosylation	Vcev1_p0.Chr12.31609.mRNA
Vcev1_p0.Chr12.31630	9764034	9769988	29760.VIT_13s0064g01440.t01	9.09e-145	442.0	D	Sister chromatid cohesion 1 protein	-	GO:0000228,GO:0000278,GO:0000793,GO:0000794,GO:0000798,GO:0000819,GO:0003674,GO:0003682,GO:0005488,GO:0005575,GO:0005622,GO:0005623,GO:0005634,GO:0005694,GO:0005730,GO:0006139,GO:0006259,GO:0006281,GO:0006302,GO:0006725,GO:0006807,GO:0006950,GO:0006974,GO:0006996,GO:0007049,GO:0007059,GO:0007062,GO:0007275,GO:0008150,GO:0008152,GO:0008278,GO:0009553,GO:0009555,GO:0009561,GO:0009987,GO:0016043,GO:…	-	ko:K06670	ko04110,ko04111,map04110,map04111	-	-	-	ko00000,ko00001,ko03036	-	-	-	Rad21_Rec8,Rad21_Rec8_N	17.2774	-7.27528	0.026269	Glycosylation	Vcev1_p0.Chr12.31630.mRNA
Vcev1_p0.Chr12.31652	10010550	10010744	_	_	_	_	_	_	_	_	_	_	_	_	_	_	_	_	_	_	601.987	-1.21367	0.0139627	Glycosylation	Vcev1_p0.Chr12.31652.mRNA
Vcev1_p0.Chr12.31673	10229932	10236690	3983.cassava4.1_004944m	7.65e-255	715.0	V	Belongs to the multi antimicrobial extrusion (MATE) (TC 2.A.66.1) family	-	GO:0000302,GO:0001101,GO:0003674,GO:0005215,GO:0005342,GO:0005575,GO:0005623,GO:0005886,GO:0006810,GO:0006811,GO:0006812,GO:0006820,GO:0006842,GO:0006855,GO:0006873,GO:0006875,GO:0006879,GO:0006950,GO:0006979,GO:0007154,GO:0008150,GO:0008324,GO:0008509,GO:0008514,GO:0009267,GO:0009605,GO:0009719,GO:0009723,GO:0009725,GO:0009737,GO:0009987,GO:0009991,GO:0010033,GO:0010035,GO:0010038,GO:0010039,GO:…	-	-	-	-	-	-	-	-	-	-	MatE	26.7116	-7.54568	0.0151805	Glycosylation	Vcev1_p0.Chr12.31673.mRNA
Vcev1_p0.Chr12.31678	10332984	10340369	3983.cassava4.1_004944m	1.26e-258	724.0	V	Belongs to the multi antimicrobial extrusion (MATE) (TC 2.A.66.1) family	-	GO:0000302,GO:0001101,GO:0003674,GO:0005215,GO:0005342,GO:0005575,GO:0005623,GO:0005886,GO:0006810,GO:0006811,GO:0006812,GO:0006820,GO:0006842,GO:0006855,GO:0006873,GO:0006875,GO:0006879,GO:0006950,GO:0006979,GO:0007154,GO:0008150,GO:0008324,GO:0008509,GO:0008514,GO:0009267,GO:0009605,GO:0009719,GO:0009723,GO:0009725,GO:0009737,GO:0009987,GO:0009991,GO:0010033,GO:0010035,GO:0010038,GO:0010039,GO:…	-	-	-	-	-	-	-	-	-	-	MatE	16.9386	-7.03631	0.0151944	Glycosylation	Vcev1_p0.Chr12.31678.mRNA
Vcev1_p0.Chr12.31690	10600066	10602607	981085.XP_010088222.1	1.82e-132	379.0	G	Cytokinin-activating enzyme working in the direct activation pathway. Phosphoribohydrolase that converts inactive cytokinin nucleotides to the biologically active free-base forms	-	-	-	-	-	-	-	-	-	-	-	-	Lysine_decarbox	402.182	-7.46289	1.65456e-20	Glycosylation	Vcev1_p0.Chr12.31690.mRNA
Vcev1_p0.Chr12.31691	10627312	10629865	981085.XP_010088222.1	7.07e-130	372.0	G	Cytokinin-activating enzyme working in the direct activation pathway. Phosphoribohydrolase that converts inactive cytokinin nucleotides to the biologically active free-base forms	-	-	-	-	-	-	-	-	-	-	-	-	Lysine_decarbox	312.401	-11.5249	1.09526e-10	Glycosylation	Vcev1_p0.Chr12.31691.mRNA
Vcev1_p0.Chr12.32076	17240652	17241149	4081.Solyc08g082090.1.1	1.45e-47	159.0	-	-	-	-	-	-	-	-	-	-	-	-	-	-	-	1115.17	-1.8239	0.0470106	Glycosylation	Vcev1_p0.Chr12.32076.mRNA
Vcev1_p0.Chr12.32128	18166044	18171367	4432.XP_010276898.1	1.08e-248	685.0	T	mitogen-activated protein kinase	-	GO:0000003,GO:0000165,GO:0000226,GO:0000278,GO:0000280,GO:0000281,GO:0000910,GO:0000911,GO:0001101,GO:0002376,GO:0003674,GO:0003824,GO:0004672,GO:0004674,GO:0004707,GO:0005575,GO:0005622,GO:0005623,GO:0005634,GO:0005737,GO:0005829,GO:0005856,GO:0006464,GO:0006468,GO:0006793,GO:0006796,GO:0006807,GO:0006950,GO:0006952,GO:0006955,GO:0006970,GO:0006971,GO:0006972,GO:0006996,GO:0007010,GO:0007017,GO:…	2.7.11.24	ko:K04371,ko:K04464,ko:K20600	ko01521,ko01522,ko01524,ko04010,ko04011,ko04012,ko04013,ko04014,ko04015,ko04016,ko04022,ko04024,ko04062,ko04066,ko04068,ko04071,ko04072,ko04114,ko04138,ko04139,ko04140,ko04150,ko04151,ko04210,ko04214,ko04218,ko04261,ko04270,ko04320,ko04350,ko04360,ko04370,ko04371,ko04380,ko04510,ko04520,ko04540,ko04550,ko04611,ko04620,ko04621,ko04650,ko04657,ko04658,ko04659,ko04660,ko04662,ko04664,ko04666,ko04668…	M00687,M00690	-	-	ko00000,ko00001,ko00002,ko01000,ko01001,ko03036,ko04147	-	-	-	Pkinase	2557.64	-1.1108	0.0294321	Glycosylation	Vcev1_p0.Chr12.32128.mRNA.1
Vcev1_p0.Chr12.32324	21649380	21650942	3694.POPTR_0013s01250.1	3.56e-49	162.0	S	Protein DEHYDRATION-INDUCED 19 homolog	-	GO:0001101,GO:0003674,GO:0003676,GO:0003677,GO:0005488,GO:0005575,GO:0005622,GO:0005623,GO:0005634,GO:0006355,GO:0006950,GO:0006970,GO:0008150,GO:0009414,GO:0009415,GO:0009628,GO:0009651,GO:0009719,GO:0009725,GO:0009737,GO:0009889,GO:0009891,GO:0009893,GO:0010033,GO:0010035,GO:0010468,GO:0010556,GO:0010557,GO:0010604,GO:0010628,GO:0019219,GO:0019222,GO:0031323,GO:0031325,GO:0031326,GO:0031328,GO:…	2.3.2.27	ko:K22376	-	-	-	-	ko00000,ko01000,ko04121	-	-	-	Di19_C,zf-Di19	782.973	-1.62426	0.00149918	Glycosylation	Vcev1_p0.Chr12.32324.mRNA
Vcev1_p0.Chr12.32620	29039436	29044345	29760.VIT_04s0008g01180.t01	3.99e-130	378.0	I	Alpha beta-Hydrolases superfamily protein	-	-	-	ko:K02946,ko:K06889	ko03010,map03010	M00178,M00179	-	-	br01610,ko00000,ko00001,ko00002,ko03011	-	-	-	Hydrolase_4,Ribosomal_S10	1238.18	1.63769	0.0408839	Glycosylation	Vcev1_p0.Chr12.32620.mRNA
Vcev1_p0.Chr12.32624	29172940	29177508	29760.VIT_04s0008g01260.t01	1.32e-193	549.0	P	zinc transporter	-	GO:0000041,GO:0003674,GO:0005215,GO:0005381,GO:0005385,GO:0005575,GO:0005622,GO:0005623,GO:0005737,GO:0005773,GO:0005774,GO:0005886,GO:0006810,GO:0006811,GO:0006812,GO:0006826,GO:0006829,GO:0008150,GO:0008324,GO:0009605,GO:0009607,GO:0009624,GO:0010035,GO:0010038,GO:0010043,GO:0015075,GO:0015318,GO:0016020,GO:0022857,GO:0022890,GO:0030001,GO:0031090,GO:0034220,GO:0034755,GO:0042221,GO:0043207,GO:…	-	ko:K14709	-	-	-	-	ko00000,ko02000	2.A.5.1,2.A.5.3,2.A.5.6	-	-	Zip	3766.46	2.26611	0.0126423	Glycosylation	Vcev1_p0.Chr12.32624.mRNA
Vcev1_p0.Chr12.33054	38460870	38465351	29760.VIT_06s0004g04940.t01	2.93e-222	642.0	K	Telomere repeat-binding protein	-	GO:0000160,GO:0000228,GO:0000723,GO:0000781,GO:0000782,GO:0000783,GO:0000784,GO:0001101,GO:0003674,GO:0003676,GO:0003677,GO:0003690,GO:0003691,GO:0005488,GO:0005575,GO:0005622,GO:0005623,GO:0005634,GO:0005635,GO:0005694,GO:0005737,GO:0005886,GO:0006139,GO:0006259,GO:0006725,GO:0006807,GO:0006950,GO:0006970,GO:0006996,GO:0007154,GO:0007165,GO:0008150,GO:0008152,GO:0008301,GO:0009628,GO:0009651,GO:…	-	-	-	-	-	-	-	-	-	-	-	6171.31	-2.11131	0.0316627	Glycosylation	Vcev1_p0.Chr12.33054.mRNA
Vcev1_p0.Chr12.33124	40003217	40005711	102107.XP_008221648.1	2.38e-167	484.0	CG	UDP-glycosyltransferase 76E2-like	-	GO:0003674,GO:0003824,GO:0005575,GO:0005622,GO:0005623,GO:0008194,GO:0016740,GO:0016757,GO:0016758,GO:0035251,GO:0043226,GO:0043227,GO:0043229,GO:0043231,GO:0044424,GO:0044464,GO:0046527,GO:0047254,GO:0080043,GO:0080044	1.14.14.1,2.4.1.202	ko:K07408,ko:K13227,ko:K13493	ko00140,ko00380,ko00402,ko00830,ko00908,ko00980,ko01100,ko01110,ko04913,ko05204,map00140,map00380,map00402,map00830,map00908,map00980,map01100,map01110,map04913,map05204	-	R02354,R02355,R03089,R03408,R03629,R04579,R07000,R07001,R07021,R07022,R07079,R07080,R07081,R07085,R07087,R07098,R07099,R07426,R08075,R08390,R08392,R09418,R09423,R09442	RC00005,RC00046,RC00049,RC00122,RC00661,RC00704,RC00723,RC00724,RC01444,RC01445,RC01727,RC01732,RC01733,RC02531	ko00000,ko00001,ko00199,ko01000,ko01003	-	GT1	-	UDPGT	103.307	3.18316	0.0114168	Glycosylation	Vcev1_p0.Chr12.33124.mRNA
Vcev1_p0.Chr12.33206	41062514	41066070	3694.POPTR_0013s15010.1	5.96e-219	621.0	S	Nodulin-like	-	-	-	-	-	-	-	-	-	-	-	-	Nodulin-like	383.577	-2.35166	2.84953e-06	Glycosylation	Vcev1_p0.Chr12.33206.mRNA
Vcev1_p0.Chr12.33213	41175672	41183431	3694.POPTR_0013s15010.1	1.23e-201	577.0	S	Nodulin-like	-	-	-	-	-	-	-	-	-	-	-	-	Nodulin-like	137.636	-2.29053	0.0337575	Glycosylation	Vcev1_p0.Chr12.33213.mRNA
Vcev1_p0.Chr12.33299	42595662	42597539	3983.cassava4.1_017113m	8.19e-65	203.0	T	Protein of unknown function, DUF538	-	-	-	-	-	-	-	-	-	-	-	-	DUF538	95.3746	-4.29988	0.0495073	Glycosylation	Vcev1_p0.Chr12.33299.mRNA
Vcev1_p0.Chr12.33327	43051546	43055049	_	_	_	_	_	_	_	_	_	_	_	_	_	_	_	_	_	_	331.363	-2.02427	0.010042	Glycosylation	Vcev1_p0.Chr12.33327.mRNA
Vcev1_p0.Chr12.33385	43713170	43716489	4098.XP_009611132.1	0.0	1002.0	S	Belongs to the NPH3 family	-	GO:0005575,GO:0005623,GO:0005886,GO:0016020,GO:0044464,GO:0071944	-	-	-	-	-	-	-	-	-	-	BTB,NPH3	5145.14	1.45045	0.0409813	Glycosylation	Vcev1_p0.Chr12.33385.mRNA.2
Vcev1_p0.Chr12.33524	45765134	45766715	3641.EOX94461	1.71e-103	308.0	K	Myb-related protein	-	GO:0000981,GO:0000988,GO:0000989,GO:0001067,GO:0001076,GO:0001134,GO:0001135,GO:0003674,GO:0003676,GO:0003677,GO:0003700,GO:0005488,GO:0005575,GO:0005622,GO:0005623,GO:0005634,GO:0006355,GO:0006357,GO:0006950,GO:0008150,GO:0009266,GO:0009409,GO:0009628,GO:0009889,GO:0009891,GO:0009893,GO:0009987,GO:0010468,GO:0010556,GO:0010557,GO:0010604,GO:0010628,GO:0019219,GO:0019222,GO:0030154,GO:0031323,GO:…	-	ko:K09422	-	-	-	-	ko00000,ko03000	-	-	-	Myb_DNA-binding	18.7382	-7.09767	0.0469533	Glycosylation	Vcev1_p0.Chr12.33524.mRNA
Vcev1_p0.Chr12.33684	48110234	48115349	3988.XP_002524804.1	4.7e-224	637.0	L	oxidoreductase, 2OG-Fe(II) oxygenase family protein	-	-	-	-	-	-	-	-	-	-	-	-	-	3827.43	-1.92837	0.00293088	Glycosylation	Vcev1_p0.Chr12.33684.mRNA.1
Vcev1_p0.Chr12.33686	48136846	48143391	3983.cassava4.1_004959m	5.46e-223	634.0	L	oxidoreductase, 2OG-Fe(II) oxygenase family protein	-	-	-	-	-	-	-	-	-	-	-	-	2OG-FeII_Oxy	8210.77	-1.89314	5.27304e-06	Glycosylation	Vcev1_p0.Chr12.33686.mRNA
Vcev1_p0.Chr12.33867	50331529	50337723	29760.VIT_07s0005g01220.t01	6.33e-217	602.0	O	DnaJ homolog subfamily B member	-	GO:0002682,GO:0002684,GO:0005575,GO:0005622,GO:0005623,GO:0005737,GO:0005783,GO:0005788,GO:0005886,GO:0008150,GO:0009605,GO:0009607,GO:0012505,GO:0016020,GO:0031347,GO:0031349,GO:0031974,GO:0032991,GO:0034663,GO:0035821,GO:0043207,GO:0043226,GO:0043227,GO:0043229,GO:0043231,GO:0043233,GO:0044003,GO:0044403,GO:0044419,GO:0044422,GO:0044424,GO:0044432,GO:0044444,GO:0044446,GO:0044464,GO:0045088,GO:…	-	ko:K09517	ko04141,map04141	-	-	-	ko00000,ko00001,ko03110	-	-	-	DnaJ,DnaJ_C	4336.2	1.27126	2.60316e-05	Glycosylation	Vcev1_p0.Chr12.33867.mRNA

## Sheet: Table S9
Table S9. List of DEGs identified by comparison low vs high acylated anthocyanin samples, chromosomal location and function annotation of the DEGs. Cells highlighted in yellow represent genes spanning 95% permutation support interval. Cells highlighted in green represent putative function in the anthocyanin modifications.
Gene	Start	End	Seed_ortholog	Evalue	Score	COG_category	Description	GOs	EC	KEGG_ko	KEGG_Pathway	KEGG_Module	KEGG_Reaction	KEGG_rclass	BRITE	KEGG_TC	CAZy	BiGG_Reaction	PFAMs	Condition	baseMean	log2FoldChange	padj	Transcript
Vcev1_p0.C038.66499	87286	87762	2711.XP_006488309.1	1.37e-98	287	O	Belongs to the small heat shock protein (HSP20) family	GO:0000302,GO:0005575,GO:0005622,GO:0005623,GO:0005634,GO:0005737,GO:0006950,GO:0006979,GO:0008150,GO:0009266,GO:0009408,GO:0009628,GO:0009636,GO:0010033,GO:0010035,GO:0010038,GO:0016032,GO:0042221,GO:0042493,GO:0042542,GO:0043226,GO:0043227,GO:0043229,GO:0043231,GO:0044403,GO:0044419,GO:0044424,GO:0044464,GO:0045471,GO:0046677,GO:0046685,GO:0046686,GO:0046688,GO:0050896,GO:0051704,GO:0097305,GO:…	-	ko:K13993	ko04141,map04141	-	-	-	ko00000,ko00001,ko03110	-	-	-	HSP20	Acylation	3390.73	-3.16086	0.00307477	Vcev1_p0.C038.66499.mRNA
Vcev1_p0.C061.66605	13080	13331	3641.EOY30820	4.4e-19	80.9	-	-	-	-	-	-	-	-	-	-	-	-	-	-	Acylation	500.131	2.37626	0.0488923	Vcev1_p0.C061.66605.mRNA
Vcev1_p0.C073.66655	42559	46221	29760.VIT_08s0007g00330.t01	1.55e-35	122	S	metallothionein-like protein	GO:0003674,GO:0005488,GO:0043167,GO:0043169,GO:0046872	-	-	-	-	-	-	-	-	-	-	Metallothio_2	Acylation	234797	-1.31603	1.9583e-07	Vcev1_p0.C073.66655.mRNA
Vcev1_p0.C099.66783	30583	34006	981085.XP_010112134.1	2.67e-120	348	P	Catalyzes the formation of 5-oxoproline from gamma- glutamyl dipeptides and plays a significant role in glutathione (GSH) homeostasis	GO:0003674,GO:0003824,GO:0003839,GO:0005575,GO:0005622,GO:0005623,GO:0005737,GO:0006518,GO:0006575,GO:0006749,GO:0006751,GO:0006790,GO:0006807,GO:0008150,GO:0008152,GO:0009056,GO:0009987,GO:0010035,GO:0010038,GO:0010288,GO:0016829,GO:0016840,GO:0016842,GO:0034641,GO:0042219,GO:0042221,GO:0043171,GO:0043603,GO:0044237,GO:0044248,GO:0044273,GO:0044424,GO:0044464,GO:0046686,GO:0050896,GO:0051186,GO:…	-	ko:K07232	-	-	-	-	ko00000	-	-	-	ChaC	Acylation	4271.75	-1.89788	6.579e-05	Vcev1_p0.C099.66783.mRNA
Vcev1_p0.C126.66886	15341	20077	29760.VIT_11s0118g00420.t01	2.26e-297	822	S	Heparanase-like protein 3	GO:0000323,GO:0003674,GO:0003824,GO:0004553,GO:0004566,GO:0005575,GO:0005576,GO:0005618,GO:0005622,GO:0005623,GO:0005737,GO:0005764,GO:0005765,GO:0005773,GO:0005774,GO:0009505,GO:0016020,GO:0016787,GO:0016798,GO:0030312,GO:0031090,GO:0043226,GO:0043227,GO:0043229,GO:0043231,GO:0044422,GO:0044424,GO:0044437,GO:0044444,GO:0044446,GO:0044464,GO:0071944,GO:0098588,GO:0098805,GO:0098852	3.2.1.166	ko:K07964	ko00531,ko01100,ko05205,map00531,map01100,map05205	M00078	R07811	-	ko00000,ko00001,ko00002,ko00536,ko01000	-	GH79	-	Glyco_hydro_79n	Acylation	1076.64	1.69103	5.20556e-09	Vcev1_p0.C126.66886.mRNA
Vcev1_p0.Chr01.00101	1636590	1638331	42345.XP_008780536.1	3.45e-13	76.3	S	ADP binding	-	-	-	-	-	-	-	-	-	-	-	NB-ARC	Acylation	61.7463	-2.90291	0.0492787	Vcev1_p0.Chr01.00101.mRNA
Vcev1_p0.Chr01.00273	4029982	4031250	4432.XP_010269507.1	1.33e-242	675	GM	glycosyltransferase	-	2.4.2.39	ko:K08238	-	-	-	-	ko00000,ko01000,ko01003	-	GT34	-	Glyco_transf_34	Acylation	679.757	1.76097	0.00624886	Vcev1_p0.Chr01.00273.mRNA
Vcev1_p0.Chr01.00352	5273748	5274380	4113.PGSC0003DMT400047919	2.99e-12	70.9	K	MADS	-	-	-	-	-	-	-	-	-	-	-	SRF-TF	Acylation	15.3015	-7.19913	0.0375258	Vcev1_p0.Chr01.00352.mRNA
Vcev1_p0.Chr01.00483	8357896	8360719	13333.ERN14213	0	888	Z	Tubulin is the major constituent of microtubules. It binds two moles of GTP, one at an exchangeable site on the beta chain and one at a non-exchangeable site on the alpha chain	GO:0000166,GO:0001882,GO:0001883,GO:0003674,GO:0003824,GO:0003924,GO:0005198,GO:0005200,GO:0005488,GO:0005525,GO:0005575,GO:0005622,GO:0005623,GO:0005737,GO:0005856,GO:0005874,GO:0006996,GO:0007010,GO:0007017,GO:0008150,GO:0009987,GO:0015630,GO:0016043,GO:0016462,GO:0016787,GO:0016817,GO:0016818,GO:0017076,GO:0017111,GO:0019001,GO:0032549,GO:0032550,GO:0032553,GO:0032555,GO:0032561,GO:0035639,GO:…	-	ko:K07374	ko04145,ko04210,ko04530,ko04540,ko05130,map04145,map04210,map04530,map04540,map05130	-	-	-	ko00000,ko00001,ko03019,ko03036,ko04147,ko04812	-	-	-	Tubulin,Tubulin_C	Acylation	4882.65	1.31322	0.0198893	Vcev1_p0.Chr01.00483.mRNA
Vcev1_p0.Chr01.00504	9043346	9049597	71139.XP_010035273.1	0	879	U	Belongs to the major facilitator superfamily. Sugar transporter (TC 2.A.1.1) family	GO:0001101,GO:0003674,GO:0005215,GO:0005351,GO:0005355,GO:0005356,GO:0005358,GO:0005402,GO:0005575,GO:0005623,GO:0005886,GO:0005911,GO:0006810,GO:0006811,GO:0006812,GO:0006950,GO:0006970,GO:0008150,GO:0008324,GO:0008643,GO:0008645,GO:0009414,GO:0009415,GO:0009506,GO:0009628,GO:0009651,GO:0009679,GO:0009719,GO:0009725,GO:0009737,GO:0010033,GO:0010035,GO:0015075,GO:0015077,GO:0015078,GO:0015144,GO:…	-	-	-	-	-	-	-	-	-	-	Sugar_tr	Acylation	348.412	-2.13538	0.0411277	Vcev1_p0.Chr01.00504.mRNA
Vcev1_p0.Chr01.00513	9182648	9188681	71139.XP_010035273.1	0	879	U	Belongs to the major facilitator superfamily. Sugar transporter (TC 2.A.1.1) family	GO:0001101,GO:0003674,GO:0005215,GO:0005351,GO:0005355,GO:0005356,GO:0005358,GO:0005402,GO:0005575,GO:0005623,GO:0005886,GO:0005911,GO:0006810,GO:0006811,GO:0006812,GO:0006950,GO:0006970,GO:0008150,GO:0008324,GO:0008643,GO:0008645,GO:0009414,GO:0009415,GO:0009506,GO:0009628,GO:0009651,GO:0009679,GO:0009719,GO:0009725,GO:0009737,GO:0010033,GO:0010035,GO:0015075,GO:0015077,GO:0015078,GO:0015144,GO:…	-	-	-	-	-	-	-	-	-	-	Sugar_tr	Acylation	730.113	-1.98115	0.0452479	Vcev1_p0.Chr01.00513.mRNA
Vcev1_p0.Chr01.00804	16172810	16174533	3694.POPTR_0010s08170.1	9.32e-107	314	O	Belongs to the GST superfamily	-	2.5.1.18	ko:K00799	ko00480,ko00980,ko00982,ko00983,ko01524,ko05200,ko05204,ko05225,ko05418,map00480,map00980,map00982,map00983,map01524,map05200,map05204,map05225,map05418	-	R03522,R07002,R07003,R07004,R07023,R07024,R07025,R07026,R07069,R07070,R07083,R07084,R07091,R07092,R07093,R07094,R07100,R07113,R07116,R08280,R09409,R11905	RC00004,RC00069,RC00840,RC00948,RC01704,RC01705,RC01706,RC01758,RC01759,RC01765,RC01767,RC01769,RC02243,RC02527,RC02939,RC02940,RC02942,RC02943,RC02944	ko00000,ko00001,ko01000,ko02000	1.A.12.2.2,1.A.12.3.2	-	-	GST_C,GST_N	Acylation	795.992	-2.2359	0.0467261	Vcev1_p0.Chr01.00804.mRNA
Vcev1_p0.Chr01.01348	29984591	29985076	4096.XP_009796011.1	1.53e-33	123	O	RING-H2 finger protein	-	-	-	-	-	-	-	-	-	-	-	zf-RING_2	Acylation	157.781	2.82642	0.00681286	Vcev1_p0.Chr01.01348.mRNA
Vcev1_p0.Chr01.01469	33141551	33147859	3694.POPTR_0016s03160.1	1.45e-271	753	Q	Cytochrome p450	GO:0003674,GO:0003824,GO:0004497,GO:0005488,GO:0005506,GO:0005575,GO:0005622,GO:0005623,GO:0005737,GO:0005783,GO:0005789,GO:0008150,GO:0008152,GO:0012505,GO:0016020,GO:0016021,GO:0016491,GO:0016705,GO:0020037,GO:0031224,GO:0031984,GO:0042175,GO:0043167,GO:0043169,GO:0043226,GO:0043227,GO:0043229,GO:0043231,GO:0044422,GO:0044424,GO:0044425,GO:0044432,GO:0044444,GO:0044446,GO:0044464,GO:0046872,GO:…	-	-	-	-	-	-	-	-	-	-	p450	Acylation	2501.8	-1.43691	0.0311862	Vcev1_p0.Chr01.01469.mRNA.1
Vcev1_p0.Chr01.01476	33409004	33413498	29760.VIT_08s0040g00830.t01	0	923	E	Protein NRT1 PTR FAMILY	GO:0003674,GO:0005215,GO:0005575,GO:0005622,GO:0005623,GO:0005886,GO:0006082,GO:0006807,GO:0006810,GO:0008150,GO:0008152,GO:0009987,GO:0010336,GO:0016020,GO:0016021,GO:0022857,GO:0031224,GO:0031982,GO:0042126,GO:0042128,GO:0042592,GO:0043226,GO:0043227,GO:0043229,GO:0043436,GO:0044237,GO:0044281,GO:0044424,GO:0044425,GO:0044464,GO:0048878,GO:0050801,GO:0051179,GO:0051234,GO:0055081,GO:0055085,GO:…	-	ko:K14638	-	-	-	-	ko00000,ko02000	2.A.17.3	-	-	PTR2	Acylation	205.792	-11.0998	2.30398e-05	Vcev1_p0.Chr01.01476.mRNA
Vcev1_p0.Chr01.01481	33524518	33528948	29760.VIT_08s0040g00830.t01	0	923	E	Protein NRT1 PTR FAMILY	GO:0003674,GO:0005215,GO:0005575,GO:0005622,GO:0005623,GO:0005886,GO:0006082,GO:0006807,GO:0006810,GO:0008150,GO:0008152,GO:0009987,GO:0010336,GO:0016020,GO:0016021,GO:0022857,GO:0031224,GO:0031982,GO:0042126,GO:0042128,GO:0042592,GO:0043226,GO:0043227,GO:0043229,GO:0043436,GO:0044237,GO:0044281,GO:0044424,GO:0044425,GO:0044464,GO:0048878,GO:0050801,GO:0051179,GO:0051234,GO:0055081,GO:0055085,GO:…	-	ko:K14638	-	-	-	-	ko00000,ko02000	2.A.17.3	-	-	PTR2	Acylation	283.411	-4.71184	0.0224611	Vcev1_p0.Chr01.01481.mRNA
Vcev1_p0.Chr01.01641	37060475	37063742	29760.VIT_08s0007g08450.t01	7.22e-237	694	T	Leucine-rich repeat receptor-like tyrosine-protein kinase	GO:0000166,GO:0003674,GO:0003824,GO:0004672,GO:0004713,GO:0004714,GO:0004888,GO:0005488,GO:0005524,GO:0005575,GO:0005623,GO:0005886,GO:0006464,GO:0006468,GO:0006793,GO:0006796,GO:0006807,GO:0007154,GO:0007165,GO:0008144,GO:0008150,GO:0008152,GO:0009987,GO:0016020,GO:0016021,GO:0016301,GO:0016310,GO:0016740,GO:0016772,GO:0016773,GO:0017076,GO:0018108,GO:0018193,GO:0018212,GO:0019199,GO:0019538,GO:…	-	-	-	-	-	-	-	-	-	-	LRRNT_2,LRR_1,LRR_8,Pkinase_Tyr	Acylation	544.655	1.62684	0.0240747	Vcev1_p0.Chr01.01641.mRNA
Vcev1_p0.Chr01.01820	40012113	40028905	57918.XP_004303955.1	4.46e-164	478	CG	Belongs to the UDP-glycosyltransferase family	GO:0001101,GO:0003674,GO:0003824,GO:0005575,GO:0005622,GO:0005623,GO:0005737,GO:0005829,GO:0006066,GO:0006082,GO:0006629,GO:0006714,GO:0006720,GO:0006721,GO:0006950,GO:0006970,GO:0008150,GO:0008152,GO:0008194,GO:0008300,GO:0009056,GO:0009628,GO:0009651,GO:0009687,GO:0009719,GO:0009725,GO:0009737,GO:0009987,GO:0010033,GO:0016020,GO:0016042,GO:0016054,GO:0016107,GO:0016115,GO:0016740,GO:0016757,GO:…	2.4.1.218	ko:K08237	-	-	-	-	ko00000,ko01000,ko01003	-	GT1	-	UDPGT	Acylation	142.717	-2.93216	0.00224195	Vcev1_p0.Chr01.01820.mRNA
Vcev1_p0.Chr01.01823	40080157	40094109	3760.EMJ18585	1.04e-182	527	CG	Belongs to the UDP-glycosyltransferase family	GO:0001101,GO:0003674,GO:0003824,GO:0005575,GO:0005622,GO:0005623,GO:0005737,GO:0005829,GO:0006066,GO:0006082,GO:0006629,GO:0006714,GO:0006720,GO:0006721,GO:0006950,GO:0006970,GO:0008150,GO:0008152,GO:0008194,GO:0008300,GO:0009056,GO:0009628,GO:0009651,GO:0009687,GO:0009719,GO:0009725,GO:0009737,GO:0009987,GO:0010033,GO:0016020,GO:0016042,GO:0016054,GO:0016107,GO:0016115,GO:0016740,GO:0016757,GO:…	2.4.1.218	ko:K08237	-	-	-	-	ko00000,ko01000,ko01003	-	GT1	-	UDPGT	Acylation	135.93	-3.32156	1.378e-06	Vcev1_p0.Chr01.01823.mRNA
Vcev1_p0.Chr01.01824	40081895	40082724	3760.EMJ18585	3e-61	206	CG	Belongs to the UDP-glycosyltransferase family	GO:0001101,GO:0003674,GO:0003824,GO:0005575,GO:0005622,GO:0005623,GO:0005737,GO:0005829,GO:0006066,GO:0006082,GO:0006629,GO:0006714,GO:0006720,GO:0006721,GO:0006950,GO:0006970,GO:0008150,GO:0008152,GO:0008194,GO:0008300,GO:0009056,GO:0009628,GO:0009651,GO:0009687,GO:0009719,GO:0009725,GO:0009737,GO:0009987,GO:0010033,GO:0016020,GO:0016042,GO:0016054,GO:0016107,GO:0016115,GO:0016740,GO:0016757,GO:…	2.4.1.218	ko:K08237	-	-	-	-	ko00000,ko01000,ko01003	-	GT1	-	-	Acylation	55.9524	-8.92962	0.000197202	Vcev1_p0.Chr01.01824.mRNA
Vcev1_p0.Chr01.01833	40248100	40264188	29760.VIT_12s0142g00340.t01	1.68e-281	782	G	Belongs to the glycosyltransferase 8 family	GO:0000139,GO:0000271,GO:0003674,GO:0003824,GO:0005575,GO:0005622,GO:0005623,GO:0005737,GO:0005794,GO:0005975,GO:0005976,GO:0008150,GO:0008152,GO:0008194,GO:0009058,GO:0009059,GO:0009987,GO:0010393,GO:0012505,GO:0016020,GO:0016021,GO:0016043,GO:0016051,GO:0016740,GO:0016757,GO:0016758,GO:0017144,GO:0031090,GO:0031224,GO:0031984,GO:0043170,GO:0043226,GO:0043227,GO:0043229,GO:0043231,GO:0044237,GO:…	-	ko:K20867	-	-	-	-	ko00000,ko01000,ko01003	-	GT8	-	Glyco_transf_8	Acylation	1042.6	1.56158	0.00368986	Vcev1_p0.Chr01.01833.mRNA
Vcev1_p0.Chr01.01848	40483743	40485942	4113.PGSC0003DMT400088705	1.05e-59	200	CG	Belongs to the UDP-glycosyltransferase family	GO:0001101,GO:0003674,GO:0003824,GO:0005575,GO:0005622,GO:0005623,GO:0005737,GO:0005829,GO:0006066,GO:0006082,GO:0006629,GO:0006714,GO:0006720,GO:0006721,GO:0006950,GO:0006970,GO:0008150,GO:0008152,GO:0008194,GO:0008300,GO:0009056,GO:0009628,GO:0009651,GO:0009687,GO:0009719,GO:0009725,GO:0009737,GO:0009987,GO:0010033,GO:0016020,GO:0016042,GO:0016054,GO:0016107,GO:0016115,GO:0016740,GO:0016757,GO:…	2.4.1.218	ko:K08237	-	-	-	-	ko00000,ko01000,ko01003	-	GT1	-	-	Acylation	85.5771	-3.04809	0.0223232	Vcev1_p0.Chr01.01848.mRNA
Vcev1_p0.Chr01.01850	40493433	40495624	57918.XP_004303953.1	1.1e-181	524	CG	Belongs to the UDP-glycosyltransferase family	GO:0001101,GO:0003674,GO:0003824,GO:0005575,GO:0005622,GO:0005623,GO:0005737,GO:0005829,GO:0006066,GO:0006082,GO:0006629,GO:0006714,GO:0006720,GO:0006721,GO:0006950,GO:0006970,GO:0008150,GO:0008152,GO:0008194,GO:0008300,GO:0009056,GO:0009628,GO:0009651,GO:0009687,GO:0009719,GO:0009725,GO:0009737,GO:0009987,GO:0010033,GO:0016020,GO:0016042,GO:0016054,GO:0016107,GO:0016115,GO:0016740,GO:0016757,GO:…	2.4.1.218	ko:K08237	-	-	-	-	ko00000,ko01000,ko01003	-	GT1	-	UDPGT	Acylation	164.711	-3.36218	3.4323e-05	Vcev1_p0.Chr01.01850.mRNA
Vcev1_p0.Chr01.01962	42581895	42587006	4155.Migut.M00158.1.p	1.22e-232	648	E	Aminotransferase class I and II	GO:0003674,GO:0003824,GO:0004838,GO:0005488,GO:0005575,GO:0005622,GO:0005623,GO:0005737,GO:0005829,GO:0006082,GO:0006520,GO:0006558,GO:0006559,GO:0006570,GO:0006572,GO:0006725,GO:0006807,GO:0008144,GO:0008150,GO:0008152,GO:0008483,GO:0009056,GO:0009058,GO:0009063,GO:0009072,GO:0009074,GO:0009987,GO:0016054,GO:0016740,GO:0016769,GO:0017144,GO:0019439,GO:0019752,GO:0019842,GO:0030170,GO:0036094,GO:…	2.6.1.5	ko:K00815	ko00130,ko00270,ko00350,ko00360,ko00400,ko00401,ko00950,ko00960,ko01100,ko01110,ko01130,ko01230,map00130,map00270,map00350,map00360,map00400,map00401,map00950,map00960,map01100,map01110,map01130,map01230	M00025,M00034	R00694,R00734,R07396	RC00006	ko00000,ko00001,ko00002,ko01000,ko01007	-	-	-	Aminotran_1_2	Acylation	3941.27	1.45185	0.0121189	Vcev1_p0.Chr01.01962.mRNA
Vcev1_p0.Chr01.02017	43712238	43715116	29760.VIT_02s0033g01380.t01	1.02e-155	445	C	Belongs to the alternative oxidase family	-	1.10.3.11	ko:K17893	-	-	R09504	RC00061	ko00000,ko01000	-	-	-	AOX	Acylation	133.818	-3.39135	0.000978362	Vcev1_p0.Chr01.02017.mRNA
Vcev1_p0.Chr01.02024	43867767	43869040	_	_	_	_	_	_	_	_	_	_	_	_	_	_	_	_	_	Acylation	17.8216	-7.43345	0.0451547	Vcev1_p0.Chr01.02024.mRNA
Vcev1_p0.Chr01.02057	44701602	44702628	3641.EOX99263	4.07e-75	238	K	Myb-related protein	GO:0000981,GO:0000988,GO:0000989,GO:0001067,GO:0001076,GO:0001134,GO:0001135,GO:0003674,GO:0003676,GO:0003677,GO:0003700,GO:0005488,GO:0005575,GO:0005622,GO:0005623,GO:0005634,GO:0006139,GO:0006351,GO:0006355,GO:0006357,GO:0006725,GO:0006807,GO:0006950,GO:0008150,GO:0008152,GO:0009058,GO:0009059,GO:0009266,GO:0009409,GO:0009628,GO:0009889,GO:0009891,GO:0009893,GO:0009987,GO:0010467,GO:0010468,GO:…	-	ko:K09422	-	-	-	-	ko00000,ko03000	-	-	-	Myb_DNA-binding	Acylation	50.7403	-8.18527	0.00506166	Vcev1_p0.Chr01.02057.mRNA
Vcev1_p0.Chr01.02060	44822596	44827059	29760.VIT_02s0087g00400.t01	2.32e-249	689	M	Hydrolyzes acetyl esters in homogalacturonan regions of pectin. In type I primary cell wall, galacturonic acid residues of pectin can be acetylated at the O-2 and O-3 positions. Decreasing the degree of acetylation of pectin gels in vitro alters their physical properties	-	3.1.1.98	ko:K19882	ko04310,map04310	-	R11202	RC00020,RC00041	ko00000,ko00001,ko01000	-	-	-	PAE	Acylation	81552	-1.30954	0.0425414	Vcev1_p0.Chr01.02060.mRNA.1
Vcev1_p0.Chr01.02085	45384127	45385779	4113.PGSC0003DMT400038889	2.64e-182	513	Q	Belongs to the peroxidase family. Classical plant (class III) peroxidase subfamily	GO:0001101,GO:0003674,GO:0003824,GO:0004601,GO:0005488,GO:0005575,GO:0005576,GO:0005618,GO:0005622,GO:0005623,GO:0005634,GO:0005737,GO:0005783,GO:0005911,GO:0006950,GO:0006970,GO:0006972,GO:0006979,GO:0008150,GO:0008152,GO:0009056,GO:0009266,GO:0009269,GO:0009409,GO:0009414,GO:0009415,GO:0009505,GO:0009506,GO:0009628,GO:0009636,GO:0009651,GO:0009664,GO:0009987,GO:0010035,GO:0012505,GO:0016043,GO:…	1.11.1.7	ko:K00430	ko00940,ko01100,ko01110,map00940,map01100,map01110	-	R00602,R02596,R03919,R04007,R07443	RC00034	ko00000,ko00001,ko01000	-	-	-	peroxidase	Acylation	115.311	-2.81265	0.00324999	Vcev1_p0.Chr01.02085.mRNA
Vcev1_p0.Chr01.02157	46903551	46909372	3641.EOX93325	2.76e-169	478	S	HAUS augmin-like complex subunit 2	GO:0000226,GO:0000278,GO:0000281,GO:0000910,GO:0000911,GO:0005575,GO:0005622,GO:0005623,GO:0005856,GO:0005874,GO:0006996,GO:0007010,GO:0007017,GO:0007020,GO:0007049,GO:0007051,GO:0008150,GO:0009987,GO:0015630,GO:0016043,GO:0022402,GO:0022607,GO:0031023,GO:0031109,GO:0032506,GO:0034622,GO:0043226,GO:0043228,GO:0043229,GO:0043232,GO:0043933,GO:0044085,GO:0044422,GO:0044424,GO:0044430,GO:0044446,GO:…	-	ko:K16585	-	-	-	-	ko00000,ko03036	-	-	-	HAUS2	Acylation	145.82	1.97597	0.00407214	Vcev1_p0.Chr01.02157.mRNA
Vcev1_p0.Chr01.02320	50561195	50564329	3694.POPTR_0001s38760.1	1.44e-188	529	Q	Belongs to the iron ascorbate-dependent oxidoreductase family	GO:0003674,GO:0003824,GO:0005488,GO:0006082,GO:0006629,GO:0006720,GO:0006721,GO:0008150,GO:0008152,GO:0008299,GO:0008300,GO:0008610,GO:0009056,GO:0009058,GO:0009314,GO:0009416,GO:0009628,GO:0009685,GO:0009686,GO:0009987,GO:0010817,GO:0016042,GO:0016053,GO:0016054,GO:0016101,GO:0016102,GO:0016103,GO:0016114,GO:0016115,GO:0016491,GO:0016705,GO:0016706,GO:0019752,GO:0042445,GO:0042446,GO:0042447,GO:…	1.14.11.13	ko:K04125	ko00904,ko01110,map00904,map01110	-	R03008,R03809,R06337,R06338	RC00478,RC00661	ko00000,ko00001,ko01000	-	-	-	2OG-FeII_Oxy,DIOX_N	Acylation	107.826	-3.21431	0.012464	Vcev1_p0.Chr01.02320.mRNA.1
Vcev1_p0.Chr01.02431	52795009	52798742	3760.EMJ12561	3.56e-291	817	O	TPR repeat-containing thioredoxin	GO:0001101,GO:0005575,GO:0005623,GO:0006950,GO:0006970,GO:0007154,GO:0007165,GO:0008150,GO:0009628,GO:0009651,GO:0009719,GO:0009725,GO:0009737,GO:0009738,GO:0009755,GO:0009787,GO:0009789,GO:0009966,GO:0009967,GO:0009987,GO:0010033,GO:0010646,GO:0010647,GO:0019725,GO:0023051,GO:0023052,GO:0023056,GO:0032870,GO:0033993,GO:0042221,GO:0042592,GO:0045454,GO:0048518,GO:0048522,GO:0048583,GO:0048584,GO:…	-	-	-	-	-	-	-	-	-	-	TPR_16,TPR_2,TPR_8,Thioredoxin	Acylation	475.032	1.61734	0.000140984	Vcev1_p0.Chr01.02431.mRNA
Vcev1_p0.Chr01.02433	52843896	52846548	4113.PGSC0003DMT400032370	1.15e-301	838	Q	ABC transporter G family member 10-like	GO:0000166,GO:0003674,GO:0003824,GO:0005215,GO:0005488,GO:0005524,GO:0005575,GO:0005623,GO:0005886,GO:0006810,GO:0008144,GO:0008150,GO:0015399,GO:0015405,GO:0016020,GO:0016021,GO:0016462,GO:0016787,GO:0016817,GO:0016818,GO:0016887,GO:0017076,GO:0017111,GO:0022804,GO:0022857,GO:0030554,GO:0031224,GO:0032553,GO:0032555,GO:0032559,GO:0035639,GO:0036094,GO:0042623,GO:0042626,GO:0043167,GO:0043168,GO:…	-	ko:K05681	ko01523,ko02010,ko04976,map01523,map02010,map04976	-	-	-	ko00000,ko00001,ko02000,ko04090,ko04147	3.A.1.204	-	-	ABC2_membrane,ABC_tran	Acylation	28.2269	-8.23369	0.00217583	Vcev1_p0.Chr01.02433.mRNA
Vcev1_p0.Chr01.02434	52857439	52860453	4096.XP_009795573.1	4.88e-19	99	-	-	-	-	-	-	-	-	-	-	-	-	-	-	Acylation	5314.28	-1.30668	0.026058	Vcev1_p0.Chr01.02434.mRNA
Vcev1_p0.Chr01.02456	53164977	53166289	3641.EOY13127	8.89e-73	229	S	Protein of unknown function, DUF599	-	-	-	-	-	-	-	-	-	-	-	DUF599	Acylation	22.7217	-7.85108	0.0308369	Vcev1_p0.Chr01.02456.mRNA
Vcev1_p0.Chr01.02499	53802489	53806521	3983.cassava4.1_017175m	1.01e-75	231	S	Protein of unknown function (DUF1218)	-	-	-	-	-	-	-	-	-	-	-	DUF1218	Acylation	650.609	1.67118	0.0233053	Vcev1_p0.Chr01.02499.mRNA
Vcev1_p0.Chr01.02506	53867453	53872780	4096.XP_009769985.1	7.34e-186	526	S	Mpv17 / PMP22 family	GO:0005575,GO:0005622,GO:0005623,GO:0005737,GO:0005777,GO:0005778,GO:0005779,GO:0016020,GO:0016021,GO:0031090,GO:0031224,GO:0031231,GO:0031300,GO:0031301,GO:0031903,GO:0032991,GO:0042579,GO:0043226,GO:0043227,GO:0043229,GO:0043231,GO:0044422,GO:0044424,GO:0044425,GO:0044438,GO:0044439,GO:0044444,GO:0044446,GO:0044464,GO:0098588,GO:0098805	-	ko:K13348	ko04146,map04146	-	-	-	ko00000,ko00001	-	-	-	Mpv17_PMP22	Acylation	19292.1	-1.10764	0.0158962	Vcev1_p0.Chr01.02506.mRNA.1
Vcev1_p0.Chr01.02720	56631574	56634816	2711.XP_006474910.1	1.68e-151	436	P	zinc transporter	GO:0000041,GO:0003674,GO:0005215,GO:0005385,GO:0005575,GO:0005623,GO:0005886,GO:0006810,GO:0006811,GO:0006812,GO:0006829,GO:0008150,GO:0008324,GO:0015075,GO:0015318,GO:0016020,GO:0016021,GO:0022857,GO:0022890,GO:0030001,GO:0031224,GO:0034220,GO:0044425,GO:0044464,GO:0046873,GO:0046915,GO:0051179,GO:0051234,GO:0055085,GO:0070838,GO:0071577,GO:0071944,GO:0072509,GO:0072511,GO:0098655,GO:0098660,GO:…	-	ko:K14709	-	-	-	-	ko00000,ko02000	2.A.5.1,2.A.5.3,2.A.5.6	-	-	Zip	Acylation	780.857	-1.48812	0.0447972	Vcev1_p0.Chr01.02720.mRNA
Vcev1_p0.Chr02.02991	1795296	1796362	3641.EOY00794	1.85e-20	94.4	S	Myb/SANT-like DNA-binding domain	-	-	-	-	-	-	-	-	-	-	-	-	Acylation	71.2111	5.13757	1.46169e-07	Vcev1_p0.Chr02.02991.mRNA
Vcev1_p0.Chr02.03235	6514215	6524034	3656.XP_008448620.1	5.14e-162	457	U	Secretory carrier-associated membrane protein	GO:0005575,GO:0005622,GO:0005623,GO:0005737,GO:0005739,GO:0005768,GO:0005794,GO:0005802,GO:0005886,GO:0006810,GO:0008104,GO:0008150,GO:0012505,GO:0012506,GO:0015031,GO:0015833,GO:0016020,GO:0016021,GO:0030133,GO:0030658,GO:0030659,GO:0031090,GO:0031224,GO:0031410,GO:0031982,GO:0031984,GO:0033036,GO:0042886,GO:0043226,GO:0043227,GO:0043229,GO:0043231,GO:0044422,GO:0044424,GO:0044425,GO:0044431,GO:…	-	ko:K19995	-	-	-	-	ko00000,ko04131	-	-	-	SCAMP	Acylation	3272.31	1.05646	0.00091546	Vcev1_p0.Chr02.03235.mRNA.1
Vcev1_p0.Chr02.03241	6608322	6628758	4081.Solyc08g005400.2.1	0	1125	B	C-5 cytosine-specific DNA methylase	GO:0003674,GO:0003676,GO:0003677,GO:0003682,GO:0003824,GO:0003886,GO:0005488,GO:0005575,GO:0005622,GO:0005623,GO:0005634,GO:0006139,GO:0006259,GO:0006304,GO:0006305,GO:0006306,GO:0006325,GO:0006351,GO:0006355,GO:0006725,GO:0006807,GO:0006950,GO:0006996,GO:0008150,GO:0008152,GO:0008168,GO:0008757,GO:0009008,GO:0009058,GO:0009059,GO:0009266,GO:0009408,GO:0009628,GO:0009889,GO:0009987,GO:0010426,GO:…	2.1.1.37	ko:K00558	ko00270,ko01100,ko05206,map00270,map01100,map05206	M00035	R04858	RC00003,RC00332	ko00000,ko00001,ko00002,ko01000,ko02048,ko03032,ko03036	-	-	-	BAH,Chromo,DNA_methylase	Acylation	83.4046	2.6695	0.0482799	Vcev1_p0.Chr02.03241.mRNA
Vcev1_p0.Chr02.03321	8019430	8021495	3641.EOY25133	4.39e-151	435	G	Belongs to the glycosyl hydrolase 17 family	GO:0003674,GO:0003824,GO:0004553,GO:0005975,GO:0006950,GO:0006952,GO:0008150,GO:0008152,GO:0008422,GO:0015926,GO:0016787,GO:0016798,GO:0042973,GO:0044238,GO:0050896,GO:0071704	-	-	-	-	-	-	-	-	-	-	Glyco_hydro_17	Acylation	21.9657	-4.57783	0.0241007	Vcev1_p0.Chr02.03321.mRNA
Vcev1_p0.Chr02.03345	8419165	8419794	3988.XP_002519819.1	7.34e-111	323	S	Abscisic acid receptor	GO:0001101,GO:0003674,GO:0004857,GO:0004864,GO:0005488,GO:0005515,GO:0005575,GO:0005622,GO:0005623,GO:0005634,GO:0005737,GO:0005829,GO:0005886,GO:0007154,GO:0007165,GO:0008150,GO:0008289,GO:0009719,GO:0009725,GO:0009737,GO:0009738,GO:0009755,GO:0009892,GO:0009987,GO:0010033,GO:0010427,GO:0010563,GO:0010605,GO:0010921,GO:0010923,GO:0016020,GO:0019208,GO:0019212,GO:0019220,GO:0019222,GO:0019840,GO:…	-	ko:K14496	ko04016,ko04075,map04016,map04075	-	-	-	ko00000,ko00001	-	-	-	Polyketide_cyc2	Acylation	2982.34	1.40251	0.0201639	Vcev1_p0.Chr02.03345.mRNA
Vcev1_p0.Chr02.03371	8893950	8896315	3694.POPTR_0004s01720.1	1.54e-99	311	S	Transferase family	-	2.3.1.133	ko:K13065	ko00940,ko00941,ko00945,ko01100,ko01110,map00940,map00941,map00945,map01100,map01110	M00039	R01945,R02416,R07432,R07433	RC00004,RC00055,RC02864	ko00000,ko00001,ko00002,ko01000	-	-	-	Transferase	Acylation	596.906	2.7115	0.000684943	Vcev1_p0.Chr02.03371.mRNA
Vcev1_p0.Chr02.03383	9049620	9051622	4113.PGSC0003DMT400069354	1.06e-18	90.1	S	Transferase family	-	-	-	-	-	-	-	-	-	-	-	Transferase	Acylation	994.24	2.12157	0.005689	Vcev1_p0.Chr02.03383.mRNA
Vcev1_p0.Chr02.03410	9739296	9744813	4098.XP_009613801.1	0	939	P	Sulfate transporter	GO:0003674,GO:0005215,GO:0005575,GO:0005623,GO:0005886,GO:0005887,GO:0006810,GO:0006811,GO:0006820,GO:0008150,GO:0008271,GO:0008272,GO:0008509,GO:0015075,GO:0015103,GO:0015116,GO:0015291,GO:0015293,GO:0015318,GO:0015698,GO:0016020,GO:0016021,GO:0022804,GO:0022857,GO:0031224,GO:0031226,GO:0034220,GO:0044425,GO:0044459,GO:0044464,GO:0051179,GO:0051234,GO:0055085,GO:0071944,GO:0072348,GO:0098656,GO:…	-	ko:K17471	-	-	-	-	ko00000,ko02000	2.A.53.1	-	-	STAS,Sulfate_transp	Acylation	34.4107	8.84363	0.00142784	Vcev1_p0.Chr02.03410.mRNA
Vcev1_p0.Chr02.03604	15174138	15175253	4113.PGSC0003DMT400032022	2.59e-80	258	S	F-Box protein	-	-	-	-	-	-	-	-	-	-	-	DUF295,F-box	Acylation	388.919	-5.08779	0.00470079	Vcev1_p0.Chr02.03604.mRNA
Vcev1_p0.Chr02.03695	17738366	17745831	29760.VIT_01s0011g05790.t01	1.8e-296	827	S	Microtubule-associated protein	GO:0003002,GO:0003674,GO:0005488,GO:0005515,GO:0005575,GO:0005622,GO:0005623,GO:0005737,GO:0005819,GO:0005856,GO:0005874,GO:0005881,GO:0005938,GO:0006996,GO:0007010,GO:0007275,GO:0007389,GO:0008017,GO:0008092,GO:0008150,GO:0009524,GO:0009832,GO:0009987,GO:0010005,GO:0010051,GO:0015630,GO:0015631,GO:0016043,GO:0030863,GO:0030981,GO:0032501,GO:0032502,GO:0042546,GO:0043226,GO:0043228,GO:0043229,GO:…	-	-	-	-	-	-	-	-	-	-	MAP70	Acylation	1999.69	1.07895	0.00429133	Vcev1_p0.Chr02.03695.mRNA
Vcev1_p0.Chr02.03846	22292884	22296453	29760.VIT_18s0001g14990.t01	1.78e-61	214	T	Belongs to the protein kinase superfamily. Tyr protein kinase family	GO:0000166,GO:0003674,GO:0003824,GO:0004672,GO:0004674,GO:0004675,GO:0004888,GO:0005488,GO:0005515,GO:0005524,GO:0005575,GO:0005623,GO:0005886,GO:0006464,GO:0006468,GO:0006793,GO:0006796,GO:0006807,GO:0007154,GO:0007165,GO:0007166,GO:0007167,GO:0007178,GO:0008144,GO:0008150,GO:0008152,GO:0009987,GO:0016020,GO:0016021,GO:0016301,GO:0016310,GO:0016740,GO:0016772,GO:0016773,GO:0017076,GO:0019199,GO:…	2.7.11.1	ko:K04733	ko04010,ko04064,ko04620,ko04621,ko04624,ko04722,ko05133,ko05140,ko05142,ko05145,ko05152,ko05162,ko05164,map04010,map04064,map04620,map04621,map04624,map04722,map05133,map05140,map05142,map05145,map05152,map05162,map05164	M00686	-	-	ko00000,ko00001,ko00002,ko01000,ko01001	-	-	-	RVT_2	Acylation	39.3132	-3.0993	0.0428086	Vcev1_p0.Chr02.03846.mRNA
Vcev1_p0.Chr02.03914	24353295	24355438	3760.EMJ24804	5.74e-73	222	K	transcription factor	-	-	-	-	-	-	-	-	-	-	-	-	Acylation	467.565	1.94002	0.0228649	Vcev1_p0.Chr02.03914.mRNA
Vcev1_p0.Chr02.03917	24396477	24398620	3760.EMJ24804	4.04e-73	222	K	transcription factor	-	-	-	-	-	-	-	-	-	-	-	-	Acylation	667.061	1.79373	0.0201639	Vcev1_p0.Chr02.03917.mRNA
Vcev1_p0.Chr02.03977	25764657	25767996	2711.XP_006493144.1	1.84e-219	622	M	Glucose-1-phosphate adenylyltransferase small subunit	GO:0000166,GO:0000271,GO:0003674,GO:0003824,GO:0005488,GO:0005524,GO:0005575,GO:0005622,GO:0005623,GO:0005737,GO:0005975,GO:0005976,GO:0005977,GO:0005978,GO:0005982,GO:0006073,GO:0006091,GO:0006112,GO:0008144,GO:0008150,GO:0008152,GO:0008878,GO:0009058,GO:0009059,GO:0009250,GO:0009507,GO:0009536,GO:0009987,GO:0015980,GO:0016051,GO:0016740,GO:0016772,GO:0016779,GO:0017076,GO:0019252,GO:0030554,GO:…	2.7.7.27	ko:K00975	ko00500,ko00520,ko01100,ko01110,ko02026,map00500,map00520,map01100,map01110,map02026	M00565	R00948	RC00002	ko00000,ko00001,ko00002,ko01000	-	-	-	NTP_transferase	Acylation	243.343	3.01181	0.0367497	Vcev1_p0.Chr02.03977.mRNA
Vcev1_p0.Chr02.04029	27747823	27752673	225117.XP_009362380.1	1.45e-232	644	C	12-oxophytodienoate reductase	GO:0000166,GO:0003674,GO:0003824,GO:0005488,GO:0005575,GO:0005622,GO:0005623,GO:0005737,GO:0006082,GO:0006629,GO:0006631,GO:0006633,GO:0006950,GO:0008150,GO:0008152,GO:0008610,GO:0009058,GO:0009611,GO:0009987,GO:0010181,GO:0016053,GO:0016491,GO:0016627,GO:0016628,GO:0016629,GO:0019752,GO:0031407,GO:0031408,GO:0032553,GO:0032787,GO:0036094,GO:0043167,GO:0043168,GO:0043436,GO:0044237,GO:0044238,GO:…	1.3.1.42	ko:K05894	ko00592,ko01100,ko01110,map00592,map01100,map01110	M00113	R03401	RC00921	ko00000,ko00001,ko00002,ko01000	-	-	-	Oxidored_FMN	Acylation	881.16	-1.55073	0.0125316	Vcev1_p0.Chr02.04029.mRNA
Vcev1_p0.Chr02.04030	27786754	27787726	3983.cassava4.1_033176m	7.12e-37	127	C	12-oxophytodienoate reductase	GO:0000166,GO:0003674,GO:0003824,GO:0005488,GO:0005575,GO:0005622,GO:0005623,GO:0005737,GO:0006082,GO:0006629,GO:0006631,GO:0006633,GO:0006950,GO:0008150,GO:0008152,GO:0008610,GO:0009058,GO:0009611,GO:0009987,GO:0010181,GO:0016053,GO:0016491,GO:0016627,GO:0016628,GO:0016629,GO:0019752,GO:0031407,GO:0031408,GO:0032553,GO:0032787,GO:0036094,GO:0043167,GO:0043168,GO:0043436,GO:0044237,GO:0044238,GO:…	1.3.1.42	ko:K05894	ko00592,ko01100,ko01110,map00592,map01100,map01110	M00113	R03401	RC00921	ko00000,ko00001,ko00002,ko01000	-	-	-	Oxidored_FMN	Acylation	393.347	-1.52279	0.010738	Vcev1_p0.Chr02.04030.mRNA
Vcev1_p0.Chr02.04106	29968794	29971966	29760.VIT_18s0001g03080.t01	3.79e-206	581	S	lysM domain-containing GPI-anchored protein	GO:0002376,GO:0003674,GO:0005488,GO:0005539,GO:0005575,GO:0005576,GO:0005623,GO:0005886,GO:0006950,GO:0006952,GO:0006955,GO:0008150,GO:0016020,GO:0031224,GO:0031225,GO:0031226,GO:0042834,GO:0044425,GO:0044459,GO:0044464,GO:0045087,GO:0046658,GO:0050896,GO:0071944,GO:0097367	-	-	-	-	-	-	-	-	-	-	LysM	Acylation	633.686	1.50136	0.0386934	Vcev1_p0.Chr02.04106.mRNA
Vcev1_p0.Chr02.04553	38341387	38341689	29760.VIT_05s0062g01260.t01	4.28e-34	120	S	lipid-transfer protein DIR1	-	-	-	-	-	-	-	-	-	-	-	LTP_2	Acylation	6830.13	2.48606	0.0286629	Vcev1_p0.Chr02.04553.mRNA
Vcev1_p0.Chr02.04662	39991856	39995912	3983.cassava4.1_028880m	1.37e-127	370	U	Belongs to the small GTPase superfamily. Arf family	-	-	ko:K07937	ko04072,ko04144,ko05110,ko05134,map04072,map04144,map05110,map05134	-	-	-	ko00000,ko00001,ko04031,ko04131,ko04147	-	-	-	Arf	Acylation	23805.2	1.33491	0.00297218	Vcev1_p0.Chr02.04662.mRNA.2
Vcev1_p0.Chr02.04718	41306214	41309047	4113.PGSC0003DMT400058309	6.68e-180	507	S	Aldo/keto reductase family	-	1.1.1.285	ko:K22374	-	-	-	-	ko00000,ko01000	-	-	-	Aldo_ket_red	Acylation	7985.58	-1.56983	0.0296582	Vcev1_p0.Chr02.04718.mRNA
Vcev1_p0.Chr02.04742	41928651	41930537	29760.VIT_01s0026g01030.t01	1.62e-249	712	S	UPF0392 protein	GO:0003674,GO:0003824,GO:0005575,GO:0005622,GO:0005623,GO:0005737,GO:0005794,GO:0012505,GO:0016020,GO:0016021,GO:0016740,GO:0016757,GO:0031224,GO:0043226,GO:0043227,GO:0043229,GO:0043231,GO:0044424,GO:0044425,GO:0044444,GO:0044464	-	-	-	-	-	-	-	-	-	-	Glyco_transf_92	Acylation	728.794	1.04057	0.0392389	Vcev1_p0.Chr02.04742.mRNA
Vcev1_p0.Chr02.04776	42603175	42605462	3983.cassava4.1_011763m	3.33e-138	401	O	DnaJ homolog subfamily B member	GO:0001671,GO:0003674,GO:0005488,GO:0005515,GO:0005575,GO:0005622,GO:0005623,GO:0005634,GO:0005654,GO:0005737,GO:0005829,GO:0005886,GO:0006457,GO:0008047,GO:0008150,GO:0009987,GO:0016020,GO:0030234,GO:0031974,GO:0031981,GO:0032781,GO:0043085,GO:0043226,GO:0043227,GO:0043229,GO:0043231,GO:0043233,GO:0043462,GO:0044093,GO:0044422,GO:0044424,GO:0044428,GO:0044444,GO:0044446,GO:0044464,GO:0050790,GO:…	-	ko:K09510	-	-	-	-	ko00000,ko03110	-	-	-	DnaJ,DnaJ_C	Acylation	9858.8	-1.33857	0.0226747	Vcev1_p0.Chr02.04776.mRNA
Vcev1_p0.Chr02.04839	45095071	45097447	3694.POPTR_0008s08790.1	9.28e-170	475	S	at-exp1,atexp1,atexpa1,athexp alpha 1.2,exp1,expa1	GO:0005575,GO:0005576,GO:0005618,GO:0005623,GO:0006949,GO:0008150,GO:0009653,GO:0009664,GO:0009987,GO:0016020,GO:0016043,GO:0030312,GO:0032502,GO:0044464,GO:0045229,GO:0048646,GO:0048856,GO:0071554,GO:0071555,GO:0071669,GO:0071840,GO:0071944	-	ko:K20628	-	-	-	-	ko00000	-	-	-	DPBB_1,Pollen_allerg_1	Acylation	572.066	3.31342	0.00633	Vcev1_p0.Chr02.04839.mRNA
Vcev1_p0.Chr02.04922	46608383	46611853	3694.POPTR_0010s14900.1	6.42e-227	641	IQ	Cytochrome p450	GO:0003674,GO:0003824,GO:0004497,GO:0005488,GO:0005506,GO:0005575,GO:0006629,GO:0008150,GO:0008152,GO:0008202,GO:0008395,GO:0009719,GO:0009725,GO:0009741,GO:0010033,GO:0010268,GO:0010817,GO:0014070,GO:0016020,GO:0016021,GO:0016128,GO:0016131,GO:0016491,GO:0016705,GO:0020037,GO:0031224,GO:0033993,GO:0040008,GO:0042221,GO:0042445,GO:0042592,GO:0043167,GO:0043169,GO:0044238,GO:0044425,GO:0046872,GO:…	-	ko:K15639	ko00905,map00905	-	R09761,R09762	RC01216	ko00000,ko00001,ko00199,ko01000	-	-	-	p450	Acylation	17.9808	-7.62753	0.0121214	Vcev1_p0.Chr02.04922.mRNA
Vcev1_p0.Chr02.04982	47316335	47318298	29760.VIT_01s0011g02320.t01	2.43e-175	500	S	BEST Arabidopsis thaliana protein match is Protein of	-	-	-	-	-	-	-	-	-	-	-	DUF1262	Acylation	295.247	-1.32244	0.0447288	Vcev1_p0.Chr02.04982.mRNA
Vcev1_p0.Chr02.05000	47569869	47571245	29760.VIT_01s0011g02930.t01	3.61e-203	577	O	Belongs to the peptidase A1 family	GO:0003674,GO:0003824,GO:0004175,GO:0004190,GO:0005575,GO:0005576,GO:0006508,GO:0006807,GO:0008150,GO:0008152,GO:0008233,GO:0016787,GO:0019538,GO:0043170,GO:0044238,GO:0070001,GO:0070011,GO:0071704,GO:0140096,GO:1901564	3.4.23.25,3.4.23.5	ko:K01379,ko:K01381	ko04071,ko04138,ko04140,ko04142,ko04210,ko04915,ko05152,map04071,map04138,map04140,map04142,map04210,map04915,map05152	-	-	-	ko00000,ko00001,ko01000,ko01002,ko04147	-	-	-	TAXi_C,TAXi_N	Acylation	653.577	3.61023	0.00485366	Vcev1_p0.Chr02.05000.mRNA
Vcev1_p0.Chr02.05083	48877765	48883752	102107.XP_008243314.1	1.8e-251	702	V	Belongs to the multi antimicrobial extrusion (MATE) (TC 2.A.66.1) family	GO:0003674,GO:0005215,GO:0005575,GO:0005622,GO:0005623,GO:0005737,GO:0006810,GO:0006855,GO:0008150,GO:0009507,GO:0009536,GO:0015238,GO:0015291,GO:0015297,GO:0015893,GO:0016020,GO:0016021,GO:0022804,GO:0022857,GO:0031224,GO:0042221,GO:0042493,GO:0043226,GO:0043227,GO:0043229,GO:0043231,GO:0044424,GO:0044425,GO:0044444,GO:0044464,GO:0050896,GO:0051179,GO:0051234,GO:0055085	-	ko:K03327	-	-	-	-	ko00000,ko02000	2.A.66.1	-	-	MatE	Acylation	3774.9	1.95209	6.22345e-06	Vcev1_p0.Chr02.05083.mRNA.1
Vcev1_p0.Chr02.05126	49553584	49556256	4098.XP_009588923.1	1.29e-91	276	-	-	-	-	-	-	-	-	-	-	-	-	-	-	Acylation	842.024	1.83702	8.7359e-05	Vcev1_p0.Chr02.05126.mRNA
Vcev1_p0.Chr02.05150	50115325	50117565	29760.VIT_18s0072g00260.t01	2.56e-90	286	K	transcription factor	GO:0000160,GO:0001101,GO:0003674,GO:0003676,GO:0003677,GO:0003700,GO:0005488,GO:0005575,GO:0005622,GO:0005623,GO:0005634,GO:0006139,GO:0006351,GO:0006355,GO:0006725,GO:0006807,GO:0006950,GO:0006952,GO:0006970,GO:0007154,GO:0007165,GO:0008150,GO:0008152,GO:0009058,GO:0009059,GO:0009605,GO:0009607,GO:0009620,GO:0009628,GO:0009719,GO:0009723,GO:0009725,GO:0009737,GO:0009738,GO:0009743,GO:0009746,GO:…	-	-	-	-	-	-	-	-	-	-	AP2	Acylation	433.644	-2.72769	0.0175611	Vcev1_p0.Chr02.05150.mRNA
Vcev1_p0.Chr02.05163	50283441	50287205	29760.VIT_18s0157g00140.t01	3.01e-230	646	S	Tryptophan aminotransferase-related protein	GO:0003674,GO:0003824,GO:0005575,GO:0008483,GO:0016020,GO:0016021,GO:0016740,GO:0016769,GO:0016829,GO:0016846,GO:0031224,GO:0044425	-	-	-	-	-	-	-	-	-	-	Alliinase_C,EGF_alliinase	Acylation	1195.31	1.88246	0.000419878	Vcev1_p0.Chr02.05163.mRNA
Vcev1_p0.Chr02.05208	51045421	51049826	29760.VIT_18s0001g00680.t01	0	912	Q	Belongs to the multicopper oxidase family	-	1.10.3.2	ko:K05909	-	-	-	-	ko00000,ko01000	-	-	-	Cu-oxidase,Cu-oxidase_2,Cu-oxidase_3	Acylation	3153.82	-2.54762	0.000390952	Vcev1_p0.Chr02.05208.mRNA
Vcev1_p0.Chr02.05222	51399602	51401662	4096.XP_009799456.1	8.04e-267	735	T	protein phosphatase 2C 5	GO:0003674,GO:0003824,GO:0004721,GO:0004722,GO:0005488,GO:0005575,GO:0005623,GO:0005886,GO:0006464,GO:0006470,GO:0006793,GO:0006796,GO:0006807,GO:0008150,GO:0008152,GO:0009987,GO:0016020,GO:0016311,GO:0016787,GO:0016788,GO:0016791,GO:0019538,GO:0036211,GO:0042578,GO:0043167,GO:0043169,GO:0043170,GO:0043412,GO:0044237,GO:0044238,GO:0044260,GO:0044267,GO:0044464,GO:0046872,GO:0071704,GO:0071944,GO:…	-	-	-	-	-	-	-	-	-	-	PP2C	Acylation	3998.03	1.08735	0.00471719	Vcev1_p0.Chr02.05222.mRNA
Vcev1_p0.Chr02.05400	54126959	54135017	4098.XP_009605195.1	1.78e-291	834	G	leucine-rich repeat receptor-like protein kinase At5g49770	-	-	-	-	-	-	-	-	-	-	-	LRRNT_2,Pkinase_Tyr	Acylation	403.417	-2.68962	0.0397716	Vcev1_p0.Chr02.05400.mRNA
Vcev1_p0.Chr02.05563	56584695	56589777	3641.EOX97384	1.11e-260	726	U	lung seven transmembrane receptor family protein	GO:0000139,GO:0005575,GO:0005622,GO:0005623,GO:0005737,GO:0005794,GO:0005795,GO:0012505,GO:0016020,GO:0016021,GO:0031090,GO:0031224,GO:0031984,GO:0031985,GO:0032580,GO:0043226,GO:0043227,GO:0043229,GO:0043231,GO:0044422,GO:0044424,GO:0044425,GO:0044431,GO:0044444,GO:0044446,GO:0044464,GO:0098588,GO:0098791	-	-	-	-	-	-	-	-	-	-	Lung_7-TM_R	Acylation	2366.07	1.39247	0.00267502	Vcev1_p0.Chr02.05563.mRNA
Vcev1_p0.Chr02.05639	57505671	57508645	3641.EOX98751	2.33e-260	725	CG	Belongs to the UDP-glycosyltransferase family	GO:0003674,GO:0003824,GO:0005575,GO:0005622,GO:0005623,GO:0008150,GO:0008152,GO:0008194,GO:0015020,GO:0016740,GO:0016757,GO:0016758,GO:0035251,GO:0043226,GO:0043227,GO:0043229,GO:0043231,GO:0044424,GO:0044464,GO:0046527,GO:0080043,GO:0080044	2.4.1.324	ko:K21374	-	-	-	-	ko00000,ko01000,ko01003	-	GT1	-	UDPGT	Acylation	1327.64	-5.5708	0.0261835	Vcev1_p0.Chr02.05639.mRNA.1
Vcev1_p0.Chr02.05797	60178057	60183384	2711.XP_006466394.1	0	903	Z	Tubulin is the major constituent of microtubules. It binds two moles of GTP, one at an exchangeable site on the beta chain and one at a non-exchangeable site on the alpha chain	-	-	ko:K07374	ko04145,ko04210,ko04530,ko04540,ko05130,map04145,map04210,map04530,map04540,map05130	-	-	-	ko00000,ko00001,ko03019,ko03036,ko04147,ko04812	-	-	-	Tubulin,Tubulin_C	Acylation	2139.59	1.47332	0.027507	Vcev1_p0.Chr02.05797.mRNA.1
Vcev1_p0.Chr02.05821	60523810	60526790	29760.VIT_03s0091g01060.t01	1.84e-112	335	D	Belongs to the cyclin family	-	-	ko:K18810	-	M00692	-	-	ko00000,ko00002	-	-	-	Cyclin_C,Cyclin_N	Acylation	17.5681	7.36001	0.0112595	Vcev1_p0.Chr02.05821.mRNA
Vcev1_p0.Chr02.05992	62556764	62559201	3641.EOX98160	3.29e-190	536	Q	Belongs to the iron ascorbate-dependent oxidoreductase family	GO:0003674,GO:0003824,GO:0005488,GO:0008150,GO:0008152,GO:0009058,GO:0009812,GO:0009813,GO:0016491,GO:0016705,GO:0016706,GO:0019842,GO:0030246,GO:0031406,GO:0031418,GO:0036094,GO:0043167,GO:0043168,GO:0043169,GO:0043177,GO:0045486,GO:0046872,GO:0048029,GO:0048037,GO:0050662,GO:0051213,GO:0055114,GO:0071704,GO:1901576	-	-	-	-	-	-	-	-	-	-	2OG-FeII_Oxy,DIOX_N	Acylation	8994.31	-2.05244	0.00237584	Vcev1_p0.Chr02.05992.mRNA
Vcev1_p0.Chr02.05993	62561284	62563687	4081.Solyc01g108880.2.1	1.55e-188	531	Q	Belongs to the iron ascorbate-dependent oxidoreductase family	GO:0003674,GO:0003824,GO:0005488,GO:0005575,GO:0005622,GO:0005623,GO:0005737,GO:0008150,GO:0008152,GO:0009058,GO:0009812,GO:0009813,GO:0016491,GO:0016705,GO:0016706,GO:0016740,GO:0019842,GO:0030246,GO:0031406,GO:0031418,GO:0036094,GO:0043167,GO:0043168,GO:0043169,GO:0043177,GO:0044424,GO:0044464,GO:0045486,GO:0046872,GO:0048029,GO:0048037,GO:0050662,GO:0051213,GO:0055114,GO:0071704,GO:1901576	-	-	-	-	-	-	-	-	-	-	2OG-FeII_Oxy,DIOX_N	Acylation	2938.41	-2.12838	0.0170191	Vcev1_p0.Chr02.05993.mRNA
Vcev1_p0.Chr02.05994	62576893	62579299	4081.Solyc01g108880.2.1	1.55e-188	531	Q	Belongs to the iron ascorbate-dependent oxidoreductase family	GO:0003674,GO:0003824,GO:0005488,GO:0005575,GO:0005622,GO:0005623,GO:0005737,GO:0008150,GO:0008152,GO:0009058,GO:0009812,GO:0009813,GO:0016491,GO:0016705,GO:0016706,GO:0016740,GO:0019842,GO:0030246,GO:0031406,GO:0031418,GO:0036094,GO:0043167,GO:0043168,GO:0043169,GO:0043177,GO:0044424,GO:0044464,GO:0045486,GO:0046872,GO:0048029,GO:0048037,GO:0050662,GO:0051213,GO:0055114,GO:0071704,GO:1901576	-	-	-	-	-	-	-	-	-	-	2OG-FeII_Oxy,DIOX_N	Acylation	3068.82	-2.11954	0.0184616	Vcev1_p0.Chr02.05994.mRNA
Vcev1_p0.Chr02.06019	62836216	62837706	29760.VIT_03s0063g01820.t01	1.28e-253	707	Q	Belongs to the cytochrome P450 family	GO:0003674,GO:0003824,GO:0004497,GO:0005488,GO:0005506,GO:0005575,GO:0005622,GO:0005623,GO:0005737,GO:0006082,GO:0006629,GO:0006631,GO:0006633,GO:0006950,GO:0006952,GO:0008150,GO:0008152,GO:0008202,GO:0008610,GO:0009058,GO:0009507,GO:0009536,GO:0009975,GO:0009987,GO:0016053,GO:0016125,GO:0016491,GO:0016705,GO:0016829,GO:0016835,GO:0016836,GO:0016853,GO:0016860,GO:0019752,GO:0020037,GO:0031407,GO:…	4.2.1.121,4.2.1.92	ko:K01723,ko:K17874	ko00592,ko01100,ko01110,map00592,map01100,map01110	M00113	R07863,R07865	RC02105	ko00000,ko00001,ko00002,ko00199,ko01000	-	-	-	p450	Acylation	127.457	-4.02589	0.00324999	Vcev1_p0.Chr02.06019.mRNA
Vcev1_p0.Chr02.06140	64354170	64359828	29760.VIT_03s0038g00150.t01	0	1253	G	Galactose binding lectin domain	-	-	-	-	-	-	-	-	-	-	-	Glyco_hydro_35	Acylation	148392	1.86621	0.01274	Vcev1_p0.Chr02.06140.mRNA.1
Vcev1_p0.Chr02.06199	64987767	64988168	57918.XP_004287440.1	9.32e-50	162	-	-	-	-	-	-	-	-	-	-	-	-	-	-	Acylation	365.131	2.24263	0.00997275	Vcev1_p0.Chr02.06199.mRNA
Vcev1_p0.Chr02.06261	65663001	65685149	29760.VIT_03s0038g02930.t01	2.12e-193	551	S	Hippocampus abundant transcript-like protein	-	-	-	-	-	-	-	-	-	-	-	MFS_1	Acylation	6915.78	-1.13913	0.0128499	Vcev1_p0.Chr02.06261.mRNA.1
Vcev1_p0.Chr02.06276	65910136	65913307	85681.XP_006422484.1	1.12e-254	713	G	rop guanine nucleotide exchange factor	GO:0000003,GO:0000902,GO:0000904,GO:0001558,GO:0003006,GO:0003674,GO:0005085,GO:0005088,GO:0005089,GO:0005488,GO:0005515,GO:0005575,GO:0005622,GO:0005623,GO:0005737,GO:0005829,GO:0005886,GO:0008150,GO:0009653,GO:0009826,GO:0009856,GO:0009860,GO:0009932,GO:0009987,GO:0010769,GO:0010817,GO:0016020,GO:0016043,GO:0016049,GO:0016324,GO:0017016,GO:0017048,GO:0019899,GO:0022414,GO:0022603,GO:0022604,GO:…	-	-	-	-	-	-	-	-	-	-	PRONE	Acylation	915.199	1.27374	0.0407608	Vcev1_p0.Chr02.06276.mRNA
Vcev1_p0.Chr02.06281	65953403	65956620	_	_	_	_	_	_	_	_	_	_	_	_	_	_	_	_	_	Acylation	235.481	-3.1611	0.0320751	Vcev1_p0.Chr02.06281.mRNA
Vcev1_p0.Chr03.06410	715684	719791	29760.VIT_05s0077g01270.t01	0	958	I	acetate butyrate--CoA ligase AAE7	GO:0003674,GO:0003824,GO:0003987,GO:0005575,GO:0005622,GO:0005623,GO:0005737,GO:0005777,GO:0005975,GO:0006081,GO:0006082,GO:0006083,GO:0006097,GO:0006629,GO:0006631,GO:0008150,GO:0008152,GO:0009987,GO:0016405,GO:0016874,GO:0016877,GO:0016878,GO:0016999,GO:0017144,GO:0019605,GO:0019752,GO:0032787,GO:0042579,GO:0043226,GO:0043227,GO:0043229,GO:0043231,GO:0043436,GO:0044237,GO:0044238,GO:0044255,GO:…	-	-	-	-	-	-	-	-	-	-	AMP-binding,AMP-binding_C	Acylation	8512.21	-1.4851	0.0130161	Vcev1_p0.Chr03.06410.mRNA
Vcev1_p0.Chr03.06455	1227757	1234391	225117.XP_009350688.1	2.7e-78	265	P	cation H( ) antiporter 15-like	-	-	-	-	-	-	-	-	-	-	-	Na_H_Exchanger	Acylation	1311.64	-6.92714	0.0373829	Vcev1_p0.Chr03.06455.mRNA
Vcev1_p0.Chr03.06466	1350983	1351858	3983.cassava4.1_021274m	7.3e-58	194	S	Protein kinase C conserved region 2 (CalB)	GO:0000322,GO:0000325,GO:0000326,GO:0005575,GO:0005622,GO:0005623,GO:0005737,GO:0005773,GO:0005774,GO:0005783,GO:0005789,GO:0005886,GO:0009705,GO:0012505,GO:0016020,GO:0016021,GO:0031090,GO:0031224,GO:0031984,GO:0032586,GO:0042175,GO:0043226,GO:0043227,GO:0043229,GO:0043231,GO:0044422,GO:0044424,GO:0044425,GO:0044432,GO:0044437,GO:0044444,GO:0044446,GO:0044464,GO:0071944,GO:0098588,GO:0098805,GO:…	2.7.7.6	ko:K03006	ko00230,ko00240,ko01100,ko03020,ko05016,ko05168,ko05169,map00230,map00240,map01100,map03020,map05016,map05168,map05169	M00180	R00435,R00441,R00442,R00443	RC02795	br01611,ko00000,ko00001,ko00002,ko01000,ko03021,ko03400	-	-	-	C2	Acylation	2626.45	-2.00011	0.00419471	Vcev1_p0.Chr03.06466.mRNA
Vcev1_p0.Chr03.06577	3159668	3168259	29760.VIT_05s0020g02960.t01	0	1592	BK	ATP-dependent DNA helicase CHR12	GO:0000003,GO:0000166,GO:0000182,GO:0000228,GO:0000785,GO:0000790,GO:0000902,GO:0001085,GO:0001101,GO:0001102,GO:0003006,GO:0003674,GO:0003676,GO:0003677,GO:0003682,GO:0003690,GO:0003824,GO:0004386,GO:0005488,GO:0005515,GO:0005524,GO:0005575,GO:0005622,GO:0005623,GO:0005634,GO:0005694,GO:0005975,GO:0005984,GO:0005985,GO:0005987,GO:0006066,GO:0006139,GO:0006259,GO:0006260,GO:0006261,GO:0006281,GO:…	-	ko:K11647	ko04714,ko05225,map04714,map05225	-	-	-	ko00000,ko00001,ko01000,ko03021,ko03036	-	-	-	Helicase_C,SNF2_N,SnAC	Acylation	8794.46	-1.5619	0.0215893	Vcev1_p0.Chr03.06577.mRNA
Vcev1_p0.Chr03.06676	4754185	4755493	4432.XP_010279259.1	5.34e-66	208	S	early light-induced protein	GO:0005575,GO:0005622,GO:0005623,GO:0005737,GO:0006810,GO:0006950,GO:0008150,GO:0008152,GO:0009266,GO:0009314,GO:0009408,GO:0009409,GO:0009411,GO:0009416,GO:0009507,GO:0009521,GO:0009522,GO:0009523,GO:0009526,GO:0009534,GO:0009535,GO:0009536,GO:0009579,GO:0009628,GO:0009637,GO:0009639,GO:0009642,GO:0009644,GO:0009889,GO:0009941,GO:0009987,GO:0010029,GO:0010030,GO:0010114,GO:0010117,GO:0010218,GO:…	-	-	-	-	-	-	-	-	-	-	Chloroa_b-bind	Acylation	16722.7	-1.9623	0.0447288	Vcev1_p0.Chr03.06676.mRNA
Vcev1_p0.Chr03.06887	9543811	9546408	3694.POPTR_0675s00200.1	2.48e-123	362	Q	Salutaridine reductase-like	-	1.1.1.208	ko:K15095	ko00902,ko01110,map00902,map01110	-	R02548	RC00154	ko00000,ko00001,ko01000	-	-	-	adh_short	Acylation	156.522	-2.96854	0.0170191	Vcev1_p0.Chr03.06887.mRNA
Vcev1_p0.Chr03.07568	23159391	23160689	3750.XP_008371385.1	1.99e-08	62	S	late embryogenesis abundant protein	-	-	-	-	-	-	-	-	-	-	-	-	Acylation	4775.76	-2.48892	0.0170191	Vcev1_p0.Chr03.07568.mRNA
Vcev1_p0.Chr03.07673	25740260	25746188	29760.VIT_10s0003g01460.t01	0	962	F	nucleobase-ascorbate transporter	GO:0003674,GO:0005215,GO:0005575,GO:0006810,GO:0008150,GO:0016020,GO:0016021,GO:0022857,GO:0031224,GO:0044425,GO:0051179,GO:0051234,GO:0055085	-	ko:K14611	-	-	-	-	ko00000,ko02000	2.A.40.6	-	-	Xan_ur_permease	Acylation	599.993	1.99953	1.04337e-05	Vcev1_p0.Chr03.07673.mRNA
Vcev1_p0.Chr03.07736	28814314	28816975	3694.POPTR_0007s07540.1	1.63e-283	785	U	Belongs to the major facilitator superfamily. Sugar transporter (TC 2.A.1.1) family	-	-	-	-	-	-	-	-	-	-	-	Sugar_tr	Acylation	22.5858	-7.85231	0.0240747	Vcev1_p0.Chr03.07736.mRNA.1
Vcev1_p0.Chr03.07763	29674228	29676733	3694.POPTR_0003s16350.1	2.78e-50	168	S	Divergent CCT motif	GO:0001101,GO:0002682,GO:0002831,GO:0003674,GO:0003712,GO:0003714,GO:0005488,GO:0005515,GO:0005575,GO:0005622,GO:0005623,GO:0005634,GO:0006139,GO:0006351,GO:0006355,GO:0006725,GO:0006807,GO:0006950,GO:0006952,GO:0008150,GO:0008152,GO:0009058,GO:0009059,GO:0009611,GO:0009719,GO:0009725,GO:0009753,GO:0009889,GO:0009890,GO:0009892,GO:0009966,GO:0009987,GO:0010033,GO:0010112,GO:0010467,GO:0010468,GO:…	-	ko:K13464	ko04075,map04075	-	-	-	ko00000,ko00001	-	-	-	CCT_2,tify	Acylation	100.101	-2.84913	0.0135448	Vcev1_p0.Chr03.07763.mRNA
Vcev1_p0.Chr03.07838	31623839	31630121	4096.XP_009769252.1	0	1072	P	Glutamate-gated receptor that probably acts as non- selective cation channel	-	-	ko:K05387	-	-	-	-	ko00000,ko04040	1.A.10.1.10,1.A.10.1.18,1.A.10.1.7	-	-	ANF_receptor,Lig_chan,SBP_bac_3	Acylation	66.0742	-4.65743	0.023221	Vcev1_p0.Chr03.07838.mRNA
Vcev1_p0.Chr03.07986	35152496	35155567	29760.VIT_01s0127g00470.t01	9.09e-216	598	G	Belongs to the glycosyltransferase 8 family	GO:0000271,GO:0003674,GO:0003824,GO:0005488,GO:0005536,GO:0005575,GO:0005622,GO:0005623,GO:0005737,GO:0005975,GO:0005976,GO:0005977,GO:0005978,GO:0005996,GO:0006012,GO:0006073,GO:0006091,GO:0006112,GO:0006950,GO:0006979,GO:0008150,GO:0008152,GO:0008194,GO:0008378,GO:0008466,GO:0009058,GO:0009059,GO:0009250,GO:0009987,GO:0015980,GO:0016051,GO:0016740,GO:0016757,GO:0016758,GO:0019318,GO:0030246,GO:…	2.4.1.123	ko:K18819	ko00052,map00052	-	R01192	RC00005,RC00049,RC02748	ko00000,ko00001,ko01000	-	GT8	-	Glyco_transf_8	Acylation	3751.83	-2.52544	0.00485366	Vcev1_p0.Chr03.07986.mRNA
Vcev1_p0.Chr03.08014	36106676	36110535	4432.XP_010271980.1	1.04e-257	719	S	NHL domain-containing protein	-	-	-	-	-	-	-	-	-	-	-	-	Acylation	58.8768	2.12679	0.0281361	Vcev1_p0.Chr03.08014.mRNA.1
Vcev1_p0.Chr03.08030	36491010	36493105	29760.VIT_01s0026g00200.t01	4.46e-162	461	G	Catalyzes xyloglucan endohydrolysis (XEH) and or endotransglycosylation (XET). Cleaves and religates xyloglucan polymers, an essential constituent of the primary cell wall, and thereby participates in cell wall construction of growing tissues	GO:0003674,GO:0003824,GO:0004553,GO:0005575,GO:0005576,GO:0005618,GO:0005623,GO:0005886,GO:0005887,GO:0005975,GO:0005976,GO:0006073,GO:0008150,GO:0008152,GO:0009664,GO:0009825,GO:0009827,GO:0009831,GO:0009987,GO:0010383,GO:0010410,GO:0010411,GO:0016020,GO:0016021,GO:0016043,GO:0016049,GO:0016740,GO:0016757,GO:0016758,GO:0016762,GO:0016787,GO:0016798,GO:0030312,GO:0031224,GO:0031226,GO:0040007,GO:…	2.4.1.207	ko:K08235	-	-	-	-	ko00000,ko01000	-	-	-	Glyco_hydro_16,XET_C	Acylation	4036.77	2.20506	0.00191608	Vcev1_p0.Chr03.08030.mRNA.1
Vcev1_p0.Chr03.08114	37790389	37797080	29760.VIT_01s0026g01490.t01	2.33e-294	821	E	Protein NRT1 PTR FAMILY	GO:0000003,GO:0003006,GO:0003674,GO:0005215,GO:0005575,GO:0005623,GO:0005886,GO:0006082,GO:0006807,GO:0006810,GO:0006811,GO:0006820,GO:0006857,GO:0007154,GO:0007275,GO:0008150,GO:0008152,GO:0008509,GO:0009605,GO:0009790,GO:0009791,GO:0009793,GO:0009987,GO:0009991,GO:0010098,GO:0010154,GO:0015075,GO:0015103,GO:0015112,GO:0015291,GO:0015293,GO:0015318,GO:0015698,GO:0015706,GO:0015833,GO:0016020,GO:…	-	ko:K14206,ko:K14638	ko04974,map04974	-	-	-	ko00000,ko00001,ko02000	2.A.17.3,2.A.17.4.1,2.A.17.4.2	-	-	PTR2	Acylation	183.315	-3.67249	0.0368611	Vcev1_p0.Chr03.08114.mRNA
Vcev1_p0.Chr03.08183	38867973	38869331	4098.XP_009631793.1	5.64e-99	313	S	C2H2-type zinc finger	GO:0003674,GO:0003676,GO:0003700,GO:0005488,GO:0005575,GO:0005622,GO:0005623,GO:0005634,GO:0006139,GO:0006351,GO:0006355,GO:0006725,GO:0006807,GO:0008150,GO:0008152,GO:0009058,GO:0009059,GO:0009889,GO:0009987,GO:0010467,GO:0010468,GO:0010556,GO:0016070,GO:0018130,GO:0019219,GO:0019222,GO:0019438,GO:0031323,GO:0031326,GO:0032774,GO:0034641,GO:0034645,GO:0034654,GO:0043167,GO:0043169,GO:0043170,GO:…	-	-	-	-	-	-	-	-	-	-	zf-C2H2_6	Acylation	262.637	1.24531	0.0183652	Vcev1_p0.Chr03.08183.mRNA
Vcev1_p0.Chr03.08492	43922873	43925554	102107.XP_008239957.1	0	1165	S	Pentatricopeptide repeat-containing protein	GO:0000959,GO:0003674,GO:0003676,GO:0003723,GO:0003824,GO:0004518,GO:0004519,GO:0005488,GO:0005575,GO:0005622,GO:0005623,GO:0005737,GO:0005739,GO:0006139,GO:0006725,GO:0006807,GO:0008150,GO:0008152,GO:0009451,GO:0009507,GO:0009536,GO:0009987,GO:0016070,GO:0016071,GO:0016556,GO:0016787,GO:0016788,GO:0034641,GO:0043170,GO:0043226,GO:0043227,GO:0043229,GO:0043231,GO:0043412,GO:0044237,GO:0044238,GO:…	-	-	-	-	-	-	-	-	-	-	PPR,PPR_2	Acylation	223.715	-1.21168	0.0452479	Vcev1_p0.Chr03.08492.mRNA
Vcev1_p0.Chr03.08515	44251392	44252123	29760.VIT_19s0014g02900.t01	8.18e-85	262	O	E3 ubiquitin-protein ligase	GO:0001101,GO:0003674,GO:0003824,GO:0004842,GO:0005488,GO:0005515,GO:0005575,GO:0005622,GO:0005623,GO:0005737,GO:0005783,GO:0005789,GO:0006464,GO:0006508,GO:0006511,GO:0006515,GO:0006807,GO:0006950,GO:0006970,GO:0008150,GO:0008152,GO:0009056,GO:0009057,GO:0009266,GO:0009409,GO:0009414,GO:0009415,GO:0009611,GO:0009628,GO:0009719,GO:0009723,GO:0009725,GO:0009987,GO:0010033,GO:0010035,GO:0010243,GO:…	2.3.2.27	ko:K10666	ko04141,map04141	-	-	-	ko00000,ko00001,ko01000,ko04121	-	-	-	zf-C3HC4	Acylation	191.582	-1.5774	0.0386934	Vcev1_p0.Chr03.08515.mRNA
Vcev1_p0.Chr03.08824	48622511	48626411	4641.GSMUA_Achr10P17330_001	1.32e-195	563	O	Calnexin homolog	GO:0003674,GO:0005488,GO:0005509,GO:0005515,GO:0005575,GO:0005618,GO:0005622,GO:0005623,GO:0005737,GO:0005739,GO:0005773,GO:0005774,GO:0005783,GO:0005789,GO:0005886,GO:0005911,GO:0006457,GO:0008150,GO:0009505,GO:0009506,GO:0009507,GO:0009536,GO:0009987,GO:0012505,GO:0016020,GO:0016021,GO:0030054,GO:0030246,GO:0030312,GO:0031090,GO:0031224,GO:0031984,GO:0042175,GO:0043167,GO:0043169,GO:0043226,GO:…	-	ko:K08054	ko04141,ko04145,ko04612,ko04918,ko05166,map04141,map04145,map04612,map04918,map05166	-	-	-	ko00000,ko00001,ko03110,ko04091,ko04131	-	-	-	Calreticulin	Acylation	5911.02	1.16498	0.0139622	Vcev1_p0.Chr03.08824.mRNA
Vcev1_p0.Chr03.08971	50736070	50738564	_	_	_	_	_	_	_	_	_	_	_	_	_	_	_	_	_	Acylation	2165.73	1.97711	0.000414784	Vcev1_p0.Chr03.08971.mRNA
Vcev1_p0.Chr03.09043	51615212	51618422	29760.VIT_09s0002g03250.t01	2.38e-86	254	Z	Binds to actin and affects the structure of the cytoskeleton. At high concentrations, profilin prevents the polymerization of actin, whereas it enhances it at low concentrations	-	-	ko:K05759	ko04013,ko04015,ko04810,ko05131,ko05132,map04013,map04015,map04810,map05131,map05132	-	-	-	ko00000,ko00001,ko04131,ko04147,ko04812	-	-	-	Profilin	Acylation	2678.65	2.02905	0.00297218	Vcev1_p0.Chr03.09043.mRNA
Vcev1_p0.Chr03.09139	53117070	53120404	161934.XP_010685302.1	1.65e-82	243	O	RING-box protein	-	2.3.2.32	ko:K03868	ko03420,ko04066,ko04110,ko04111,ko04114,ko04120,ko04141,ko04310,ko04341,ko04350,ko04710,ko05200,ko05211,map03420,map04066,map04110,map04111,map04114,map04120,map04141,map04310,map04341,map04350,map04710,map05200,map05211	M00379,M00380,M00381,M00382,M00383,M00384,M00385,M00386,M00387,M00407,M00411	-	-	ko00000,ko00001,ko00002,ko01000,ko03400,ko04121	-	-	-	zf-rbx1	Acylation	1039.38	1.05055	0.0311862	Vcev1_p0.Chr03.09139.mRNA
Vcev1_p0.Chr04.09242	637360	640436	4432.XP_010274121.1	1.23e-294	825	P	Potassium transporter	GO:0003674,GO:0005215,GO:0005575,GO:0006810,GO:0006811,GO:0006812,GO:0006813,GO:0008150,GO:0008324,GO:0009987,GO:0015075,GO:0015077,GO:0015079,GO:0015318,GO:0015672,GO:0016020,GO:0016021,GO:0022857,GO:0022890,GO:0030001,GO:0031224,GO:0034220,GO:0044425,GO:0046873,GO:0051179,GO:0051234,GO:0055085,GO:0071804,GO:0071805,GO:0098655,GO:0098660,GO:0098662	-	ko:K03549	-	-	-	-	ko00000,ko02000	2.A.72	-	-	K_trans	Acylation	22.751	-7.77795	0.0325914	Vcev1_p0.Chr04.09242.mRNA
Vcev1_p0.Chr04.09420	2773047	2778861	3988.XP_002531201.1	0	926	DZ	65-kDa microtubule-associated protein	GO:0000226,GO:0000278,GO:0000281,GO:0000910,GO:0000911,GO:0000922,GO:0003674,GO:0005488,GO:0005515,GO:0005575,GO:0005622,GO:0005623,GO:0005634,GO:0005737,GO:0005819,GO:0005856,GO:0005874,GO:0005881,GO:0005938,GO:0006996,GO:0007010,GO:0007017,GO:0007049,GO:0007275,GO:0008017,GO:0008092,GO:0008150,GO:0008283,GO:0009524,GO:0009574,GO:0009791,GO:0009987,GO:0015630,GO:0015631,GO:0016043,GO:0022402,GO:…	-	ko:K16732	-	-	-	-	ko00000,ko03036,ko04812	-	-	-	MAP65_ASE1	Acylation	808.729	1.68651	0.0147903	Vcev1_p0.Chr04.09420.mRNA.1
Vcev1_p0.Chr04.09655	6423261	6424917	981085.XP_010101792.1	2.56e-79	253	S	Domain of unknown function (DUF4408)	-	-	-	-	-	-	-	-	-	-	-	DUF4408,DUF761	Acylation	609.424	-1.78642	0.0382184	Vcev1_p0.Chr04.09655.mRNA
Vcev1_p0.Chr04.09662	6477043	6479574	3641.EOY12828	0	1358	T	receptor-like protein kinase	GO:0000166,GO:0002376,GO:0003674,GO:0003824,GO:0004672,GO:0004674,GO:0005488,GO:0005524,GO:0005575,GO:0005623,GO:0005886,GO:0005911,GO:0006464,GO:0006468,GO:0006793,GO:0006796,GO:0006807,GO:0006950,GO:0006952,GO:0006955,GO:0008144,GO:0008150,GO:0008152,GO:0009506,GO:0009605,GO:0009607,GO:0009620,GO:0009814,GO:0009817,GO:0009987,GO:0016020,GO:0016021,GO:0016301,GO:0016310,GO:0016740,GO:0016772,GO:…	-	-	-	-	-	-	-	-	-	-	Malectin_like,Pkinase_Tyr	Acylation	7945.21	1.58385	0.0394822	Vcev1_p0.Chr04.09662.mRNA
Vcev1_p0.Chr04.09671	6580745	6584711	85681.XP_006451937.1	1.82e-262	733	G	Belongs to the glycosyl hydrolase 1 family	GO:0003674,GO:0003824,GO:0004553,GO:0005975,GO:0008150,GO:0008152,GO:0008422,GO:0015926,GO:0016787,GO:0016798,GO:0044238,GO:0071704,GO:1901135,GO:1901657	3.2.1.21	ko:K05350	ko00460,ko00500,ko00940,ko01100,ko01110,map00460,map00500,map00940,map01100,map01110	-	R00026,R02558,R02887,R02985,R03527,R04949,R04998,R10035,R10039,R10040	RC00049,RC00059,RC00171,RC00262,RC00397,RC00451,RC00714,RC00746,RC01248	ko00000,ko00001,ko01000	-	-	-	Glyco_hydro_1	Acylation	1466.16	1.67524	0.0312424	Vcev1_p0.Chr04.09671.mRNA
Vcev1_p0.Chr04.09680	6724845	6729552	3656.XP_008452482.1	1.21e-98	290	S	Protein of unknown function (DUF1218)	-	-	-	-	-	-	-	-	-	-	-	DUF1218	Acylation	942.039	1.41639	0.0334225	Vcev1_p0.Chr04.09680.mRNA
Vcev1_p0.Chr04.09835	8864241	8874517	29760.VIT_19s0014g00830.t01	0	1091	T	LRR receptor-like serine threonine-protein kinase	GO:0000166,GO:0003674,GO:0003824,GO:0004672,GO:0004674,GO:0005488,GO:0005524,GO:0005575,GO:0005623,GO:0005886,GO:0006464,GO:0006468,GO:0006793,GO:0006796,GO:0006807,GO:0008144,GO:0008150,GO:0008152,GO:0009987,GO:0016020,GO:0016021,GO:0016301,GO:0016310,GO:0016740,GO:0016772,GO:0016773,GO:0017076,GO:0019538,GO:0030554,GO:0031224,GO:0032553,GO:0032555,GO:0032559,GO:0035639,GO:0036094,GO:0036211,GO:…	-	-	-	-	-	-	-	-	-	-	LRR_1,Malectin,Pkinase_Tyr	Acylation	43.4803	-8.3551	0.019468	Vcev1_p0.Chr04.09835.mRNA
Vcev1_p0.Chr04.09871	9640485	9643007	4155.Migut.H02080.1.p	7.91e-112	332	Q	non-haem dioxygenase in morphine synthesis N-terminal	GO:0001101,GO:0003674,GO:0003824,GO:0005488,GO:0006082,GO:0006629,GO:0006720,GO:0006721,GO:0007154,GO:0007165,GO:0008150,GO:0008152,GO:0008299,GO:0008610,GO:0009058,GO:0009314,GO:0009416,GO:0009628,GO:0009685,GO:0009686,GO:0009719,GO:0009725,GO:0009739,GO:0009740,GO:0009755,GO:0009987,GO:0010033,GO:0010476,GO:0010817,GO:0016053,GO:0016101,GO:0016102,GO:0016114,GO:0016491,GO:0016705,GO:0016706,GO:…	-	-	-	-	-	-	-	-	-	-	2OG-FeII_Oxy,DIOX_N	Acylation	48.1233	-8.84832	0.000544006	Vcev1_p0.Chr04.09871.mRNA
Vcev1_p0.Chr04.09872	9678910	9680893	4155.Migut.H02080.1.p	6.61e-118	347	Q	non-haem dioxygenase in morphine synthesis N-terminal	GO:0001101,GO:0003674,GO:0003824,GO:0005488,GO:0006082,GO:0006629,GO:0006720,GO:0006721,GO:0007154,GO:0007165,GO:0008150,GO:0008152,GO:0008299,GO:0008610,GO:0009058,GO:0009314,GO:0009416,GO:0009628,GO:0009685,GO:0009686,GO:0009719,GO:0009725,GO:0009739,GO:0009740,GO:0009755,GO:0009987,GO:0010033,GO:0010476,GO:0010817,GO:0016053,GO:0016101,GO:0016102,GO:0016114,GO:0016491,GO:0016705,GO:0016706,GO:…	-	-	-	-	-	-	-	-	-	-	2OG-FeII_Oxy	Acylation	44.1936	-8.70581	0.000322761	Vcev1_p0.Chr04.09872.mRNA
Vcev1_p0.Chr04.09882	9874382	9876464	29760.VIT_19s0093g00590.t01	2.54e-112	340	S	Interactor of constitutive active ROPs	GO:0005575,GO:0005622,GO:0005623,GO:0005634,GO:0005886,GO:0008150,GO:0010817,GO:0016020,GO:0030427,GO:0032879,GO:0035838,GO:0042995,GO:0043226,GO:0043227,GO:0043229,GO:0043231,GO:0044424,GO:0044463,GO:0044464,GO:0050789,GO:0051049,GO:0051286,GO:0065007,GO:0065008,GO:0071944,GO:0090404,GO:0090406,GO:0120025,GO:0120038,GO:2000012	-	-	-	-	-	-	-	-	-	-	-	Acylation	703.264	2.13996	0.000110885	Vcev1_p0.Chr04.09882.mRNA
Vcev1_p0.Chr04.09941	10869125	10870545	29760.VIT_12s0057g01440.t01	3.67e-30	113	L	transposition, RNA-mediated	-	-	-	-	-	-	-	-	-	-	-	-	Acylation	1455.27	-2.27144	0.0234759	Vcev1_p0.Chr04.09941.mRNA
Vcev1_p0.Chr04.10270	17432655	17434508	3983.cassava4.1_029620m	2.01e-143	416	K	transcription factor	GO:0000981,GO:0000988,GO:0000989,GO:0001067,GO:0001076,GO:0001101,GO:0001134,GO:0001135,GO:0003674,GO:0003676,GO:0003677,GO:0003700,GO:0005488,GO:0005575,GO:0005622,GO:0005623,GO:0005634,GO:0006109,GO:0006139,GO:0006351,GO:0006355,GO:0006357,GO:0006725,GO:0006807,GO:0007275,GO:0008150,GO:0008152,GO:0009058,GO:0009059,GO:0009719,GO:0009725,GO:0009737,GO:0009825,GO:0009889,GO:0009890,GO:0009892,GO:…	-	ko:K09422	-	-	-	-	ko00000,ko03000	-	-	-	Myb_DNA-binding	Acylation	27.2253	-7.75821	0.00509195	Vcev1_p0.Chr04.10270.mRNA
Vcev1_p0.Chr04.10285	17580066	17581463	4098.XP_009606315.1	1.03e-133	401	-	-	-	-	-	-	-	-	-	-	-	-	-	-	Acylation	178.169	3.6683	0.00203905	Vcev1_p0.Chr04.10285.mRNA
Vcev1_p0.Chr04.10297	17735897	17737294	4098.XP_009606315.1	2.07e-133	400	-	-	-	-	-	-	-	-	-	-	-	-	-	-	Acylation	224.034	3.05583	0.000708086	Vcev1_p0.Chr04.10297.mRNA
Vcev1_p0.Chr04.10610	24212826	24215321	4098.XP_009605954.1	1.1e-294	839	T	receptor-like kinase	-	-	-	-	-	-	-	-	-	-	-	B_lectin,PAN_2,Pkinase	Acylation	23.9495	7.58841	0.0222292	Vcev1_p0.Chr04.10610.mRNA
Vcev1_p0.Chr04.10681	25766746	25767156	3983.cassava4.1_018781m	1.23e-33	121	S	transcription factor	GO:0003674,GO:0003712,GO:0005488,GO:0005515,GO:0005575,GO:0005622,GO:0005623,GO:0005634,GO:0006139,GO:0006351,GO:0006355,GO:0006725,GO:0006807,GO:0007154,GO:0007165,GO:0007623,GO:0008150,GO:0008152,GO:0009058,GO:0009059,GO:0009314,GO:0009416,GO:0009628,GO:0009639,GO:0009641,GO:0009719,GO:0009725,GO:0009741,GO:0009742,GO:0009755,GO:0009889,GO:0009890,GO:0009892,GO:0009987,GO:0010033,GO:0010467,GO:…	-	-	-	-	-	-	-	-	-	-	-	Acylation	739.954	1.86268	0.00636924	Vcev1_p0.Chr04.10681.mRNA
Vcev1_p0.Chr04.10754	27917307	27921478	29760.VIT_18s0072g00830.t01	1.54e-220	652	S	FHA domain-containing protein	GO:0000003,GO:0003674,GO:0003676,GO:0003677,GO:0003723,GO:0003729,GO:0003824,GO:0004518,GO:0004519,GO:0004540,GO:0004857,GO:0004864,GO:0004865,GO:0005488,GO:0005575,GO:0005622,GO:0005623,GO:0005634,GO:0005654,GO:0005681,GO:0005737,GO:0006139,GO:0006351,GO:0006355,GO:0006396,GO:0006397,GO:0006401,GO:0006725,GO:0006807,GO:0007049,GO:0007275,GO:0008150,GO:0008152,GO:0008283,GO:0008380,GO:0008995,GO:…	-	-	-	-	-	-	-	-	-	-	FHA,PIN_4	Acylation	149.785	-1.77943	0.00268346	Vcev1_p0.Chr04.10754.mRNA
Vcev1_p0.Chr04.10759	28106856	28111042	29760.VIT_18s0072g00830.t01	2.64e-221	654	S	FHA domain-containing protein	GO:0000003,GO:0003674,GO:0003676,GO:0003677,GO:0003723,GO:0003729,GO:0003824,GO:0004518,GO:0004519,GO:0004540,GO:0004857,GO:0004864,GO:0004865,GO:0005488,GO:0005575,GO:0005622,GO:0005623,GO:0005634,GO:0005654,GO:0005681,GO:0005737,GO:0006139,GO:0006351,GO:0006355,GO:0006396,GO:0006397,GO:0006401,GO:0006725,GO:0006807,GO:0007049,GO:0007275,GO:0008150,GO:0008152,GO:0008283,GO:0008380,GO:0008995,GO:…	-	-	-	-	-	-	-	-	-	-	FHA,PIN_4	Acylation	113.77	-2.36792	0.00460131	Vcev1_p0.Chr04.10759.mRNA
Vcev1_p0.Chr04.10767	28373486	28380478	3694.POPTR_0019s11560.1	3.94e-216	615	G	Sucrose transport	GO:0003674,GO:0005215,GO:0005351,GO:0005402,GO:0005575,GO:0005623,GO:0005886,GO:0005887,GO:0005975,GO:0005984,GO:0005985,GO:0006810,GO:0006811,GO:0006812,GO:0008150,GO:0008152,GO:0008324,GO:0008506,GO:0008515,GO:0008643,GO:0009311,GO:0009669,GO:0009987,GO:0015075,GO:0015077,GO:0015078,GO:0015144,GO:0015154,GO:0015157,GO:0015291,GO:0015293,GO:0015294,GO:0015295,GO:0015318,GO:0015672,GO:0015766,GO:…	-	ko:K15378	-	-	-	-	ko00000,ko02000	2.A.2.4,2.A.2.6	-	-	MFS_2	Acylation	23.4504	-4.96838	0.0348964	Vcev1_p0.Chr04.10767.mRNA
Vcev1_p0.Chr04.11022	36835812	36844201	29760.VIT_06s0004g01630.t01	2.82e-227	634	BT	lysine-specific demethylase	GO:0000003,GO:0000086,GO:0000278,GO:0003006,GO:0003674,GO:0003682,GO:0003700,GO:0003824,GO:0005488,GO:0005575,GO:0005622,GO:0005623,GO:0005634,GO:0005654,GO:0005694,GO:0005737,GO:0005829,GO:0006139,GO:0006325,GO:0006351,GO:0006355,GO:0006464,GO:0006479,GO:0006482,GO:0006508,GO:0006725,GO:0006807,GO:0006996,GO:0007049,GO:0007275,GO:0007623,GO:0008150,GO:0008152,GO:0008168,GO:0008170,GO:0008213,GO:…	1.14.11.27	ko:K10277	-	-	-	-	ko00000,ko01000,ko03036	-	-	-	Cupin_8	Acylation	979.182	-1.19547	0.00502205	Vcev1_p0.Chr04.11022.mRNA
Vcev1_p0.Chr04.11023	36854835	36856727	2711.XP_006494725.1	5.06e-215	619	S	ETHYLENE INSENSITIVE 3-like 3 protein	GO:0000160,GO:0003674,GO:0003676,GO:0003677,GO:0003700,GO:0005488,GO:0005575,GO:0005622,GO:0005623,GO:0005634,GO:0006139,GO:0006351,GO:0006355,GO:0006725,GO:0006807,GO:0007154,GO:0007165,GO:0008150,GO:0008152,GO:0009058,GO:0009059,GO:0009719,GO:0009723,GO:0009725,GO:0009755,GO:0009873,GO:0009889,GO:0009987,GO:0010033,GO:0010035,GO:0010038,GO:0010039,GO:0010467,GO:0010468,GO:0010556,GO:0016070,GO:…	-	ko:K14514	ko04016,ko04075,map04016,map04075	-	-	-	ko00000,ko00001,ko03000	-	-	-	EIN3	Acylation	688.882	-2.31507	0.00507655	Vcev1_p0.Chr04.11023.mRNA
Vcev1_p0.Chr04.11027	36942787	36944679	2711.XP_006494725.1	1.17e-213	615	S	ETHYLENE INSENSITIVE 3-like 3 protein	GO:0000160,GO:0003674,GO:0003676,GO:0003677,GO:0003700,GO:0005488,GO:0005575,GO:0005622,GO:0005623,GO:0005634,GO:0006139,GO:0006351,GO:0006355,GO:0006725,GO:0006807,GO:0007154,GO:0007165,GO:0008150,GO:0008152,GO:0009058,GO:0009059,GO:0009719,GO:0009723,GO:0009725,GO:0009755,GO:0009873,GO:0009889,GO:0009987,GO:0010033,GO:0010035,GO:0010038,GO:0010039,GO:0010467,GO:0010468,GO:0010556,GO:0016070,GO:…	-	ko:K14514	ko04016,ko04075,map04016,map04075	-	-	-	ko00000,ko00001,ko03000	-	-	-	EIN3	Acylation	806.165	-2.25421	0.0103044	Vcev1_p0.Chr04.11027.mRNA
Vcev1_p0.Chr04.11080	38352919	38359392	29760.VIT_07s0031g02400.t01	2.64e-295	813	E	Amino-acid permease	GO:0003333,GO:0003674,GO:0005215,GO:0005342,GO:0005575,GO:0005623,GO:0005886,GO:0005887,GO:0006810,GO:0006811,GO:0006820,GO:0006865,GO:0008150,GO:0008509,GO:0008514,GO:0015075,GO:0015171,GO:0015179,GO:0015291,GO:0015297,GO:0015318,GO:0015711,GO:0015807,GO:0015849,GO:0016020,GO:0016021,GO:0022804,GO:0022857,GO:0031224,GO:0031226,GO:0034220,GO:0044425,GO:0044459,GO:0044464,GO:0046942,GO:0046943,GO:…	-	-	-	-	-	-	-	-	-	-	AA_permease_2	Acylation	579.341	-2.80282	0.000684963	Vcev1_p0.Chr04.11080.mRNA
Vcev1_p0.Chr04.11178	40839039	40839419	3641.EOX92501	1.31e-44	154	Q	alcohol dehydrogenase	-	1.1.1.1	ko:K18857	ko00010,ko00071,ko00350,ko00592,ko01100,ko01110,ko01120,map00010,map00071,map00350,map00592,map01100,map01110,map01120	-	R00623,R00754,R04880,R10783	RC00050,RC00087,RC00088,RC00099	ko00000,ko00001,ko01000	-	-	-	-	Acylation	327.657	-23.6231	6.22345e-06	Vcev1_p0.Chr04.11178.mRNA
Vcev1_p0.Chr04.11228	42207104	42211357	2711.XP_006464560.1	1.82e-201	586	U	Autophagy-related protein	GO:0005575,GO:0005622,GO:0005623,GO:0005737,GO:0005773,GO:0005776,GO:0006810,GO:0006914,GO:0008104,GO:0008150,GO:0008152,GO:0009056,GO:0009987,GO:0015031,GO:0015833,GO:0031410,GO:0031982,GO:0032991,GO:0033036,GO:0042886,GO:0043226,GO:0043227,GO:0043229,GO:0043231,GO:0044237,GO:0044248,GO:0044424,GO:0044444,GO:0044464,GO:0045184,GO:0051179,GO:0051234,GO:0061695,GO:0061919,GO:0071702,GO:0071705,GO:…	-	ko:K08331	ko04136,ko04138,ko04140,ko04211,map04136,map04138,map04140,map04211	-	-	-	ko00000,ko00001,ko03029,ko04131	-	-	-	ATG13	Acylation	220.615	-1.65042	0.0117688	Vcev1_p0.Chr04.11228.mRNA
Vcev1_p0.Chr04.11306	44599178	44618431	29730.Gorai.007G062300.1	5.91e-259	710	T	Developmentally-regulated	GO:0000166,GO:0001882,GO:0001883,GO:0003674,GO:0003824,GO:0003924,GO:0005488,GO:0005515,GO:0005525,GO:0005575,GO:0005622,GO:0005623,GO:0005634,GO:0005654,GO:0005737,GO:0005829,GO:0005844,GO:0006139,GO:0006351,GO:0006725,GO:0006807,GO:0007275,GO:0008134,GO:0008150,GO:0008152,GO:0009058,GO:0009059,GO:0009987,GO:0010467,GO:0016070,GO:0016462,GO:0016604,GO:0016787,GO:0016817,GO:0016818,GO:0017076,GO:…	-	ko:K06944	-	-	-	-	ko00000	-	-	-	MMR_HSR1,MMR_HSR1_Xtn,TGS	Acylation	579.388	-1.71551	0.0353883	Vcev1_p0.Chr04.11306.mRNA
Vcev1_p0.Chr04.11312	44745968	44747034	3641.EOY00794	1.69e-13	75.1	S	Myb/SANT-like DNA-binding domain	-	-	-	-	-	-	-	-	-	-	-	-	Acylation	284.751	7.07211	5.49886e-10	Vcev1_p0.Chr04.11312.mRNA
Vcev1_p0.Chr04.11315	44885248	44900833	102107.XP_008232738.1	0	915	G	4-alpha-glucanotransferase	GO:0000023,GO:0000025,GO:0000272,GO:0003674,GO:0003824,GO:0004133,GO:0004134,GO:0005575,GO:0005622,GO:0005623,GO:0005737,GO:0005975,GO:0005976,GO:0005977,GO:0005982,GO:0005983,GO:0005984,GO:0005996,GO:0006006,GO:0006073,GO:0006091,GO:0006112,GO:0008150,GO:0008152,GO:0009056,GO:0009057,GO:0009251,GO:0009311,GO:0009313,GO:0009501,GO:0009507,GO:0009536,GO:0009987,GO:0015980,GO:0016052,GO:0016740,GO:…	2.4.1.25	ko:K00705	ko00500,ko01100,map00500,map01100	-	R05196	RC00049	ko00000,ko00001,ko01000	-	GH77	-	Glyco_hydro_77	Acylation	1190.04	1.14449	0.0340928	Vcev1_p0.Chr04.11315.mRNA
Vcev1_p0.Chr04.11364	45735700	45736158	4096.XP_009797902.1	4.15e-31	116	O	Anaphase-promoting complex subunit 11 RING-H2 finger	GO:0001101,GO:0003674,GO:0003824,GO:0004842,GO:0005488,GO:0005575,GO:0005622,GO:0005623,GO:0005634,GO:0005737,GO:0006464,GO:0006508,GO:0006511,GO:0006807,GO:0006950,GO:0006970,GO:0007154,GO:0007165,GO:0008150,GO:0008152,GO:0009056,GO:0009057,GO:0009628,GO:0009651,GO:0009719,GO:0009725,GO:0009737,GO:0009738,GO:0009755,GO:0009787,GO:0009789,GO:0009966,GO:0009967,GO:0009987,GO:0010033,GO:0010498,GO:…	2.3.2.27	ko:K16282	-	-	-	-	ko00000,ko01000,ko04121	-	-	-	zf-RING_2	Acylation	200.473	-2.83573	0.0293443	Vcev1_p0.Chr04.11364.mRNA
Vcev1_p0.Chr04.11388	46261833	46265809	29760.VIT_00s1188g00010.t01	6.83e-84	266	-	-	-	-	-	-	-	-	-	-	-	-	-	-	Acylation	224.319	-5.07338	0.000555501	Vcev1_p0.Chr04.11388.mRNA
Vcev1_p0.Chr04.11391	46360626	46363947	_	_	_	_	_	_	_	_	_	_	_	_	_	_	_	_	_	Acylation	12986.1	1.70754	0.012409	Vcev1_p0.Chr04.11391.mRNA
Vcev1_p0.Chr04.11396	46484554	46488704	4432.XP_010261277.1	2.02e-278	773	G	Major facilitator superfamily protein	-	-	-	-	-	-	-	-	-	-	-	MFS_1	Acylation	359.907	1.47347	0.0082953	Vcev1_p0.Chr04.11396.mRNA.1
Vcev1_p0.Chr04.11509	48841064	48841477	_	_	_	_	_	_	_	_	_	_	_	_	_	_	_	_	_	Acylation	1760.44	1.45426	0.00958521	Vcev1_p0.Chr04.11509.mRNA
Vcev1_p0.Chr04.11513	48967797	48969248	3988.XP_002532392.1	3.21e-223	629	CG	UDP-glycosyltransferase 91A1-like	-	-	-	-	-	-	-	-	-	-	-	UDPGT	Acylation	5214.88	-1.79216	0.00708354	Vcev1_p0.Chr04.11513.mRNA
Vcev1_p0.Chr04.11528	49960911	49965066	102107.XP_008236492.1	7.27e-199	557	Q	Cinnamyl alcohol dehydrogenase-like protein	GO:0003674,GO:0003824,GO:0005488,GO:0008150,GO:0008152,GO:0008270,GO:0016491,GO:0016614,GO:0016616,GO:0031320,GO:0043167,GO:0043169,GO:0046029,GO:0046872,GO:0046914,GO:0055114	1.1.1.195	ko:K00083	ko00940,ko01100,ko01110,map00940,map01100,map01110	M00039	R02593,R03918,R06570,R06571,R07437	RC00649	ko00000,ko00001,ko00002,ko01000	-	-	-	ADH_N,ADH_zinc_N	Acylation	9677.09	-2.60985	0.000555501	Vcev1_p0.Chr04.11528.mRNA
Vcev1_p0.Chr04.11530	49986197	49987527	102107.XP_008236492.1	7.24e-129	375	Q	Cinnamyl alcohol dehydrogenase-like protein	GO:0003674,GO:0003824,GO:0005488,GO:0008150,GO:0008152,GO:0008270,GO:0016491,GO:0016614,GO:0016616,GO:0031320,GO:0043167,GO:0043169,GO:0046029,GO:0046872,GO:0046914,GO:0055114	1.1.1.195	ko:K00083	ko00940,ko01100,ko01110,map00940,map01100,map01110	M00039	R02593,R03918,R06570,R06571,R07437	RC00649	ko00000,ko00001,ko00002,ko01000	-	-	-	ADH_N,ADH_zinc_N	Acylation	4704.21	-2.62437	0.000173606	Vcev1_p0.Chr04.11530.mRNA
Vcev1_p0.Chr04.11612	52453391	52467397	3641.EOY13853	1.18e-80	293	U	regulation of response to stimulus	-	-	ko:K10406,ko:K19937	-	-	-	-	ko00000,ko04131,ko04812	-	-	-	LRRNT_2,LRR_1,LRR_8	Acylation	226.445	-3.08721	0.0274645	Vcev1_p0.Chr04.11612.mRNA
Vcev1_p0.Chr04.11720	54659111	54661408	3760.EMJ13792	7.78e-63	229	S	disease resistance RPP13-like protein	-	-	-	-	-	-	-	-	-	-	-	-	Acylation	336.89	-7.75598	0.000113449	Vcev1_p0.Chr04.11720.mRNA
Vcev1_p0.Chr04.11721	54671549	54671920	_	_	_	_	_	_	_	_	_	_	_	_	_	_	_	_	_	Acylation	21.4036	-7.62366	0.0245524	Vcev1_p0.Chr04.11721.mRNA
Vcev1_p0.Chr04.11722	54721716	54725807	3641.EOY19748	5.78e-301	893	T	disease resistance	-	-	-	-	-	-	-	-	-	-	-	NB-ARC	Acylation	311.619	-23.4988	1.18676e-14	Vcev1_p0.Chr04.11722.mRNA
Vcev1_p0.Chr04.11908	58341375	58343750	29760.VIT_11s0037g00890.t01	1.99e-152	431	F	glutamine amidotransferase YLR126C	GO:0003674,GO:0003824,GO:0005575,GO:0005622,GO:0005623,GO:0005737,GO:0005829,GO:0006082,GO:0006508,GO:0006725,GO:0006790,GO:0006807,GO:0008150,GO:0008152,GO:0008233,GO:0008238,GO:0008242,GO:0009058,GO:0009403,GO:0009404,GO:0009700,GO:0009987,GO:0010120,GO:0016143,GO:0016787,GO:0018130,GO:0019438,GO:0019538,GO:0019748,GO:0019757,GO:0019760,GO:0034641,GO:0034722,GO:0042430,GO:0042435,GO:0043170,GO:…	3.4.19.16	ko:K22314	-	-	-	-	ko00000,ko01000	-	-	-	GATase	Acylation	146.085	-4.84776	0.00601093	Vcev1_p0.Chr04.11908.mRNA
Vcev1_p0.Chr05.12160	1100698	1105335	57918.XP_004291353.1	8.52e-136	394	S	Thaumatin-like protein	-	-	-	-	-	-	-	-	-	-	-	Thaumatin	Acylation	753.702	1.28253	0.0447972	Vcev1_p0.Chr05.12160.mRNA.1
Vcev1_p0.Chr05.12315	3882805	3884983	29760.VIT_18s0001g12020.t01	4e-117	347	S	brassinazole-resistant	GO:0000003,GO:0003006,GO:0003674,GO:0003676,GO:0003677,GO:0003700,GO:0005488,GO:0005575,GO:0005622,GO:0005623,GO:0005634,GO:0005737,GO:0005829,GO:0006139,GO:0006351,GO:0006355,GO:0006725,GO:0006807,GO:0007154,GO:0007165,GO:0007275,GO:0008150,GO:0008152,GO:0009058,GO:0009059,GO:0009653,GO:0009719,GO:0009725,GO:0009741,GO:0009742,GO:0009755,GO:0009791,GO:0009889,GO:0009890,GO:0009892,GO:0009908,GO:…	-	ko:K14503	ko04075,map04075	-	-	-	ko00000,ko00001	-	-	-	BES1_N	Acylation	1369.27	1.45354	0.0158962	Vcev1_p0.Chr05.12315.mRNA.2
Vcev1_p0.Chr05.12324	4120332	4128912	3659.XP_004152784.1	1.33e-123	358	S	Pathogenesis-related protein 5-like	GO:0002376,GO:0005575,GO:0005576,GO:0005618,GO:0005622,GO:0005623,GO:0005737,GO:0005773,GO:0006950,GO:0006952,GO:0006955,GO:0008150,GO:0009314,GO:0009411,GO:0009416,GO:0009605,GO:0009607,GO:0009615,GO:0009627,GO:0009628,GO:0009814,GO:0009889,GO:0009962,GO:0010035,GO:0010038,GO:0010224,GO:0019222,GO:0030312,GO:0031537,GO:0031540,GO:0042221,GO:0043207,GO:0043226,GO:0043227,GO:0043229,GO:0043231,GO:…	-	-	-	-	-	-	-	-	-	-	Thaumatin	Acylation	36264.3	-6.08468	0.000501771	Vcev1_p0.Chr05.12324.mRNA
Vcev1_p0.Chr05.12325	4127667	4134638	3656.XP_008444682.1	2.32e-127	367	S	Pathogenesis-related protein 5-like	GO:0002376,GO:0005575,GO:0005576,GO:0005618,GO:0005622,GO:0005623,GO:0005737,GO:0005773,GO:0006950,GO:0006952,GO:0006955,GO:0008150,GO:0009314,GO:0009411,GO:0009416,GO:0009605,GO:0009607,GO:0009615,GO:0009627,GO:0009628,GO:0009814,GO:0009889,GO:0009962,GO:0010035,GO:0010038,GO:0010224,GO:0019222,GO:0030312,GO:0031537,GO:0031540,GO:0042221,GO:0043207,GO:0043226,GO:0043227,GO:0043229,GO:0043231,GO:…	-	-	-	-	-	-	-	-	-	-	Thaumatin	Acylation	28.7655	-7.55789	0.0489228	Vcev1_p0.Chr05.12325.mRNA
Vcev1_p0.Chr05.12339	4427713	4430465	3659.XP_004152784.1	1.63e-118	345	S	Pathogenesis-related protein 5-like	GO:0002376,GO:0005575,GO:0005576,GO:0005618,GO:0005622,GO:0005623,GO:0005737,GO:0005773,GO:0006950,GO:0006952,GO:0006955,GO:0008150,GO:0009314,GO:0009411,GO:0009416,GO:0009605,GO:0009607,GO:0009615,GO:0009627,GO:0009628,GO:0009814,GO:0009889,GO:0009962,GO:0010035,GO:0010038,GO:0010224,GO:0019222,GO:0030312,GO:0031537,GO:0031540,GO:0042221,GO:0043207,GO:0043226,GO:0043227,GO:0043229,GO:0043231,GO:…	-	-	-	-	-	-	-	-	-	-	Thaumatin	Acylation	4517.1	-4.61842	0.0261835	Vcev1_p0.Chr05.12339.mRNA
Vcev1_p0.Chr05.12340	4443076	4451136	3659.XP_004152784.1	1.77e-118	345	S	Pathogenesis-related protein 5-like	GO:0002376,GO:0005575,GO:0005576,GO:0005618,GO:0005622,GO:0005623,GO:0005737,GO:0005773,GO:0006950,GO:0006952,GO:0006955,GO:0008150,GO:0009314,GO:0009411,GO:0009416,GO:0009605,GO:0009607,GO:0009615,GO:0009627,GO:0009628,GO:0009814,GO:0009889,GO:0009962,GO:0010035,GO:0010038,GO:0010224,GO:0019222,GO:0030312,GO:0031537,GO:0031540,GO:0042221,GO:0043207,GO:0043226,GO:0043227,GO:0043229,GO:0043231,GO:…	-	-	-	-	-	-	-	-	-	-	Thaumatin	Acylation	4235.53	-2.65248	1.04337e-05	Vcev1_p0.Chr05.12340.mRNA
Vcev1_p0.Chr05.12376	4884620	4887946	29760.VIT_18s0001g11100.t01	1.69e-254	709	O	Belongs to the peptidase S10 family	-	-	ko:K16297	-	-	-	-	ko00000,ko01000,ko01002	-	-	-	Peptidase_S10	Acylation	340.034	-22.3362	2.80758e-05	Vcev1_p0.Chr05.12376.mRNA.1
Vcev1_p0.Chr05.12508	6972007	7007747	71139.XP_010061643.1	0	1654	P	This magnesium-dependent enzyme catalyzes the hydrolysis of ATP coupled with the transport of calcium	GO:0000041,GO:0000139,GO:0000166,GO:0003674,GO:0003824,GO:0005215,GO:0005384,GO:0005388,GO:0005488,GO:0005524,GO:0005575,GO:0005622,GO:0005623,GO:0005737,GO:0005768,GO:0005770,GO:0005783,GO:0005789,GO:0005794,GO:0005802,GO:0006810,GO:0006811,GO:0006812,GO:0006816,GO:0006828,GO:0007275,GO:0008144,GO:0008150,GO:0008324,GO:0010008,GO:0012505,GO:0015075,GO:0015085,GO:0015318,GO:0015399,GO:0015405,GO:…	3.6.3.8	ko:K01537,ko:K05853	ko04020,ko04022,ko04972,ko05010,map04020,map04022,map04972,map05010	-	-	-	ko00000,ko00001,ko01000	3.A.3.2	-	-	Cation_ATPase,Cation_ATPase_C,Cation_ATPase_N,E1-E2_ATPase,Hydrolase	Acylation	2158.28	-1.12479	0.0486824	Vcev1_p0.Chr05.12508.mRNA
Vcev1_p0.Chr05.12540	7643944	7647620	13333.ERN14213	0	889	Z	Tubulin is the major constituent of microtubules. It binds two moles of GTP, one at an exchangeable site on the beta chain and one at a non-exchangeable site on the alpha chain	GO:0000166,GO:0001882,GO:0001883,GO:0003674,GO:0003824,GO:0003924,GO:0005198,GO:0005200,GO:0005488,GO:0005525,GO:0005575,GO:0005622,GO:0005623,GO:0005737,GO:0005856,GO:0005874,GO:0006996,GO:0007010,GO:0007017,GO:0008150,GO:0009987,GO:0015630,GO:0016043,GO:0016462,GO:0016787,GO:0016817,GO:0016818,GO:0017076,GO:0017111,GO:0019001,GO:0032549,GO:0032550,GO:0032553,GO:0032555,GO:0032561,GO:0035639,GO:…	-	ko:K07374	ko04145,ko04210,ko04530,ko04540,ko05130,map04145,map04210,map04530,map04540,map05130	-	-	-	ko00000,ko00001,ko03019,ko03036,ko04147,ko04812	-	-	-	Tubulin,Tubulin_C	Acylation	197933	1.46861	0.00417254	Vcev1_p0.Chr05.12540.mRNA
Vcev1_p0.Chr05.12541	7660358	7664108	13333.ERN14213	0	889	Z	Tubulin is the major constituent of microtubules. It binds two moles of GTP, one at an exchangeable site on the beta chain and one at a non-exchangeable site on the alpha chain	GO:0000166,GO:0001882,GO:0001883,GO:0003674,GO:0003824,GO:0003924,GO:0005198,GO:0005200,GO:0005488,GO:0005525,GO:0005575,GO:0005622,GO:0005623,GO:0005737,GO:0005856,GO:0005874,GO:0006996,GO:0007010,GO:0007017,GO:0008150,GO:0009987,GO:0015630,GO:0016043,GO:0016462,GO:0016787,GO:0016817,GO:0016818,GO:0017076,GO:0017111,GO:0019001,GO:0032549,GO:0032550,GO:0032553,GO:0032555,GO:0032561,GO:0035639,GO:…	-	ko:K07374	ko04145,ko04210,ko04530,ko04540,ko05130,map04145,map04210,map04530,map04540,map05130	-	-	-	ko00000,ko00001,ko03019,ko03036,ko04147,ko04812	-	-	-	Tubulin,Tubulin_C	Acylation	315808	1.38036	0.012925	Vcev1_p0.Chr05.12541.mRNA
Vcev1_p0.Chr05.12562	8102437	8106354	4432.XP_010254607.1	2.6e-21	87	-	-	-	-	-	-	-	-	-	-	-	-	-	-	Acylation	1138.07	-1.61485	0.0315657	Vcev1_p0.Chr05.12562.mRNA
Vcev1_p0.Chr05.12712	11866650	11873215	4155.Migut.N02913.1.p	6.35e-254	704	S	WD domain, G-beta repeat	-	-	-	-	-	-	-	-	-	-	-	WD40	Acylation	6662.34	-1.58288	0.0425264	Vcev1_p0.Chr05.12712.mRNA.1
Vcev1_p0.Chr05.12727	12330117	12334182	29760.VIT_18s0001g04910.t01	0	1090	P	sulfate transporter	GO:0003674,GO:0005215,GO:0005575,GO:0005623,GO:0005886,GO:0005887,GO:0006810,GO:0006811,GO:0006820,GO:0006950,GO:0007154,GO:0008150,GO:0008271,GO:0008272,GO:0008509,GO:0009267,GO:0009605,GO:0009970,GO:0009987,GO:0009991,GO:0015075,GO:0015103,GO:0015116,GO:0015291,GO:0015293,GO:0015318,GO:0015698,GO:0016020,GO:0016021,GO:0022804,GO:0022857,GO:0031224,GO:0031226,GO:0031667,GO:0031668,GO:0031669,GO:…	-	ko:K17470	-	-	-	-	ko00000,ko02000	2.A.53.1	-	-	STAS,Sulfate_transp	Acylation	881.629	-1.45117	0.00217026	Vcev1_p0.Chr05.12727.mRNA
Vcev1_p0.Chr05.12775	13921162	13925069	3641.EOX93119	1.17e-241	673	E	4-hydroxyphenylpyruvate dioxygenase	GO:0003674,GO:0003824,GO:0003868,GO:0005488,GO:0005515,GO:0005575,GO:0005622,GO:0005623,GO:0005737,GO:0006082,GO:0006520,GO:0006558,GO:0006559,GO:0006570,GO:0006572,GO:0006725,GO:0006807,GO:0008150,GO:0008152,GO:0009056,GO:0009063,GO:0009072,GO:0009074,GO:0009987,GO:0016054,GO:0016491,GO:0016701,GO:0016702,GO:0017144,GO:0019439,GO:0019752,GO:0042737,GO:0042802,GO:0043167,GO:0043169,GO:0043436,GO:…	1.13.11.27	ko:K00457	ko00130,ko00350,ko00360,ko01100,map00130,map00350,map00360,map01100	M00044	R01372,R02521	RC00505,RC00738	ko00000,ko00001,ko00002,ko01000,ko04147	-	-	-	Glyoxalase	Acylation	66188.1	-1.02162	0.00434915	Vcev1_p0.Chr05.12775.mRNA
Vcev1_p0.Chr05.12790	14923218	14928750	29760.VIT_05s0094g01120.t01	2.11e-186	524	S	2-alkenal reductase (NADP( )-dependent)-like	-	1.3.1.102	ko:K07119,ko:K19825	-	-	-	-	ko00000,ko01000	-	-	-	ADH_N_2,ADH_zinc_N	Acylation	2164.8	-2.85877	1.17449e-05	Vcev1_p0.Chr05.12790.mRNA
Vcev1_p0.Chr05.12829	17550710	17551270	29730.Gorai.003G015700.1	5.31e-44	150	S	peptidase inhibitor activity	-	-	-	-	-	-	-	-	-	-	-	-	Acylation	1748.81	3.37289	0.00224195	Vcev1_p0.Chr05.12829.mRNA
Vcev1_p0.Chr05.13026	23595833	23597198	4098.XP_009626681.1	3.75e-153	446	S	F-box kelch-repeat protein	GO:0000151,GO:0005575,GO:0005622,GO:0005623,GO:0005634,GO:0006464,GO:0006807,GO:0008150,GO:0008152,GO:0009628,GO:0009987,GO:0016567,GO:0019538,GO:0031461,GO:0031463,GO:0032446,GO:0032991,GO:0036211,GO:0043170,GO:0043226,GO:0043227,GO:0043229,GO:0043231,GO:0043412,GO:0044237,GO:0044238,GO:0044260,GO:0044267,GO:0044424,GO:0044464,GO:0050896,GO:0070647,GO:0071704,GO:0080167,GO:1901564,GO:1902494,GO:…	-	-	-	-	-	-	-	-	-	-	-	Acylation	16.7675	-7.10976	0.0484007	Vcev1_p0.Chr05.13026.mRNA
Vcev1_p0.Chr05.13027	23632176	23640164	4432.XP_010263032.1	5.87e-147	429	G	Nucleotide-diphospho-sugar transferase family protein	-	-	-	-	-	-	-	-	-	-	-	Nucleotid_trans	Acylation	236.881	-2.45101	0.0489512	Vcev1_p0.Chr05.13027.mRNA
Vcev1_p0.Chr05.13056	24488970	24491855	29760.VIT_13s0019g01140.t01	2.63e-212	649	T	disease resistance	GO:0000166,GO:0002376,GO:0003674,GO:0005488,GO:0005524,GO:0005575,GO:0005623,GO:0005886,GO:0006950,GO:0006952,GO:0006955,GO:0007154,GO:0007165,GO:0008144,GO:0008150,GO:0008219,GO:0009626,GO:0009987,GO:0012501,GO:0016020,GO:0017076,GO:0023052,GO:0030554,GO:0032553,GO:0032555,GO:0032559,GO:0033554,GO:0034050,GO:0035639,GO:0036094,GO:0043167,GO:0043168,GO:0043531,GO:0044464,GO:0045087,GO:0050789,GO:…	-	-	-	-	-	-	-	-	-	-	NB-ARC	Acylation	405.907	-2.51225	0.00988379	Vcev1_p0.Chr05.13056.mRNA
Vcev1_p0.Chr05.13098	26362879	26363515	3880.AES69830	4.95e-11	65.1	S	function. Its presence in a non-photosynthetic plant (Epifagus virginiana) and experiments in tobacco indicate that it has an essential function which is probably not related to photosynthesis	GO:0000166,GO:0003674,GO:0005488,GO:0005524,GO:0005575,GO:0005622,GO:0005623,GO:0005737,GO:0008144,GO:0009507,GO:0009532,GO:0009536,GO:0009570,GO:0017076,GO:0030554,GO:0032553,GO:0032555,GO:0032559,GO:0035639,GO:0036094,GO:0043167,GO:0043168,GO:0043226,GO:0043227,GO:0043229,GO:0043231,GO:0044422,GO:0044424,GO:0044434,GO:0044435,GO:0044444,GO:0044446,GO:0044464,GO:0097159,GO:0097367,GO:1901265,GO:…	-	-	-	-	-	-	-	-	-	-	-	Acylation	39.084	-8.45212	0.0160807	Vcev1_p0.Chr05.13098.mRNA
Vcev1_p0.Chr05.13163	28185944	28188660	29760.VIT_04s0008g06210.t01	3.34e-211	599	UZ	Flotillin-like protein	GO:0001666,GO:0005575,GO:0005622,GO:0005623,GO:0005737,GO:0005768,GO:0005773,GO:0005774,GO:0005886,GO:0005901,GO:0005911,GO:0006810,GO:0006897,GO:0006950,GO:0008150,GO:0009506,GO:0009628,GO:0009987,GO:0010324,GO:0012505,GO:0016020,GO:0016043,GO:0016192,GO:0030054,GO:0031090,GO:0031410,GO:0031982,GO:0033554,GO:0036293,GO:0036294,GO:0042221,GO:0043226,GO:0043227,GO:0043229,GO:0043231,GO:0044422,GO:…	-	ko:K07192	ko04910,map04910	-	-	-	ko00000,ko00001,ko03036,ko04131,ko04147	-	-	-	Band_7	Acylation	260.644	-3.75272	0.00141574	Vcev1_p0.Chr05.13163.mRNA
Vcev1_p0.Chr05.13181	28629977	28634081	29760.VIT_02s0087g00400.t01	3.45e-251	693	M	Hydrolyzes acetyl esters in homogalacturonan regions of pectin. In type I primary cell wall, galacturonic acid residues of pectin can be acetylated at the O-2 and O-3 positions. Decreasing the degree of acetylation of pectin gels in vitro alters their physical properties	-	3.1.1.98	ko:K19882	ko04310,map04310	-	R11202	RC00020,RC00041	ko00000,ko00001,ko01000	-	-	-	PAE	Acylation	124102	-1.8975	0.0304093	Vcev1_p0.Chr05.13181.mRNA.1
Vcev1_p0.Chr05.13248	30807159	30807940	3988.XP_002514343.1	1.58e-46	155	-	-	-	-	-	-	-	-	-	-	-	-	-	-	Acylation	396.64	-1.94775	0.000818789	Vcev1_p0.Chr05.13248.mRNA
Vcev1_p0.Chr05.13494	39043677	39045575	102107.XP_008238676.1	1.23e-231	652	Q	Belongs to the cytochrome P450 family	GO:0003674,GO:0003824,GO:0004497,GO:0005488,GO:0005506,GO:0005575,GO:0008150,GO:0008152,GO:0016020,GO:0016021,GO:0016491,GO:0016705,GO:0016709,GO:0020037,GO:0031224,GO:0033773,GO:0043167,GO:0043169,GO:0044425,GO:0046872,GO:0046906,GO:0046914,GO:0048037,GO:0055114,GO:0097159,GO:1901363	1.14.13.53,1.14.13.89,1.14.14.1,1.14.14.19,1.14.14.32	ko:K00512,ko:K07408,ko:K07409,ko:K07418,ko:K13260,ko:K20623	ko00140,ko00232,ko00380,ko00590,ko00591,ko00830,ko00905,ko00943,ko00980,ko00982,ko01100,ko01110,ko04212,ko04726,ko04750,ko04913,ko04917,ko04927,ko04934,ko05204,map00140,map00232,map00380,map00590,map00591,map00830,map00905,map00943,map00980,map00982,map01100,map01110,map04212,map04726,map04750,map04913,map04917,map04927,map04934,map05204	M00109,M00110	R02211,R02354,R02355,R03089,R03408,R03629,R03783,R04852,R04853,R06560,R06561,R06606,R06607,R07000,R07001,R07021,R07022,R07042,R07043,R07044,R07045,R07046,R07048,R07050,R07051,R07052,R07055,R07056,R07079,R07080,R07081,R07085,R07087,R07098,R07099,R07371,R07470,R07474,R07746,R07939,R07943,R07945,R08293,R08294,R08390,R08392,R08517,R08518,R09405,R09407,R09408,R09418,R09423,R09442	RC00046,RC00334,RC00607,RC00660,RC00661,RC00704,RC00723,RC00724,RC00923,RC01184,RC01222,RC01349,RC01444,RC01445,RC01710,RC01711,RC01723,RC01725,RC01727,RC01732,RC01733,RC01797,RC01827,RC02017,RC02524,RC02526,RC02531	ko00000,ko00001,ko00002,ko00199,ko01000	-	-	-	p450	Acylation	7416.47	-4.15387	7.44298e-18	Vcev1_p0.Chr05.13494.mRNA
Vcev1_p0.Chr05.13533	40571085	40575230	3983.cassava4.1_016302m	3.86e-108	315	J	Belongs to the eukaryotic ribosomal protein eL13 family	GO:0003674,GO:0003676,GO:0003723,GO:0003729,GO:0003735,GO:0005198,GO:0005488,GO:0005575,GO:0005618,GO:0005622,GO:0005623,GO:0005634,GO:0005730,GO:0005737,GO:0005773,GO:0005774,GO:0005829,GO:0005840,GO:0005844,GO:0005886,GO:0005911,GO:0006412,GO:0006518,GO:0006807,GO:0008150,GO:0008152,GO:0009058,GO:0009059,GO:0009506,GO:0009719,GO:0009725,GO:0009735,GO:0009987,GO:0010033,GO:0010467,GO:0015934,GO:…	-	ko:K02873	ko03010,map03010	M00177,M00179	-	-	br01610,ko00000,ko00001,ko00002,ko03011	-	-	-	Ribosomal_L13e	Acylation	59.7015	-8.67684	0.00886813	Vcev1_p0.Chr05.13533.mRNA
Vcev1_p0.Chr05.13807	47237466	47241043	29760.VIT_14s0006g02880.t01	1.43e-112	330	S	xanthophyll metabolic process	GO:0005575,GO:0005622,GO:0005623,GO:0005737,GO:0006066,GO:0006082,GO:0006629,GO:0006714,GO:0006720,GO:0006721,GO:0008150,GO:0008152,GO:0008299,GO:0008610,GO:0009058,GO:0009507,GO:0009526,GO:0009536,GO:0009687,GO:0009688,GO:0009941,GO:0009987,GO:0016020,GO:0016021,GO:0016053,GO:0016106,GO:0016108,GO:0016109,GO:0016114,GO:0016116,GO:0016117,GO:0016122,GO:0016123,GO:0019222,GO:0019752,GO:0031090,GO:…	-	-	-	-	-	-	-	-	-	-	DUF4281	Acylation	8889.57	1.77368	0.0150741	Vcev1_p0.Chr05.13807.mRNA
Vcev1_p0.Chr05.13859	48052684	48055833	2711.XP_006482345.1	0	945	G	Belongs to the glycosyltransferase 8 family	GO:0000139,GO:0000271,GO:0003674,GO:0003824,GO:0005575,GO:0005622,GO:0005623,GO:0005737,GO:0005768,GO:0005794,GO:0005802,GO:0005975,GO:0005976,GO:0008150,GO:0008152,GO:0008194,GO:0009058,GO:0009059,GO:0009987,GO:0010393,GO:0012505,GO:0016020,GO:0016021,GO:0016051,GO:0016740,GO:0016757,GO:0016758,GO:0017144,GO:0031090,GO:0031224,GO:0031410,GO:0031982,GO:0031984,GO:0043170,GO:0043226,GO:0043227,GO:…	2.4.1.43	ko:K13648	ko00520,map00520	-	R05191	RC00005	ko00000,ko00001,ko01000,ko01003	-	GT8	-	Glyco_transf_8	Acylation	912.292	1.26796	0.0117023	Vcev1_p0.Chr05.13859.mRNA
Vcev1_p0.Chr05.14085	52483045	52485569	29760.VIT_14s0108g01020.t01	1.71e-153	433	S	atexp5,atexpa5,athexp alpha 1.4,exp5,expa5	GO:0005575,GO:0005576,GO:0005618,GO:0005623,GO:0006949,GO:0008150,GO:0009653,GO:0009664,GO:0009987,GO:0016020,GO:0016043,GO:0030312,GO:0032502,GO:0044464,GO:0045229,GO:0048646,GO:0048856,GO:0071554,GO:0071555,GO:0071669,GO:0071840,GO:0071944	-	ko:K20628	-	-	-	-	ko00000	-	-	-	DPBB_1,Pollen_allerg_1	Acylation	6386.93	2.76981	0.0165175	Vcev1_p0.Chr05.14085.mRNA
Vcev1_p0.Chr05.14122	53504913	53506659	3656.XP_008443420.1	3.41e-21	90.1	-	-	-	-	-	-	-	-	-	-	-	-	-	-	Acylation	2112.52	-1.88074	8.76339e-05	Vcev1_p0.Chr05.14122.mRNA
Vcev1_p0.Chr05.14257	56036647	56041460	29760.VIT_14s0066g01920.t01	5.09e-109	319	K	Pyridoxamine 5'-phosphate oxidase	-	-	-	-	-	-	-	-	-	-	-	Pyrid_oxidase_2	Acylation	1991.39	-1.06997	0.00024689	Vcev1_p0.Chr05.14257.mRNA
Vcev1_p0.Chr05.14489	59427014	59431036	3641.EOY02682	6.37e-280	788	IQ	ankyrin repeat	GO:0003674,GO:0003824,GO:0004842,GO:0005488,GO:0005575,GO:0005622,GO:0005623,GO:0005737,GO:0005815,GO:0005856,GO:0006464,GO:0006807,GO:0007154,GO:0007165,GO:0007166,GO:0007219,GO:0008150,GO:0008152,GO:0008270,GO:0009987,GO:0015630,GO:0016567,GO:0016740,GO:0019538,GO:0019787,GO:0023052,GO:0032446,GO:0036211,GO:0043167,GO:0043169,GO:0043170,GO:0043226,GO:0043228,GO:0043229,GO:0043232,GO:0043412,GO:…	-	-	-	-	-	-	-	-	-	-	Ank_5	Acylation	1444.61	1.42444	0.000126155	Vcev1_p0.Chr05.14489.mRNA
Vcev1_p0.Chr05.14569	60253138	60257379	29760.VIT_14s0068g01530.t01	8.9e-270	744	O	Belongs to the DHHC palmitoyltransferase family	GO:0003674,GO:0003824,GO:0005575,GO:0005623,GO:0005886,GO:0016020,GO:0016021,GO:0016409,GO:0016417,GO:0016740,GO:0016746,GO:0016747,GO:0019706,GO:0019707,GO:0031224,GO:0044425,GO:0044464,GO:0071944,GO:0140096	2.3.1.225	ko:K16675,ko:K18932	ko04391,map04391	-	-	-	ko00000,ko00001,ko01000	-	-	-	DHHC	Acylation	2172.17	1.9441	0.0073415	Vcev1_p0.Chr05.14569.mRNA
Vcev1_p0.Chr06.14639	856170	864270	3694.POPTR_0001s03800.1	5.03e-278	805	Z	Belongs to the TRAFAC class myosin-kinesin ATPase superfamily. Kinesin family	GO:0000166,GO:0003674,GO:0003774,GO:0003777,GO:0003824,GO:0005488,GO:0005515,GO:0005524,GO:0005575,GO:0005622,GO:0005623,GO:0005737,GO:0005739,GO:0005794,GO:0005813,GO:0005815,GO:0005856,GO:0005871,GO:0005874,GO:0005875,GO:0005911,GO:0005912,GO:0005913,GO:0005915,GO:0006928,GO:0006996,GO:0007017,GO:0007018,GO:0007030,GO:0007155,GO:0008017,GO:0008092,GO:0008144,GO:0008150,GO:0008569,GO:0009987,GO:…	-	ko:K10405,ko:K10406	-	-	-	-	ko00000,ko03036,ko04812	-	-	-	Kinesin	Acylation	151.71	-1.59927	0.0178403	Vcev1_p0.Chr06.14639.mRNA
Vcev1_p0.Chr06.14673	1640236	1642038	4096.XP_009801871.1	4.62e-55	196	S	Domain of unknown function	-	-	-	-	-	-	-	-	-	-	-	Ank_5,PGG	Acylation	263.083	-2.38418	0.019468	Vcev1_p0.Chr06.14673.mRNA
Vcev1_p0.Chr06.14714	2688722	2689006	981085.XP_010101134.1	4.3e-13	65.9	S	Cotton fibre expressed protein	-	-	-	-	-	-	-	-	-	-	-	DUF761	Acylation	76.2106	2.89607	0.0140025	Vcev1_p0.Chr06.14714.mRNA
Vcev1_p0.Chr06.14802	5897838	5899058	225117.XP_009379436.1	8.76e-205	577	T	Belongs to the protein kinase superfamily	GO:0000003,GO:0000166,GO:0003006,GO:0003674,GO:0003824,GO:0004672,GO:0004674,GO:0005488,GO:0005515,GO:0005524,GO:0005575,GO:0005622,GO:0005623,GO:0005634,GO:0005737,GO:0005886,GO:0006464,GO:0006468,GO:0006793,GO:0006796,GO:0006807,GO:0006950,GO:0006952,GO:0006979,GO:0007154,GO:0007165,GO:0007275,GO:0008134,GO:0008144,GO:0008150,GO:0008152,GO:0009611,GO:0009791,GO:0009888,GO:0009908,GO:0009987,GO:…	-	-	-	-	-	-	-	-	-	-	Pkinase	Acylation	2879.63	1.32913	0.0121189	Vcev1_p0.Chr06.14802.mRNA.1
Vcev1_p0.Chr06.14922	9863472	9865655	225117.XP_009337038.1	1.89e-42	142	S	Gibberellin regulated protein	-	-	-	-	-	-	-	-	-	-	-	GASA	Acylation	334.093	3.32964	0.0165175	Vcev1_p0.Chr06.14922.mRNA
Vcev1_p0.Chr06.14927	9963914	9966085	225117.XP_009337038.1	1.89e-42	142	S	Gibberellin regulated protein	-	-	-	-	-	-	-	-	-	-	-	GASA	Acylation	342.547	3.10069	0.0190623	Vcev1_p0.Chr06.14927.mRNA
Vcev1_p0.Chr06.14944	10657152	10665657	3983.cassava4.1_005766m	3.07e-278	771	G	Belongs to the glycosyl hydrolase 1 family	GO:0003674,GO:0003824,GO:0004553,GO:0005975,GO:0008150,GO:0008152,GO:0008422,GO:0015926,GO:0016787,GO:0016798,GO:0044238,GO:0071704,GO:0102483,GO:1901135,GO:1901657	3.2.1.118,3.2.1.21	ko:K01188,ko:K13032	ko00460,ko00500,ko00940,ko01100,ko01110,map00460,map00500,map00940,map01100,map01110	-	R00026,R02558,R02887,R02985,R03527,R04949,R04998,R10035,R10039,R10040	RC00049,RC00059,RC00171,RC00262,RC00397,RC00451,RC00714,RC00746,RC01248	ko00000,ko00001,ko01000	-	GH1	-	Glyco_hydro_1	Acylation	33.3679	8.78579	0.0340928	Vcev1_p0.Chr06.14944.mRNA.1
Vcev1_p0.Chr06.15031	14027915	14028688	4096.XP_009779546.1	5.03e-96	289	S	Late embryogenesis abundant protein	GO:0005575,GO:0005623,GO:0005886,GO:0005911,GO:0006950,GO:0006952,GO:0008150,GO:0009506,GO:0009605,GO:0009607,GO:0009617,GO:0016020,GO:0016021,GO:0030054,GO:0031224,GO:0042742,GO:0043207,GO:0044425,GO:0044464,GO:0050896,GO:0051704,GO:0051707,GO:0055044,GO:0071944,GO:0098542	-	-	-	-	-	-	-	-	-	-	LEA_2	Acylation	154.367	3.00585	6.22345e-06	Vcev1_p0.Chr06.15031.mRNA
Vcev1_p0.Chr06.15059	15011658	15023075	4098.XP_009587878.1	1.09e-196	565	I	AMP-binding enzyme C-terminal domain	GO:0000166,GO:0003674,GO:0003824,GO:0005488,GO:0005524,GO:0005575,GO:0005622,GO:0005623,GO:0005737,GO:0005777,GO:0005778,GO:0006732,GO:0006766,GO:0008144,GO:0008150,GO:0008152,GO:0008756,GO:0009058,GO:0009108,GO:0009110,GO:0009507,GO:0009526,GO:0009536,GO:0009941,GO:0009987,GO:0016020,GO:0016021,GO:0016405,GO:0016874,GO:0016877,GO:0016878,GO:0017076,GO:0030554,GO:0031090,GO:0031224,GO:0031903,GO:…	6.2.1.26	ko:K14760	ko00130,ko01100,ko01110,map00130,map01100,map01110	-	R04030	RC00004,RC00014	ko00000,ko00001,ko01000	-	-	-	AMP-binding,AMP-binding_C	Acylation	41.0105	5.67091	0.0112595	Vcev1_p0.Chr06.15059.mRNA
Vcev1_p0.Chr06.15237	20907138	20912521	29760.VIT_10s0003g00410.t01	4.81e-250	699	G	May be involved in modulation of pathogen defense and leaf cell death	GO:0002376,GO:0003674,GO:0005488,GO:0005515,GO:0005516,GO:0005575,GO:0005623,GO:0005886,GO:0006950,GO:0006952,GO:0006955,GO:0008150,GO:0009605,GO:0009607,GO:0009620,GO:0009814,GO:0009817,GO:0016020,GO:0016021,GO:0031224,GO:0043207,GO:0044425,GO:0044464,GO:0045087,GO:0050832,GO:0050896,GO:0051704,GO:0051707,GO:0071944,GO:0098542	-	ko:K08472	-	-	-	-	ko00000,ko04030	-	-	-	Mlo	Acylation	513.409	-2.35966	0.0159096	Vcev1_p0.Chr06.15237.mRNA
Vcev1_p0.Chr06.15238	20915671	20920667	29760.VIT_10s0003g00410.t01	1.39e-262	731	G	May be involved in modulation of pathogen defense and leaf cell death	GO:0002376,GO:0003674,GO:0005488,GO:0005515,GO:0005516,GO:0005575,GO:0005623,GO:0005886,GO:0006950,GO:0006952,GO:0006955,GO:0008150,GO:0009605,GO:0009607,GO:0009620,GO:0009814,GO:0009817,GO:0016020,GO:0016021,GO:0031224,GO:0043207,GO:0044425,GO:0044464,GO:0045087,GO:0050832,GO:0050896,GO:0051704,GO:0051707,GO:0071944,GO:0098542	-	ko:K08472	-	-	-	-	ko00000,ko04030	-	-	-	Mlo	Acylation	792.802	-2.57572	0.00407214	Vcev1_p0.Chr06.15238.mRNA
Vcev1_p0.Chr06.15325	22855287	22864529	2711.XP_006467846.1	2.73e-311	879	S	Belongs to the terpene synthase family	GO:0000287,GO:0000302,GO:0000304,GO:0001101,GO:0003674,GO:0003824,GO:0005488,GO:0005575,GO:0005622,GO:0005623,GO:0005737,GO:0006629,GO:0006720,GO:0006721,GO:0006950,GO:0006979,GO:0007584,GO:0008150,GO:0008152,GO:0008299,GO:0008610,GO:0009058,GO:0009605,GO:0009607,GO:0009611,GO:0009617,GO:0009719,GO:0009725,GO:0009753,GO:0009987,GO:0009991,GO:0010033,GO:0010035,GO:0010333,GO:0016101,GO:0016102,GO:…	4.2.3.144	ko:K17982	ko00904,map00904	-	R10533	RC01821	ko00000,ko00001,ko01000	-	-	-	Terpene_synth,Terpene_synth_C	Acylation	150.334	-7.11869	0.025874	Vcev1_p0.Chr06.15325.mRNA
Vcev1_p0.Chr06.15343	23365151	23371973	4096.XP_009772182.1	6.44e-188	525	G	Endonuclease 1	GO:0000003,GO:0000014,GO:0003006,GO:0003674,GO:0003676,GO:0003824,GO:0004518,GO:0004519,GO:0004520,GO:0004521,GO:0004536,GO:0004540,GO:0005488,GO:0005575,GO:0005576,GO:0006139,GO:0006259,GO:0006308,GO:0006725,GO:0006793,GO:0006796,GO:0006807,GO:0007275,GO:0007568,GO:0008150,GO:0008152,GO:0008252,GO:0008254,GO:0009056,GO:0009057,GO:0009791,GO:0009908,GO:0009987,GO:0010150,GO:0016070,GO:0016311,GO:…	-	-	-	-	-	-	-	-	-	-	S1-P1_nuclease	Acylation	45.4149	3.83271	0.0420521	Vcev1_p0.Chr06.15343.mRNA
Vcev1_p0.Chr06.15392	24245266	24251509	3656.XP_008441960.1	0	951	C	External alternative NAD(P)H-ubiquinone oxidoreductase	GO:0003674,GO:0003824,GO:0003954,GO:0005488,GO:0005509,GO:0005575,GO:0005622,GO:0005623,GO:0005737,GO:0005739,GO:0005740,GO:0005743,GO:0005758,GO:0005777,GO:0006091,GO:0006116,GO:0006119,GO:0006139,GO:0006163,GO:0006725,GO:0006732,GO:0006733,GO:0006734,GO:0006753,GO:0006793,GO:0006796,GO:0006807,GO:0008137,GO:0008150,GO:0008152,GO:0009117,GO:0009123,GO:0009126,GO:0009141,GO:0009144,GO:0009150,GO:…	1.6.5.9	ko:K17871	-	-	-	-	ko00000,ko01000	-	-	-	Pyr_redox_2	Acylation	5595.99	1.20263	0.0127398	Vcev1_p0.Chr06.15392.mRNA
Vcev1_p0.Chr06.15479	26093807	26095618	29760.VIT_00s0271g00090.t01	2.05e-60	194	S	Protein of unknown function, DUF538	-	-	-	-	-	-	-	-	-	-	-	DUF538	Acylation	34.9256	4.45611	0.00850974	Vcev1_p0.Chr06.15479.mRNA
Vcev1_p0.Chr06.15551	27685739	27688032	42345.XP_008812486.1	8.9e-86	299	I	DNA RNA polymerases superfamily protein	-	-	-	-	-	-	-	-	-	-	-	Retrotrans_gag	Acylation	25.0273	-7.19688	0.0409554	Vcev1_p0.Chr06.15551.mRNA
Vcev1_p0.Chr06.15610	28748317	28750674	102107.XP_008245511.1	7.68e-276	785	S	Zinc finger MYM-type protein 1-like	-	-	-	-	-	-	-	-	-	-	-	DUF4371,Dimer_Tnp_hAT	Acylation	16.3502	-7.13579	0.0165175	Vcev1_p0.Chr06.15610.mRNA
Vcev1_p0.Chr06.15676	29853391	29853696	3983.cassava4.1_009639m	7.76e-39	140	S	Ribosomal L1 domain-containing protein	GO:0005575,GO:0005622,GO:0005623,GO:0005634,GO:0005730,GO:0008150,GO:0010941,GO:0031974,GO:0031981,GO:0042981,GO:0043067,GO:0043226,GO:0043227,GO:0043228,GO:0043229,GO:0043231,GO:0043232,GO:0043233,GO:0044422,GO:0044424,GO:0044428,GO:0044446,GO:0044464,GO:0048583,GO:0050789,GO:0050793,GO:0050794,GO:0065007,GO:0070013,GO:0080134,GO:0080135,GO:0090342,GO:2000772	-	ko:K14775	-	-	-	-	ko00000,ko03009	-	-	-	Ribosomal_L1	Acylation	996.371	-3.18785	0.0315429	Vcev1_p0.Chr06.15676.mRNA
Vcev1_p0.Chr06.15811	31918781	31920284	4432.XP_010260837.1	3.8e-67	211	S	Plasma membrane-associated cation-binding protein	GO:0000226,GO:0001101,GO:0001558,GO:0002237,GO:0003674,GO:0005488,GO:0005507,GO:0005509,GO:0005515,GO:0005516,GO:0005543,GO:0005546,GO:0005547,GO:0005575,GO:0005622,GO:0005623,GO:0005737,GO:0005773,GO:0005856,GO:0005874,GO:0005881,GO:0005886,GO:0005911,GO:0006464,GO:0006497,GO:0006498,GO:0006499,GO:0006807,GO:0006810,GO:0006950,GO:0006952,GO:0006970,GO:0006996,GO:0007010,GO:0007017,GO:0007154,GO:…	-	-	-	-	-	-	-	-	-	-	DREPP	Acylation	21785.5	1.07207	0.0117688	Vcev1_p0.Chr06.15811.mRNA
Vcev1_p0.Chr06.15821	32070979	32074822	4096.XP_009773366.1	2.04e-198	620	T	LRR receptor-like serine threonine-protein kinase GSO1	-	-	-	-	-	-	-	-	-	-	-	LRRNT_2,LRR_1,LRR_8,Pkinase	Acylation	12.3775	-6.42889	0.032427	Vcev1_p0.Chr06.15821.mRNA
Vcev1_p0.Chr06.16015	35272871	35274454	4155.Migut.M01912.1.p	4.82e-249	699	C	Belongs to the oxygen-dependent FAD-linked oxidoreductase family	GO:0000166,GO:0003674,GO:0003824,GO:0005488,GO:0005575,GO:0005576,GO:0005618,GO:0005622,GO:0005623,GO:0005737,GO:0005739,GO:0005773,GO:0005829,GO:0005886,GO:0005911,GO:0006950,GO:0006952,GO:0006979,GO:0008150,GO:0008152,GO:0009505,GO:0009506,GO:0009605,GO:0009607,GO:0009620,GO:0016020,GO:0016491,GO:0016614,GO:0016899,GO:0030054,GO:0030312,GO:0036094,GO:0043167,GO:0043168,GO:0043207,GO:0043226,GO:…	-	-	-	-	-	-	-	-	-	-	BBE,FAD_binding_4	Acylation	1053.07	-2.07377	0.0425414	Vcev1_p0.Chr06.16015.mRNA
Vcev1_p0.Chr06.16034	35605389	35609807	2711.XP_006468333.1	0	887	Z	Tubulin is the major constituent of microtubules. It binds two moles of GTP, one at an exchangeable site on the beta chain and one at a non-exchangeable site on the alpha chain	GO:0000166,GO:0001882,GO:0001883,GO:0003674,GO:0003676,GO:0003723,GO:0003729,GO:0003824,GO:0003924,GO:0005198,GO:0005200,GO:0005488,GO:0005525,GO:0005575,GO:0005576,GO:0005618,GO:0005622,GO:0005623,GO:0005737,GO:0005773,GO:0005774,GO:0005794,GO:0005829,GO:0005856,GO:0005874,GO:0005886,GO:0005911,GO:0006996,GO:0007010,GO:0007017,GO:0008150,GO:0009506,GO:0009507,GO:0009532,GO:0009536,GO:0009570,GO:…	-	ko:K07375	ko04145,ko04540,ko05130,map04145,map04540,map05130	-	-	-	ko00000,ko00001,ko03036,ko04147,ko04812	-	-	-	Tubulin,Tubulin_C	Acylation	1148.82	2.30757	0.000225195	Vcev1_p0.Chr06.16034.mRNA
Vcev1_p0.Chr06.16044	35699600	35700016	37682.EMT00938	1.35e-75	237	Z	Tubulin is the major constituent of microtubules. It binds two moles of GTP, one at an exchangeable site on the beta chain and one at a non-exchangeable site on the alpha chain	GO:0000166,GO:0001882,GO:0001883,GO:0003674,GO:0003824,GO:0003924,GO:0005198,GO:0005200,GO:0005488,GO:0005525,GO:0005575,GO:0005622,GO:0005623,GO:0005737,GO:0005856,GO:0005874,GO:0006996,GO:0007010,GO:0007017,GO:0008150,GO:0009987,GO:0015630,GO:0016043,GO:0016462,GO:0016787,GO:0016817,GO:0016818,GO:0017076,GO:0017111,GO:0019001,GO:0032549,GO:0032550,GO:0032553,GO:0032555,GO:0032561,GO:0035639,GO:…	-	ko:K07375	ko04145,ko04540,ko05130,map04145,map04540,map05130	-	-	-	ko00000,ko00001,ko03036,ko04147,ko04812	-	-	-	Tubulin	Acylation	256.326	1.78856	0.0280911	Vcev1_p0.Chr06.16044.mRNA
Vcev1_p0.Chr06.16176	38753377	38754159	3988.XP_002519656.1	1.54e-14	79.3	S	Cotton fibre expressed protein	-	-	-	-	-	-	-	-	-	-	-	DUF761	Acylation	444.208	-3.11233	0.00203905	Vcev1_p0.Chr06.16176.mRNA
Vcev1_p0.Chr06.16211	39157803	39159668	29760.VIT_06s0080g00760.t01	4.24e-61	194	S	pollen Ole e 1 allergen and extensin family protein	-	-	-	-	-	-	-	-	-	-	-	Pollen_Ole_e_I	Acylation	20293.7	1.16908	0.0353883	Vcev1_p0.Chr06.16211.mRNA
Vcev1_p0.Chr06.16223	39334458	39336945	3983.cassava4.1_009671m	1.44e-153	443	G	Belongs to the glycosyl hydrolase 17 family	GO:0001871,GO:0003674,GO:0003824,GO:0004553,GO:0005488,GO:0005575,GO:0005576,GO:0005618,GO:0005622,GO:0005623,GO:0005634,GO:0005737,GO:0005886,GO:0005975,GO:0006950,GO:0006952,GO:0008150,GO:0008152,GO:0008422,GO:0009987,GO:0015926,GO:0016020,GO:0016043,GO:0016787,GO:0016798,GO:0030246,GO:0030247,GO:0030312,GO:0031224,GO:0031225,GO:0031226,GO:0042973,GO:0043226,GO:0043227,GO:0043229,GO:0043231,GO:…	-	-	-	-	-	-	-	-	-	-	Glyco_hydro_17	Acylation	5463.14	-1.42363	0.000713583	Vcev1_p0.Chr06.16223.mRNA
Vcev1_p0.Chr06.16235	39525300	39530257	3641.EOY33466	1.49e-197	556	S	BEST Arabidopsis thaliana protein match is alpha beta-Hydrolases superfamily protein (TAIR	-	-	-	-	-	-	-	-	-	-	-	Hydrolase_4	Acylation	494.015	-1.46094	0.0193535	Vcev1_p0.Chr06.16235.mRNA
Vcev1_p0.Chr06.16264	39986329	39995827	29760.VIT_06s0061g01490.t01	0	2372	Q	Belongs to the ABC transporter superfamily. ABCG family. PDR (TC 3.A.1.205) subfamily	GO:0000166,GO:0003674,GO:0003824,GO:0005215,GO:0005488,GO:0005524,GO:0005575,GO:0005623,GO:0005886,GO:0006810,GO:0008144,GO:0008150,GO:0015399,GO:0015405,GO:0016020,GO:0016021,GO:0016462,GO:0016787,GO:0016817,GO:0016818,GO:0016887,GO:0017076,GO:0017111,GO:0022804,GO:0022857,GO:0030554,GO:0031224,GO:0032553,GO:0032555,GO:0032559,GO:0035639,GO:0036094,GO:0042623,GO:0042626,GO:0043167,GO:0043168,GO:…	-	-	-	-	-	-	-	-	-	-	ABC2_membrane,ABC_tran,ABC_trans_N,PDR_assoc	Acylation	393.352	-2.00202	0.0109667	Vcev1_p0.Chr06.16264.mRNA
Vcev1_p0.Chr06.16328	41029835	41031846	3760.EMJ09705	9.38e-298	826	S	Nodulin-like	-	-	-	-	-	-	-	-	-	-	-	Nodulin-like	Acylation	1162.97	-1.65138	0.0017495	Vcev1_p0.Chr06.16328.mRNA.1
Vcev1_p0.Chr06.16338	41162890	41164888	4098.XP_009600294.1	3.7e-51	176	P	Heavy-metal-associated domain	GO:0003674,GO:0005488,GO:0005575,GO:0005622,GO:0005623,GO:0005634,GO:0005730,GO:0005737,GO:0006810,GO:0006811,GO:0006812,GO:0006873,GO:0006875,GO:0008150,GO:0008270,GO:0009909,GO:0009910,GO:0009987,GO:0019725,GO:0030001,GO:0030003,GO:0031974,GO:0031981,GO:0042592,GO:0043167,GO:0043169,GO:0043226,GO:0043227,GO:0043228,GO:0043229,GO:0043231,GO:0043232,GO:0043233,GO:0044422,GO:0044424,GO:0044428,GO:…	-	-	-	-	-	-	-	-	-	-	HMA	Acylation	3696.2	-2.34151	0.0035173	Vcev1_p0.Chr06.16338.mRNA
Vcev1_p0.Chr06.16358	41371531	41372521	2711.XP_006488056.1	6.29e-103	303	S	Kiwellin-like	GO:0005575,GO:0005576	-	-	-	-	-	-	-	-	-	-	-	Acylation	1331.38	3.3196	0.00434445	Vcev1_p0.Chr06.16358.mRNA
Vcev1_p0.Chr06.16364	41453689	41454162	981085.XP_010109489.1	1.06e-70	219	S	Kiwellin-like	GO:0005575,GO:0005576	-	-	-	-	-	-	-	-	-	-	-	Acylation	923.854	3.63759	0.00764186	Vcev1_p0.Chr06.16364.mRNA
Vcev1_p0.Chr06.16398	42040624	42047844	29760.VIT_06s0004g03020.t01	0	1454	G	beta-galactosidase	GO:0003674,GO:0003824,GO:0004553,GO:0004565,GO:0005488,GO:0005575,GO:0005576,GO:0005618,GO:0005622,GO:0005623,GO:0005737,GO:0005773,GO:0005975,GO:0008150,GO:0008152,GO:0015925,GO:0016787,GO:0016798,GO:0030246,GO:0030312,GO:0043226,GO:0043227,GO:0043229,GO:0043231,GO:0044238,GO:0044424,GO:0044444,GO:0044464,GO:0048046,GO:0071704,GO:0071944	-	-	-	-	-	-	-	-	-	-	Gal_Lectin,Glyco_hydro_35	Acylation	297.368	-6.36195	2.80758e-05	Vcev1_p0.Chr06.16398.mRNA.1
Vcev1_p0.Chr06.16525	43901809	43902285	2711.XP_006488309.1	1.37e-98	287	O	Belongs to the small heat shock protein (HSP20) family	GO:0000302,GO:0005575,GO:0005622,GO:0005623,GO:0005634,GO:0005737,GO:0006950,GO:0006979,GO:0008150,GO:0009266,GO:0009408,GO:0009628,GO:0009636,GO:0010033,GO:0010035,GO:0010038,GO:0016032,GO:0042221,GO:0042493,GO:0042542,GO:0043226,GO:0043227,GO:0043229,GO:0043231,GO:0044403,GO:0044419,GO:0044424,GO:0044464,GO:0045471,GO:0046677,GO:0046685,GO:0046686,GO:0046688,GO:0050896,GO:0051704,GO:0097305,GO:…	-	ko:K13993	ko04141,map04141	-	-	-	ko00000,ko00001,ko03110	-	-	-	HSP20	Acylation	4439.42	-3.51122	0.00758449	Vcev1_p0.Chr06.16525.mRNA
Vcev1_p0.Chr06.16598	44865120	44869882	29760.VIT_06s0004g05810.t01	3.39e-315	863	T	serine threonine-protein kinase	-	2.7.11.1	ko:K14500	ko04075,map04075	-	-	-	ko00000,ko00001,ko01000,ko01001	-	-	-	Pkinase_Tyr	Acylation	1766.36	1.42261	0.000938366	Vcev1_p0.Chr06.16598.mRNA
Vcev1_p0.Chr06.16644	45413338	45415712	4098.XP_009592353.1	1.38e-155	463	S	Tetratricopeptide repeat (TPR)-like superfamily protein	-	-	-	-	-	-	-	-	-	-	-	-	Acylation	372.447	-2.1813	0.000713797	Vcev1_p0.Chr06.16644.mRNA
Vcev1_p0.Chr06.16661	45614149	45618120	981085.XP_010104638.1	2.34e-316	869	M	Non-specific phospholipase	GO:0003674,GO:0003824,GO:0003993,GO:0004620,GO:0004629,GO:0005575,GO:0005576,GO:0006629,GO:0006644,GO:0006793,GO:0006796,GO:0008081,GO:0008150,GO:0008152,GO:0009056,GO:0009395,GO:0009405,GO:0009987,GO:0016042,GO:0016298,GO:0016311,GO:0016787,GO:0016788,GO:0016791,GO:0019637,GO:0034480,GO:0035821,GO:0042578,GO:0044003,GO:0044237,GO:0044238,GO:0044242,GO:0044248,GO:0044255,GO:0044403,GO:0044419,GO:…	3.1.4.3	ko:K01114	ko00562,ko00564,ko00565,ko01100,ko01110,ko02024,ko04919,map00562,map00564,map00565,map01100,map01110,map02024,map04919	-	R01312,R02027,R02052,R03332,R07381	RC00017,RC00425	ko00000,ko00001,ko01000,ko02042	-	-	-	Phosphoesterase	Acylation	45564	-1.29658	0.0131068	Vcev1_p0.Chr06.16661.mRNA
Vcev1_p0.Chr06.16699	46016773	46020796	29760.VIT_06s0004g07070.t01	0	967	T	serine threonine-protein kinase	GO:0000166,GO:0003674,GO:0003824,GO:0004672,GO:0004674,GO:0005488,GO:0005524,GO:0005575,GO:0005622,GO:0005623,GO:0005737,GO:0005829,GO:0006464,GO:0006468,GO:0006793,GO:0006796,GO:0006807,GO:0007154,GO:0007165,GO:0008144,GO:0008150,GO:0008152,GO:0009987,GO:0016301,GO:0016310,GO:0016740,GO:0016772,GO:0016773,GO:0017076,GO:0019538,GO:0023052,GO:0030554,GO:0032553,GO:0032555,GO:0032559,GO:0035556,GO:…	-	-	-	-	-	-	-	-	-	-	Pkinase_Tyr	Acylation	705.444	1.41349	0.00724562	Vcev1_p0.Chr06.16699.mRNA
Vcev1_p0.Chr06.16783	47135277	47143909	3641.EOX92908	6.94e-192	551	Q	Belongs to the cytochrome P450 family	GO:0003674,GO:0003824,GO:0004497,GO:0005488,GO:0005506,GO:0005575,GO:0005622,GO:0005623,GO:0005737,GO:0005783,GO:0005789,GO:0006807,GO:0006950,GO:0008150,GO:0008152,GO:0009058,GO:0009266,GO:0009408,GO:0009628,GO:0009987,GO:0010132,GO:0010286,GO:0012505,GO:0016020,GO:0016021,GO:0016137,GO:0016138,GO:0016491,GO:0016705,GO:0016709,GO:0019748,GO:0019756,GO:0020037,GO:0031224,GO:0031984,GO:0034641,GO:…	1.14.14.19,1.14.14.32,1.14.14.37	ko:K00512,ko:K13029	ko00140,ko00460,ko01100,ko01110,ko04913,ko04917,ko04927,ko04934,map00140,map00460,map01100,map01110,map04913,map04917,map04927,map04934	M00109,M00110,M00369	R02211,R02708,R03783,R04306,R04852,R04853,R05728,R08517,R08518,R11442	RC00607,RC00660,RC00923,RC01076,RC01159,RC01222,RC02540	ko00000,ko00001,ko00002,ko00199,ko01000	-	-	-	p450	Acylation	625.541	-2.28214	0.00387374	Vcev1_p0.Chr06.16783.mRNA
Vcev1_p0.Chr06.16872	48416792	48418703	4098.XP_009611217.1	9.48e-125	358	U	Rab subfamily of small GTPases	GO:0000139,GO:0000166,GO:0001882,GO:0001883,GO:0003674,GO:0003824,GO:0003924,GO:0005488,GO:0005525,GO:0005575,GO:0005622,GO:0005623,GO:0005737,GO:0005794,GO:0005795,GO:0005798,GO:0005802,GO:0005829,GO:0005886,GO:0006810,GO:0006891,GO:0006950,GO:0008104,GO:0008150,GO:0009266,GO:0009408,GO:0009628,GO:0012505,GO:0015031,GO:0015833,GO:0016020,GO:0016192,GO:0016462,GO:0016787,GO:0016817,GO:0016818,GO:…	-	ko:K07904,ko:K07976	ko04144,ko04961,ko04962,ko04972,map04144,map04961,map04962,map04972	-	-	-	ko00000,ko00001,ko04031,ko04131,ko04147	-	-	-	Ras	Acylation	815.506	1.41428	0.0425264	Vcev1_p0.Chr06.16872.mRNA
Vcev1_p0.Chr06.16939	49122143	49124842	3983.cassava4.1_012740m	5.95e-158	449	S	Tetratricopeptide repeat	GO:0005575,GO:0005622,GO:0005623,GO:0005634,GO:0005654,GO:0006109,GO:0006792,GO:0006950,GO:0007154,GO:0008150,GO:0009267,GO:0009605,GO:0009889,GO:0009987,GO:0009991,GO:0010438,GO:0010439,GO:0010675,GO:0017053,GO:0019222,GO:0031323,GO:0031326,GO:0031667,GO:0031668,GO:0031669,GO:0031974,GO:0031981,GO:0032991,GO:0033554,GO:0042594,GO:0042762,GO:0043226,GO:0043227,GO:0043229,GO:0043231,GO:0043233,GO:…	-	-	-	-	-	-	-	-	-	-	TPR_8	Acylation	1748.17	-3.8623	8.58389e-05	Vcev1_p0.Chr06.16939.mRNA.1
Vcev1_p0.Chr06.17142	51477235	51478830	4432.XP_010255930.1	8.18e-70	218	S	GPI-anchored protein	GO:0005575,GO:0005623,GO:0005886,GO:0016020,GO:0031224,GO:0031225,GO:0031226,GO:0044425,GO:0044459,GO:0044464,GO:0046658,GO:0071944	-	-	-	-	-	-	-	-	-	-	-	Acylation	495.031	1.38878	0.00615124	Vcev1_p0.Chr06.17142.mRNA
Vcev1_p0.Chr07.17775	6169816	6176092	_	_	_	_	_	_	_	_	_	_	_	_	_	_	_	_	_	Acylation	234.25	-3.75294	0.0277053	Vcev1_p0.Chr07.17775.mRNA
Vcev1_p0.Chr07.17778	6235132	6238567	_	_	_	_	_	_	_	_	_	_	_	_	_	_	_	_	_	Acylation	93.249	-4.5962	8.05568e-05	Vcev1_p0.Chr07.17778.mRNA
Vcev1_p0.Chr07.17850	7528094	7531866	_	_	_	_	_	_	_	_	_	_	_	_	_	_	_	_	_	Acylation	503.997	-1.84056	3.4323e-05	Vcev1_p0.Chr07.17850.mRNA
Vcev1_p0.Chr07.18081	11810976	11811480	_	_	_	_	_	_	_	_	_	_	_	_	_	_	_	_	_	Acylation	732.54	-1.62119	0.0447972	Vcev1_p0.Chr07.18081.mRNA
Vcev1_p0.Chr07.18491	24446540	24447044	_	_	_	_	_	_	_	_	_	_	_	_	_	_	_	_	_	Acylation	23.0786	-7.45423	0.0202337	Vcev1_p0.Chr07.18491.mRNA
Vcev1_p0.Chr07.18686	29035413	29035634	_	_	_	_	_	_	_	_	_	_	_	_	_	_	_	_	_	Acylation	28.3451	-7.79065	0.0385494	Vcev1_p0.Chr07.18686.mRNA
Vcev1_p0.Chr07.18792	32469513	32485520	_	_	_	_	_	_	_	_	_	_	_	_	_	_	_	_	_	Acylation	198.815	-4.5349	0.0112595	Vcev1_p0.Chr07.18792.mRNA
Vcev1_p0.Chr07.18796	32531509	32544574	_	_	_	_	_	_	_	_	_	_	_	_	_	_	_	_	_	Acylation	110.086	-2.05105	0.0238292	Vcev1_p0.Chr07.18796.mRNA
Vcev1_p0.Chr07.18800	32618882	32631931	_	_	_	_	_	_	_	_	_	_	_	_	_	_	_	_	_	Acylation	120.599	-2.05664	0.0319056	Vcev1_p0.Chr07.18800.mRNA
Vcev1_p0.Chr07.18856	34193372	34201153	_	_	_	_	_	_	_	_	_	_	_	_	_	_	_	_	_	Acylation	5377.39	1.33678	0.0311862	Vcev1_p0.Chr07.18856.mRNA
Vcev1_p0.Chr07.18997	36554588	36555293	_	_	_	_	_	_	_	_	_	_	_	_	_	_	_	_	_	Acylation	67144.4	1.42893	0.00173872	Vcev1_p0.Chr07.18997.mRNA
Vcev1_p0.Chr07.19032	37253212	37255893	_	_	_	_	_	_	_	_	_	_	_	_	_	_	_	_	_	Acylation	1917.76	1.72575	0.0158962	Vcev1_p0.Chr07.19032.mRNA
Vcev1_p0.Chr07.19106	39072176	39081526	_	_	_	_	_	_	_	_	_	_	_	_	_	_	_	_	_	Acylation	1368.01	1.67425	0.0222292	Vcev1_p0.Chr07.19106.mRNA
Vcev1_p0.Chr07.19115	39274545	39278921	_	_	_	_	_	_	_	_	_	_	_	_	_	_	_	_	_	Acylation	2299.37	1.58208	0.0161009	Vcev1_p0.Chr07.19115.mRNA
Vcev1_p0.Chr07.19175	40512196	40515235	_	_	_	_	_	_	_	_	_	_	_	_	_	_	_	_	_	Acylation	2119.15	-2.57184	0.0109667	Vcev1_p0.Chr07.19175.mRNA
Vcev1_p0.Chr07.19193	40976755	40980406	_	_	_	_	_	_	_	_	_	_	_	_	_	_	_	_	_	Acylation	1520.27	-2.37677	0.0037598	Vcev1_p0.Chr07.19193.mRNA
Vcev1_p0.Chr07.19254	42157360	42160019	4113.PGSC0003DMT400051101	2.81e-10	60.5	U	Belongs to the major facilitator superfamily. Sugar transporter (TC 2.A.1.1) family	GO:0003674,GO:0005215,GO:0005351,GO:0005354,GO:0005355,GO:0005365,GO:0005402,GO:0005575,GO:0005623,GO:0005886,GO:0006810,GO:0006811,GO:0006812,GO:0007275,GO:0008150,GO:0008324,GO:0008643,GO:0008645,GO:0009653,GO:0009791,GO:0010015,GO:0010101,GO:0010102,GO:0010311,GO:0015075,GO:0015077,GO:0015078,GO:0015144,GO:0015145,GO:0015146,GO:0015148,GO:0015149,GO:0015166,GO:0015168,GO:0015291,GO:0015293,GO:…	-	-	-	-	-	-	-	-	-	-	Sugar_tr	Acylation	1146.65	-2.55717	0.00135072	Vcev1_p0.Chr07.19254.mRNA
Vcev1_p0.Chr07.19281	42723355	42726672	_	_	_	_	_	_	_	_	_	_	_	_	_	_	_	_	_	Acylation	1856.86	1.37296	0.00157889	Vcev1_p0.Chr07.19281.mRNA
Vcev1_p0.Chr07.19306	43148428	43153277	_	_	_	_	_	_	_	_	_	_	_	_	_	_	_	_	_	Acylation	525.073	1.15803	0.0373829	Vcev1_p0.Chr07.19306.mRNA
Vcev1_p0.Chr07.19426	45277802	45278411	_	_	_	_	_	_	_	_	_	_	_	_	_	_	_	_	_	Acylation	106.7	-22.8387	3.55105e-05	Vcev1_p0.Chr07.19426.mRNA
Vcev1_p0.Chr07.19472	46240989	46244969	_	_	_	_	_	_	_	_	_	_	_	_	_	_	_	_	_	Acylation	6441.34	1.171	0.0448252	Vcev1_p0.Chr07.19472.mRNA
Vcev1_p0.Chr07.19554	47612892	47616135	_	_	_	_	_	_	_	_	_	_	_	_	_	_	_	_	_	Acylation	1573.82	-3.51793	0.000126155	Vcev1_p0.Chr07.19554.mRNA
Vcev1_p0.Chr07.19620	48789346	48794172	_	_	_	_	_	_	_	_	_	_	_	_	_	_	_	_	_	Acylation	2958.59	1.71266	0.0183862	Vcev1_p0.Chr07.19620.mRNA
Vcev1_p0.Chr07.19708	50250964	50251419	_	_	_	_	_	_	_	_	_	_	_	_	_	_	_	_	_	Acylation	1349.91	6.28432	0.0273885	Vcev1_p0.Chr07.19708.mRNA
Vcev1_p0.Chr08.20164	4790136	4790964	4113.PGSC0003DMT400009390	3.93e-79	238	P	Heavy metal-associated isoprenylated plant protein 26-like	GO:0003674,GO:0005488,GO:0005575,GO:0005622,GO:0005623,GO:0005737,GO:0005886,GO:0006810,GO:0006811,GO:0006812,GO:0006873,GO:0006875,GO:0008150,GO:0009987,GO:0016020,GO:0019725,GO:0030001,GO:0030003,GO:0042592,GO:0043167,GO:0043169,GO:0044424,GO:0044464,GO:0046872,GO:0046914,GO:0046916,GO:0048878,GO:0050801,GO:0051179,GO:0051234,GO:0055065,GO:0055076,GO:0055080,GO:0055082,GO:0065007,GO:0065008,GO:…	-	-	-	-	-	-	-	-	-	-	HMA	Acylation	427.827	-2.06498	1.71962e-05	Vcev1_p0.Chr08.20164.mRNA
Vcev1_p0.Chr08.20165	4791763	4794776	3694.POPTR_0005s11290.1	1.21e-136	387	S	Belongs to the small GTPase superfamily. Rho family	GO:0000003,GO:0000166,GO:0000902,GO:0000904,GO:0001882,GO:0001883,GO:0003006,GO:0003674,GO:0003824,GO:0003924,GO:0005488,GO:0005515,GO:0005525,GO:0005575,GO:0005622,GO:0005623,GO:0005634,GO:0005730,GO:0005737,GO:0005819,GO:0005856,GO:0005886,GO:0007154,GO:0007165,GO:0007264,GO:0008064,GO:0008150,GO:0009524,GO:0009653,GO:0009826,GO:0009856,GO:0009860,GO:0009932,GO:0009987,GO:0015630,GO:0016020,GO:…	-	ko:K04392	ko04010,ko04013,ko04014,ko04015,ko04024,ko04062,ko04071,ko04145,ko04151,ko04310,ko04360,ko04370,ko04380,ko04510,ko04520,ko04530,ko04620,ko04650,ko04662,ko04664,ko04666,ko04670,ko04722,ko04810,ko04932,ko04933,ko04972,ko05014,ko05100,ko05120,ko05131,ko05132,ko05167,ko05200,ko05203,ko05205,ko05210,ko05211,ko05212,ko05231,ko05416,ko05418,map04010,map04013,map04014,map04015,map04024,map04062,map04071,…	-	-	-	ko00000,ko00001,ko04031,ko04131,ko04147	-	-	-	Ras	Acylation	333.747	1.26662	0.0250825	Vcev1_p0.Chr08.20165.mRNA
Vcev1_p0.Chr08.20169	4846754	4847969	4081.Solyc02g083550.1.1	6.77e-78	235	P	Heavy metal-associated isoprenylated plant protein 26-like	GO:0003674,GO:0005488,GO:0005575,GO:0005622,GO:0005623,GO:0005737,GO:0005886,GO:0006810,GO:0006811,GO:0006812,GO:0006873,GO:0006875,GO:0008150,GO:0009987,GO:0016020,GO:0019725,GO:0030001,GO:0030003,GO:0042592,GO:0043167,GO:0043169,GO:0044424,GO:0044464,GO:0046872,GO:0046914,GO:0046916,GO:0048878,GO:0050801,GO:0051179,GO:0051234,GO:0055065,GO:0055076,GO:0055080,GO:0055082,GO:0065007,GO:0065008,GO:…	-	-	-	-	-	-	-	-	-	-	HMA	Acylation	389.334	-3.05567	8.91775e-06	Vcev1_p0.Chr08.20169.mRNA
Vcev1_p0.Chr08.20287	6261534	6265122	102107.XP_008231065.1	3.34e-249	692	S	Belongs to the DHHC palmitoyltransferase family	GO:0003674,GO:0003824,GO:0005575,GO:0005623,GO:0005886,GO:0016020,GO:0016021,GO:0016409,GO:0016417,GO:0016740,GO:0016746,GO:0016747,GO:0019706,GO:0019707,GO:0031224,GO:0044425,GO:0044464,GO:0071944,GO:0140096	2.3.1.225	ko:K16675	ko04391,map04391	-	-	-	ko00000,ko00001,ko01000	-	-	-	DHHC	Acylation	4947.03	1.28602	0.00311673	Vcev1_p0.Chr08.20287.mRNA
Vcev1_p0.Chr08.20312	6631298	6631405	_	_	_	_	_	_	_	_	_	_	_	_	_	_	_	_	_	Acylation	44.9348	-8.10351	0.0186943	Vcev1_p0.Chr08.20312.mRNA
Vcev1_p0.Chr08.20347	6950347	6955053	4096.XP_009784296.1	3.41e-224	624	I	Belongs to the AB hydrolase superfamily. Lipase family	GO:0002213,GO:0003674,GO:0003824,GO:0004806,GO:0005575,GO:0005576,GO:0006629,GO:0006950,GO:0006952,GO:0008150,GO:0008152,GO:0009056,GO:0016042,GO:0016298,GO:0016787,GO:0016788,GO:0044238,GO:0050896,GO:0052689,GO:0071704,GO:1901575	3.1.1.13	ko:K01052	ko00100,ko04142,ko04979,map00100,map04142,map04979	-	R01462	RC00055,RC00523	ko00000,ko00001,ko01000	-	-	-	Abhydro_lipase,Esterase	Acylation	4495.37	3.15709	0.00214808	Vcev1_p0.Chr08.20347.mRNA.1
Vcev1_p0.Chr08.20351	6999355	7005151	_	_	_	_	_	_	_	_	_	_	_	_	_	_	_	_	_	Acylation	351.504	1.73064	0.0280336	Vcev1_p0.Chr08.20351.mRNA
Vcev1_p0.Chr08.20502	9265938	9268367	3656.XP_008446207.1	4.07e-166	474	C	Zinc-binding dehydrogenase	GO:0003674,GO:0003824,GO:0005488,GO:0005575,GO:0005576,GO:0005622,GO:0005623,GO:0005737,GO:0006950,GO:0008150,GO:0008152,GO:0008270,GO:0009266,GO:0009409,GO:0009507,GO:0009526,GO:0009532,GO:0009536,GO:0009570,GO:0009579,GO:0009628,GO:0009941,GO:0010319,GO:0016491,GO:0016627,GO:0016628,GO:0031967,GO:0031975,GO:0035671,GO:0035798,GO:0043167,GO:0043169,GO:0043226,GO:0043227,GO:0043229,GO:0043231,GO:…	1.3.1.105	ko:K18980	-	-	-	-	ko00000,ko01000	-	-	-	ADH_N,ADH_zinc_N_2	Acylation	559.835	-2.32509	0.0307903	Vcev1_p0.Chr08.20502.mRNA
Vcev1_p0.Chr08.20503	9283784	9286410	218851.Aquca_025_00322.1	3e-165	472	C	Quinone oxidoreductase-like protein	GO:0003674,GO:0003824,GO:0005488,GO:0005575,GO:0005576,GO:0005622,GO:0005623,GO:0005737,GO:0006950,GO:0008150,GO:0008152,GO:0008270,GO:0009266,GO:0009409,GO:0009507,GO:0009526,GO:0009532,GO:0009536,GO:0009570,GO:0009579,GO:0009628,GO:0009941,GO:0010319,GO:0016491,GO:0016627,GO:0016628,GO:0031967,GO:0031975,GO:0035671,GO:0035798,GO:0043167,GO:0043169,GO:0043226,GO:0043227,GO:0043229,GO:0043231,GO:…	1.3.1.105	ko:K18980	-	-	-	-	ko00000,ko01000	-	-	-	ADH_N,ADH_zinc_N_2	Acylation	931.093	-2.6845	1.17449e-05	Vcev1_p0.Chr08.20503.mRNA
Vcev1_p0.Chr08.20582	10338339	10343372	225117.XP_009347058.1	2.71e-179	508	G	Converts alpha-aldose to the beta-anomer	GO:0003674,GO:0003824,GO:0004034,GO:0005488,GO:0005575,GO:0005622,GO:0005623,GO:0005737,GO:0005975,GO:0005996,GO:0006006,GO:0006012,GO:0008150,GO:0008152,GO:0009056,GO:0016052,GO:0016853,GO:0016854,GO:0016857,GO:0019318,GO:0019320,GO:0019388,GO:0030246,GO:0033499,GO:0044238,GO:0044281,GO:0044282,GO:0044424,GO:0044464,GO:0046365,GO:0071704,GO:1901575	5.1.3.3	ko:K01785	ko00010,ko00052,ko01100,ko01110,ko01120,ko01130,map00010,map00052,map01100,map01110,map01120,map01130	M00632	R01602,R10619	RC00563	ko00000,ko00001,ko00002,ko01000	-	-	-	Aldose_epim	Acylation	3037.67	1.81389	0.010825	Vcev1_p0.Chr08.20582.mRNA
Vcev1_p0.Chr08.20625	10941529	10942722	3694.POPTR_0017s12370.1	5.8e-107	327	K	ethylene-responsive transcription factor	GO:0000160,GO:0000302,GO:0003674,GO:0003676,GO:0003677,GO:0003700,GO:0005488,GO:0005575,GO:0005622,GO:0005623,GO:0005634,GO:0006139,GO:0006351,GO:0006355,GO:0006725,GO:0006807,GO:0006950,GO:0006979,GO:0007154,GO:0007165,GO:0007275,GO:0008150,GO:0008152,GO:0009058,GO:0009059,GO:0009719,GO:0009723,GO:0009725,GO:0009755,GO:0009791,GO:0009873,GO:0009889,GO:0009987,GO:0010033,GO:0010035,GO:0010038,GO:…	-	ko:K09286	-	-	-	-	ko00000,ko03000	-	-	-	AP2	Acylation	474.343	-2.15565	0.018956	Vcev1_p0.Chr08.20625.mRNA
Vcev1_p0.Chr08.20633	11026617	11028026	981085.XP_010089574.1	2.38e-209	593	CG	Belongs to the UDP-glycosyltransferase family	GO:0003674,GO:0003824,GO:0005575,GO:0005622,GO:0005623,GO:0008150,GO:0008152,GO:0008194,GO:0009058,GO:0009718,GO:0009812,GO:0009813,GO:0016740,GO:0016757,GO:0016758,GO:0035251,GO:0042440,GO:0043226,GO:0043227,GO:0043229,GO:0043231,GO:0044424,GO:0044464,GO:0046148,GO:0046283,GO:0046527,GO:0047243,GO:0071704,GO:0080043,GO:0080044,GO:1901576	-	-	-	-	-	-	-	-	-	-	UDPGT	Acylation	17679.2	-2.76939	0.0281361	Vcev1_p0.Chr08.20633.mRNA
Vcev1_p0.Chr08.20634	11029394	11030776	102107.XP_008230830.1	6.47e-144	426	CG	UDP-glucoronosyl and UDP-glucosyl transferase	GO:0003674,GO:0003824,GO:0005575,GO:0005622,GO:0005623,GO:0008150,GO:0008152,GO:0008194,GO:0016740,GO:0016757,GO:0016758,GO:0035251,GO:0043226,GO:0043227,GO:0043229,GO:0043231,GO:0044424,GO:0044464,GO:0046527,GO:0047243,GO:0080043,GO:0080044	-	-	-	-	-	-	-	-	-	-	UDPGT	Acylation	328.399	-2.31855	0.00417254	Vcev1_p0.Chr08.20634.mRNA
Vcev1_p0.Chr08.20669	11385078	11389527	29760.VIT_14s0068g00360.t01	2.49e-174	538	S	longifolia	GO:0001558,GO:0003674,GO:0005488,GO:0005515,GO:0005575,GO:0005622,GO:0005623,GO:0005634,GO:0005737,GO:0005829,GO:0005856,GO:0008017,GO:0008092,GO:0008150,GO:0015631,GO:0022603,GO:0022604,GO:0040008,GO:0043226,GO:0043227,GO:0043228,GO:0043229,GO:0043231,GO:0043232,GO:0044424,GO:0044444,GO:0044464,GO:0048638,GO:0050789,GO:0050793,GO:0050794,GO:0051128,GO:0051510,GO:0051513,GO:0065007	-	-	-	-	-	-	-	-	-	-	DUF4378	Acylation	3270.98	1.37739	0.0341067	Vcev1_p0.Chr08.20669.mRNA
Vcev1_p0.Chr08.20679	11480164	11484614	29760.VIT_14s0068g00360.t01	7.46e-177	545	S	longifolia	GO:0001558,GO:0003674,GO:0005488,GO:0005515,GO:0005575,GO:0005622,GO:0005623,GO:0005634,GO:0005737,GO:0005829,GO:0005856,GO:0008017,GO:0008092,GO:0008150,GO:0015631,GO:0022603,GO:0022604,GO:0040008,GO:0043226,GO:0043227,GO:0043228,GO:0043229,GO:0043231,GO:0043232,GO:0044424,GO:0044444,GO:0044464,GO:0048638,GO:0050789,GO:0050793,GO:0050794,GO:0051128,GO:0051510,GO:0051513,GO:0065007	-	-	-	-	-	-	-	-	-	-	DUF4378	Acylation	1078.86	1.35312	0.0386934	Vcev1_p0.Chr08.20679.mRNA
Vcev1_p0.Chr08.20779	13019967	13021679	4096.XP_009783725.1	7.31e-94	290	S	Zinc finger C-x8-C-x5-C-x3-H type (and similar)	GO:0003674,GO:0003676,GO:0003677,GO:0003723,GO:0003729,GO:0003730,GO:0005488,GO:0005575,GO:0005622,GO:0005623,GO:0005737,GO:0005829,GO:0006417,GO:0008150,GO:0009889,GO:0009890,GO:0009892,GO:0009893,GO:0009894,GO:0009896,GO:0010468,GO:0010556,GO:0010558,GO:0010604,GO:0010605,GO:0010608,GO:0010629,GO:0017148,GO:0019219,GO:0019222,GO:0031323,GO:0031324,GO:0031325,GO:0031326,GO:0031327,GO:0031329,GO:…	-	ko:K18753	ko04218,map04218	-	-	-	ko00000,ko00001,ko03019	-	-	-	zf-CCCH	Acylation	25.2789	-5.32957	0.0175611	Vcev1_p0.Chr08.20779.mRNA
Vcev1_p0.Chr08.20877	14821652	14825243	2711.XP_006472373.1	3.16e-290	796	Z	structural constituent of cytoskeleton	GO:0000166,GO:0001882,GO:0001883,GO:0003674,GO:0003824,GO:0003924,GO:0005198,GO:0005200,GO:0005488,GO:0005525,GO:0005575,GO:0005622,GO:0005623,GO:0005737,GO:0005856,GO:0005874,GO:0006996,GO:0007010,GO:0007017,GO:0008150,GO:0009987,GO:0015630,GO:0016043,GO:0016462,GO:0016787,GO:0016817,GO:0016818,GO:0017076,GO:0017111,GO:0019001,GO:0032549,GO:0032550,GO:0032553,GO:0032555,GO:0032561,GO:0035639,GO:…	-	ko:K07374	ko04145,ko04210,ko04530,ko04540,ko05130,map04145,map04210,map04530,map04540,map05130	-	-	-	ko00000,ko00001,ko03019,ko03036,ko04147,ko04812	-	-	-	Tubulin,Tubulin_C	Acylation	5678.31	1.49817	0.0188752	Vcev1_p0.Chr08.20877.mRNA
Vcev1_p0.Chr08.21016	17150753	17151013	3649.evm.model.supercontig_55.141	4.3e-41	138	S	ralf-like 34	GO:0003674,GO:0005102,GO:0005179,GO:0005488,GO:0005515,GO:0005575,GO:0005576,GO:0005622,GO:0005623,GO:0005911,GO:0007154,GO:0007165,GO:0007267,GO:0008150,GO:0009506,GO:0009966,GO:0009987,GO:0010469,GO:0010646,GO:0019722,GO:0019932,GO:0023051,GO:0023052,GO:0030054,GO:0030545,GO:0035556,GO:0044464,GO:0048018,GO:0048046,GO:0048583,GO:0050789,GO:0050794,GO:0050896,GO:0051716,GO:0055044,GO:0065007,GO:…	-	-	-	-	-	-	-	-	-	-	RALF	Acylation	1546.97	1.72333	0.0301774	Vcev1_p0.Chr08.21016.mRNA
Vcev1_p0.Chr08.21049	17937039	17941940	29730.Gorai.007G211100.1	3.46e-230	656	S	isoform X1	-	-	-	-	-	-	-	-	-	-	-	DUF547,Lzipper-MIP1	Acylation	300.606	2.18681	0.000988346	Vcev1_p0.Chr08.21049.mRNA
Vcev1_p0.Chr08.21213	21828186	21828843	3750.XP_008352469.1	2.12e-31	115	-	-	-	-	-	-	-	-	-	-	-	-	-	-	Acylation	5644.32	-1.29429	0.00792404	Vcev1_p0.Chr08.21213.mRNA
Vcev1_p0.Chr08.21500	33204862	33206223	71139.XP_010063939.1	9.68e-203	575	S	Pentatricopeptide repeat-containing protein	GO:0003674,GO:0003676,GO:0003723,GO:0003824,GO:0004518,GO:0004519,GO:0005488,GO:0005575,GO:0005622,GO:0005623,GO:0006139,GO:0006725,GO:0006807,GO:0008150,GO:0008152,GO:0009451,GO:0009987,GO:0016070,GO:0016787,GO:0016788,GO:0034641,GO:0043170,GO:0043226,GO:0043227,GO:0043229,GO:0043231,GO:0043412,GO:0044237,GO:0044238,GO:0044424,GO:0044464,GO:0046483,GO:0071704,GO:0090304,GO:0090305,GO:0097159,GO:…	-	-	-	-	-	-	-	-	-	-	PPR,PPR_1,PPR_2	Acylation	236.29	-1.55094	0.04176	Vcev1_p0.Chr08.21500.mRNA
Vcev1_p0.Chr08.21512	33537057	33540073	4432.XP_010260547.1	1.25e-287	790	S	COBRA-like protein 4	GO:0005575,GO:0005622,GO:0005623,GO:0005737,GO:0005773,GO:0005774,GO:0005886,GO:0008150,GO:0009664,GO:0009832,GO:0009834,GO:0009987,GO:0010215,GO:0016020,GO:0016043,GO:0022607,GO:0030198,GO:0031090,GO:0031224,GO:0031225,GO:0042546,GO:0043062,GO:0043226,GO:0043227,GO:0043229,GO:0043231,GO:0044085,GO:0044422,GO:0044424,GO:0044425,GO:0044437,GO:0044444,GO:0044446,GO:0044464,GO:0045229,GO:0070726,GO:…	-	-	-	-	-	-	-	-	-	-	COBRA	Acylation	13.2009	-6.82095	0.0308301	Vcev1_p0.Chr08.21512.mRNA
Vcev1_p0.Chr08.21604	35478445	35497763	4098.XP_009617165.1	0	1375	TZ	Formin Homology 2 Domain	GO:0003674,GO:0003779,GO:0003824,GO:0004721,GO:0005488,GO:0005515,GO:0006464,GO:0006470,GO:0006793,GO:0006796,GO:0006807,GO:0006996,GO:0007010,GO:0007015,GO:0008064,GO:0008092,GO:0008150,GO:0008152,GO:0009987,GO:0010638,GO:0010639,GO:0016043,GO:0016311,GO:0016787,GO:0016788,GO:0016791,GO:0019538,GO:0030029,GO:0030036,GO:0030832,GO:0030833,GO:0030834,GO:0030835,GO:0030837,GO:0030838,GO:0031333,GO:…	-	ko:K02184	ko04320,map04320	-	-	-	ko00000,ko00001,ko04812	-	-	-	FH2,PTEN_C2	Acylation	3519.8	-1.03797	0.0467261	Vcev1_p0.Chr08.21604.mRNA
Vcev1_p0.Chr08.21646	36545436	36551979	4098.XP_009593375.1	1.74e-226	625	P	UAA transporter family	GO:0000139,GO:0003674,GO:0005215,GO:0005338,GO:0005459,GO:0005460,GO:0005575,GO:0005622,GO:0005623,GO:0005737,GO:0005783,GO:0005789,GO:0005794,GO:0006810,GO:0006811,GO:0006820,GO:0006950,GO:0006986,GO:0007154,GO:0007165,GO:0007275,GO:0008150,GO:0008509,GO:0008514,GO:0008643,GO:0009553,GO:0009555,GO:0009987,GO:0010033,GO:0012505,GO:0015075,GO:0015165,GO:0015291,GO:0015297,GO:0015711,GO:0015780,GO:…	-	ko:K15275	-	-	-	-	ko00000,ko02000	2.A.7.11.1,2.A.7.11.4	-	-	UAA	Acylation	1409.27	1.57462	0.00506707	Vcev1_p0.Chr08.21646.mRNA
Vcev1_p0.Chr08.21716	38573038	38577362	981085.XP_010096202.1	1.78e-287	797	U	Belongs to the major facilitator superfamily. Sugar transporter (TC 2.A.1.1) family	GO:0003674,GO:0005215,GO:0005351,GO:0005354,GO:0005355,GO:0005365,GO:0005402,GO:0005575,GO:0005623,GO:0005886,GO:0006810,GO:0006811,GO:0006812,GO:0007275,GO:0008150,GO:0008324,GO:0008643,GO:0008645,GO:0009653,GO:0009791,GO:0010015,GO:0010101,GO:0010102,GO:0010311,GO:0015075,GO:0015077,GO:0015078,GO:0015144,GO:0015145,GO:0015146,GO:0015148,GO:0015149,GO:0015166,GO:0015168,GO:0015291,GO:0015293,GO:…	-	-	-	-	-	-	-	-	-	-	Sugar_tr	Acylation	7276.69	-1.91356	2.13845e-05	Vcev1_p0.Chr08.21716.mRNA
Vcev1_p0.Chr08.21718	38789448	38793763	981085.XP_010096202.1	5.08e-287	796	U	Belongs to the major facilitator superfamily. Sugar transporter (TC 2.A.1.1) family	GO:0003674,GO:0005215,GO:0005351,GO:0005354,GO:0005355,GO:0005365,GO:0005402,GO:0005575,GO:0005623,GO:0005886,GO:0006810,GO:0006811,GO:0006812,GO:0007275,GO:0008150,GO:0008324,GO:0008643,GO:0008645,GO:0009653,GO:0009791,GO:0010015,GO:0010101,GO:0010102,GO:0010311,GO:0015075,GO:0015077,GO:0015078,GO:0015144,GO:0015145,GO:0015146,GO:0015148,GO:0015149,GO:0015166,GO:0015168,GO:0015291,GO:0015293,GO:…	-	-	-	-	-	-	-	-	-	-	Sugar_tr	Acylation	9754.37	-1.79921	0.00022007	Vcev1_p0.Chr08.21718.mRNA
Vcev1_p0.Chr08.21721	38842633	38852983	3750.XP_008387369.1	1.53e-268	751	U	Belongs to the major facilitator superfamily. Sugar transporter (TC 2.A.1.1) family	GO:0003674,GO:0005215,GO:0005351,GO:0005354,GO:0005355,GO:0005365,GO:0005402,GO:0005575,GO:0005623,GO:0005886,GO:0006810,GO:0006811,GO:0006812,GO:0007275,GO:0008150,GO:0008324,GO:0008643,GO:0008645,GO:0009653,GO:0009791,GO:0010015,GO:0010101,GO:0010102,GO:0010311,GO:0015075,GO:0015077,GO:0015078,GO:0015144,GO:0015145,GO:0015146,GO:0015148,GO:0015149,GO:0015166,GO:0015168,GO:0015291,GO:0015293,GO:…	-	-	-	-	-	-	-	-	-	-	Sugar_tr	Acylation	483.409	-1.30084	0.011113	Vcev1_p0.Chr08.21721.mRNA
Vcev1_p0.Chr08.21785	40253295	40253756	3694.POPTR_0004s16560.1	8.5e-42	143	K	Ocs element-binding factor 1-like	GO:0003674,GO:0003676,GO:0003677,GO:0003700,GO:0005488,GO:0005515,GO:0005575,GO:0005622,GO:0005623,GO:0005634,GO:0006139,GO:0006351,GO:0006355,GO:0006417,GO:0006725,GO:0006807,GO:0006950,GO:0008150,GO:0008152,GO:0009058,GO:0009059,GO:0009743,GO:0009744,GO:0009889,GO:0009890,GO:0009891,GO:0009892,GO:0009893,GO:0009987,GO:0010033,GO:0010467,GO:0010468,GO:0010556,GO:0010557,GO:0010558,GO:0010604,GO:…	-	-	-	-	-	-	-	-	-	-	bZIP_1	Acylation	10699.6	1.38307	0.0377657	Vcev1_p0.Chr08.21785.mRNA
Vcev1_p0.Chr08.21871	41876852	41877145	102107.XP_008236815.1	1.32e-41	142	S	auxin-induced protein	-	-	ko:K14488	ko04075,map04075	-	-	-	ko00000,ko00001	-	-	-	Auxin_inducible	Acylation	1296.24	2.49858	0.0112633	Vcev1_p0.Chr08.21871.mRNA
Vcev1_p0.Chr08.21879	41938712	41939017	3641.EOX97810	7.57e-44	148	S	auxin-induced protein	-	-	ko:K14488	ko04075,map04075	-	-	-	ko00000,ko00001	-	-	-	Auxin_inducible	Acylation	1485.19	2.47256	0.00780146	Vcev1_p0.Chr08.21879.mRNA
Vcev1_p0.Chr08.21891	42001895	42002197	85681.XP_006423537.1	2.66e-39	133	S	auxin-induced protein	-	-	ko:K14488	ko04075,map04075	-	-	-	ko00000,ko00001	-	-	-	Auxin_inducible	Acylation	176.52	2.95794	0.000796969	Vcev1_p0.Chr08.21891.mRNA
Vcev1_p0.Chr08.22059	45750635	45752375	4098.XP_009617302.1	6.3e-187	525	O	endochitinase	GO:0000272,GO:0003674,GO:0003824,GO:0004553,GO:0004568,GO:0005488,GO:0005575,GO:0005576,GO:0005618,GO:0005622,GO:0005623,GO:0005737,GO:0005773,GO:0005975,GO:0005976,GO:0006022,GO:0006026,GO:0006030,GO:0006032,GO:0006040,GO:0006807,GO:0006950,GO:0006952,GO:0008061,GO:0008144,GO:0008150,GO:0008152,GO:0009056,GO:0009057,GO:0009987,GO:0016052,GO:0016787,GO:0016798,GO:0016998,GO:0017144,GO:0030312,GO:…	3.2.1.14	ko:K01183,ko:K20547	ko00520,ko01100,ko04016,map00520,map01100,map04016	-	R01206,R02334	RC00467	ko00000,ko00001,ko01000	-	CBM18,GH18,GH19	-	Chitin_bind_1,Glyco_hydro_19	Acylation	2479.31	-1.26837	0.00287146	Vcev1_p0.Chr08.22059.mRNA
Vcev1_p0.Chr08.22090	46466068	46467807	4098.XP_009617302.1	8.54e-185	519	O	endochitinase	GO:0000272,GO:0003674,GO:0003824,GO:0004553,GO:0004568,GO:0005488,GO:0005575,GO:0005576,GO:0005618,GO:0005622,GO:0005623,GO:0005737,GO:0005773,GO:0005975,GO:0005976,GO:0006022,GO:0006026,GO:0006030,GO:0006032,GO:0006040,GO:0006807,GO:0006950,GO:0006952,GO:0008061,GO:0008144,GO:0008150,GO:0008152,GO:0009056,GO:0009057,GO:0009987,GO:0016052,GO:0016787,GO:0016798,GO:0016998,GO:0017144,GO:0030312,GO:…	3.2.1.14	ko:K01183,ko:K20547	ko00520,ko01100,ko04016,map00520,map01100,map04016	-	R01206,R02334	RC00467	ko00000,ko00001,ko01000	-	CBM18,GH18,GH19	-	Chitin_bind_1,Glyco_hydro_19	Acylation	3424.85	-1.42836	0.00792404	Vcev1_p0.Chr08.22090.mRNA
Vcev1_p0.Chr08.22115	46776838	46779969	29760.VIT_03s0038g03150.t01	7.18e-286	790	Q	flavin-containing monooxygenase	-	1.14.13.8	ko:K00485	ko00982,ko01120,map00982,map01120	-	R08266	RC02233	ko00000,ko00001,ko01000	-	-	-	FMO-like	Acylation	227.34	-3.18024	0.000197202	Vcev1_p0.Chr08.22115.mRNA
Vcev1_p0.Chr08.22187	48265924	48274912	3649.evm.model.supercontig_40.95	0	895	IM	Glycosyl transferase family 21	-	-	-	-	-	-	-	-	-	-	-	Glyco_transf_21	Acylation	1021.9	1.60032	0.0338027	Vcev1_p0.Chr08.22187.mRNA
Vcev1_p0.Chr08.22305	52868094	52874610	3694.POPTR_0006s14680.1	0	1402	G	beta-galactosidase	GO:0003674,GO:0003824,GO:0004553,GO:0004565,GO:0005488,GO:0005575,GO:0005618,GO:0005622,GO:0005623,GO:0005737,GO:0005773,GO:0005975,GO:0008150,GO:0008152,GO:0015925,GO:0016787,GO:0016798,GO:0030246,GO:0030312,GO:0043226,GO:0043227,GO:0043229,GO:0043231,GO:0044238,GO:0044424,GO:0044444,GO:0044464,GO:0071704,GO:0071944	-	-	-	-	-	-	-	-	-	-	Gal_Lectin,Glyco_hydro_35	Acylation	1398.8	-2.47866	0.00016788	Vcev1_p0.Chr08.22305.mRNA.4
Vcev1_p0.Chr08.22325	53712553	53718901	3694.POPTR_0006s14680.1	0	1471	G	beta-galactosidase	GO:0003674,GO:0003824,GO:0004553,GO:0004565,GO:0005488,GO:0005575,GO:0005618,GO:0005622,GO:0005623,GO:0005737,GO:0005773,GO:0005975,GO:0008150,GO:0008152,GO:0015925,GO:0016787,GO:0016798,GO:0030246,GO:0030312,GO:0043226,GO:0043227,GO:0043229,GO:0043231,GO:0044238,GO:0044424,GO:0044444,GO:0044464,GO:0071704,GO:0071944	-	-	-	-	-	-	-	-	-	-	Gal_Lectin,Glyco_hydro_35	Acylation	1211.87	-2.43923	0.00415591	Vcev1_p0.Chr08.22325.mRNA.1
Vcev1_p0.Chr08.22348	54234139	54239334	3641.EOY30409	3.67e-242	685	ADK	Regulatory protein	GO:0001101,GO:0001666,GO:0002376,GO:0002682,GO:0002831,GO:0005575,GO:0005622,GO:0005623,GO:0005634,GO:0005737,GO:0006355,GO:0006464,GO:0006807,GO:0006950,GO:0006952,GO:0006955,GO:0007154,GO:0007165,GO:0008150,GO:0008152,GO:0008219,GO:0009266,GO:0009408,GO:0009605,GO:0009607,GO:0009611,GO:0009617,GO:0009620,GO:0009625,GO:0009626,GO:0009627,GO:0009628,GO:0009682,GO:0009719,GO:0009725,GO:0009751,GO:…	-	ko:K14508	ko04075,map04075	-	-	-	ko00000,ko00001,ko04121	-	-	-	Ank,BTB,NPR1_like_C	Acylation	117.118	-2.69329	0.0103044	Vcev1_p0.Chr08.22348.mRNA
Vcev1_p0.Chr08.22350	54316919	54322112	3641.EOY30409	3.18e-243	687	ADK	Regulatory protein	GO:0001101,GO:0001666,GO:0002376,GO:0002682,GO:0002831,GO:0005575,GO:0005622,GO:0005623,GO:0005634,GO:0005737,GO:0006355,GO:0006464,GO:0006807,GO:0006950,GO:0006952,GO:0006955,GO:0007154,GO:0007165,GO:0008150,GO:0008152,GO:0008219,GO:0009266,GO:0009408,GO:0009605,GO:0009607,GO:0009611,GO:0009617,GO:0009620,GO:0009625,GO:0009626,GO:0009627,GO:0009628,GO:0009682,GO:0009719,GO:0009725,GO:0009751,GO:…	-	ko:K14508	ko04075,map04075	-	-	-	ko00000,ko00001,ko04121	-	-	-	Ank,BTB,NPR1_like_C	Acylation	201.302	-2.93792	0.0037598	Vcev1_p0.Chr08.22350.mRNA
Vcev1_p0.Chr08.22407	56017773	56020270	3641.EOY30335	4.95e-137	410	S	ankyrin repeat-containing protein	-	-	-	-	-	-	-	-	-	-	-	Ank_2,Ank_4,PGG	Acylation	732.869	2.311	0.000463334	Vcev1_p0.Chr08.22407.mRNA.1
Vcev1_p0.Chr08.22409	56060130	56062114	3641.EOY30335	1.53e-110	340	S	ankyrin repeat-containing protein	-	-	-	-	-	-	-	-	-	-	-	Ank_2,Ank_4,PGG	Acylation	321.32	1.99307	0.00364995	Vcev1_p0.Chr08.22409.mRNA
Vcev1_p0.Chr08.22432	56558765	56561144	4432.XP_010273927.1	7.94e-101	303	K	Transcription factor	GO:0003674,GO:0003676,GO:0003677,GO:0005488,GO:0005575,GO:0005622,GO:0005623,GO:0005634,GO:0006139,GO:0006351,GO:0006355,GO:0006725,GO:0006807,GO:0008150,GO:0008152,GO:0009058,GO:0009059,GO:0009889,GO:0009987,GO:0010467,GO:0010468,GO:0010556,GO:0016070,GO:0018130,GO:0019219,GO:0019222,GO:0019438,GO:0031323,GO:0031326,GO:0032774,GO:0034641,GO:0034645,GO:0034654,GO:0043170,GO:0043226,GO:0043227,GO:…	-	ko:K09422	-	-	-	-	ko00000,ko03000	-	-	-	Myb_DNA-binding	Acylation	423.853	-2.40472	1.2334e-06	Vcev1_p0.Chr08.22432.mRNA
Vcev1_p0.Chr08.22477	58136722	58139012	29760.VIT_11s0016g00710.t01	2.53e-86	265	S	TIFY 10a-like	GO:0000003,GO:0001101,GO:0003006,GO:0003674,GO:0003712,GO:0003714,GO:0005575,GO:0005622,GO:0005623,GO:0005634,GO:0006139,GO:0006351,GO:0006355,GO:0006725,GO:0006807,GO:0006950,GO:0006952,GO:0007154,GO:0007165,GO:0007275,GO:0008150,GO:0008152,GO:0009058,GO:0009059,GO:0009555,GO:0009605,GO:0009607,GO:0009611,GO:0009617,GO:0009719,GO:0009725,GO:0009753,GO:0009755,GO:0009791,GO:0009867,GO:0009889,GO:…	-	ko:K13464	ko04075,map04075	-	-	-	ko00000,ko00001	-	-	-	CCT_2,tify	Acylation	982.427	-1.14161	0.0428086	Vcev1_p0.Chr08.22477.mRNA
Vcev1_p0.Chr08.22528	58823818	58825348	3988.XP_002516192.1	4.46e-236	662	G	Pectinesterase	GO:0000272,GO:0003674,GO:0003824,GO:0004857,GO:0005575,GO:0005576,GO:0005618,GO:0005623,GO:0005975,GO:0005976,GO:0006950,GO:0006952,GO:0008150,GO:0008152,GO:0009056,GO:0009057,GO:0009605,GO:0009607,GO:0009617,GO:0009987,GO:0010393,GO:0016043,GO:0016052,GO:0016787,GO:0016788,GO:0017144,GO:0030234,GO:0030312,GO:0030599,GO:0042545,GO:0042737,GO:0042742,GO:0043086,GO:0043170,GO:0043207,GO:0044092,GO:…	3.1.1.11	ko:K01051	ko00040,ko01100,map00040,map01100	M00081	R02362	RC00460,RC00461	ko00000,ko00001,ko00002,ko01000	-	-	-	Pectinesterase	Acylation	1517.22	1.6605	0.00299502	Vcev1_p0.Chr08.22528.mRNA
Vcev1_p0.Chr09.22642	1271493	1279251	29760.VIT_08s0058g00930.t01	1.5e-289	797	E	Belongs to the class-III pyridoxal-phosphate-dependent aminotransferase family	GO:0003674,GO:0003824,GO:0005488,GO:0005515,GO:0005575,GO:0005622,GO:0005623,GO:0005737,GO:0005739,GO:0007154,GO:0008144,GO:0008150,GO:0008152,GO:0008453,GO:0008483,GO:0009605,GO:0009853,GO:0009987,GO:0009991,GO:0016740,GO:0016769,GO:0019842,GO:0030170,GO:0031667,GO:0031668,GO:0031669,GO:0036094,GO:0042802,GO:0043094,GO:0043167,GO:0043168,GO:0043226,GO:0043227,GO:0043229,GO:0043231,GO:0043562,GO:…	2.6.1.40,2.6.1.44	ko:K00827	ko00250,ko00260,ko00270,ko00280,ko01100,ko01110,map00250,map00260,map00270,map00280,map01100,map01110	-	R00369,R00372,R02050,R10992	RC00006,RC00008,RC00018,RC00160	ko00000,ko00001,ko01000,ko01007	-	-	-	Aminotran_3	Acylation	8957.22	-2.14931	0.0051283	Vcev1_p0.Chr09.22642.mRNA.1
Vcev1_p0.Chr09.22644	1312597	1320357	3641.EOY04522	1.23e-289	797	E	Belongs to the class-III pyridoxal-phosphate-dependent aminotransferase family	GO:0003674,GO:0003824,GO:0005488,GO:0005515,GO:0005575,GO:0005622,GO:0005623,GO:0005737,GO:0005739,GO:0007154,GO:0008144,GO:0008150,GO:0008152,GO:0008453,GO:0008483,GO:0009605,GO:0009853,GO:0009987,GO:0009991,GO:0016740,GO:0016769,GO:0019842,GO:0030170,GO:0031667,GO:0031668,GO:0031669,GO:0036094,GO:0042802,GO:0043094,GO:0043167,GO:0043168,GO:0043226,GO:0043227,GO:0043229,GO:0043231,GO:0043562,GO:…	2.6.1.40,2.6.1.44	ko:K00827	ko00250,ko00260,ko00270,ko00280,ko01100,ko01110,map00250,map00260,map00270,map00280,map01100,map01110	-	R00369,R00372,R02050,R10992	RC00006,RC00008,RC00018,RC00160	ko00000,ko00001,ko01000,ko01007	-	-	-	Aminotran_3	Acylation	7546.29	-2.13314	0.00407214	Vcev1_p0.Chr09.22644.mRNA.2
Vcev1_p0.Chr09.22658	1575592	1581063	4096.XP_009791004.1	4.27e-238	669	P	Ferroportin1 (FPN1)	GO:0000041,GO:0000325,GO:0003674,GO:0005215,GO:0005381,GO:0005575,GO:0005622,GO:0005623,GO:0005737,GO:0005773,GO:0005774,GO:0005886,GO:0006810,GO:0006811,GO:0006812,GO:0006824,GO:0006826,GO:0006873,GO:0006875,GO:0006879,GO:0006950,GO:0007154,GO:0008150,GO:0008324,GO:0009267,GO:0009605,GO:0009705,GO:0009987,GO:0009991,GO:0010106,GO:0015075,GO:0015087,GO:0015318,GO:0015675,GO:0016020,GO:0016021,GO:…	-	ko:K14685	ko04216,ko04978,map04216,map04978	-	-	-	ko00000,ko00001,ko02000	2.A.100.1	-	-	FPN1	Acylation	1897.28	-1.30625	0.000377977	Vcev1_p0.Chr09.22658.mRNA
Vcev1_p0.Chr09.22707	2196362	2204424	29760.VIT_08s0058g00610.t01	4.72e-273	786	L	transposition, RNA-mediated	GO:0003002,GO:0005575,GO:0005622,GO:0005623,GO:0005634,GO:0005737,GO:0005768,GO:0005938,GO:0006139,GO:0006396,GO:0006725,GO:0006807,GO:0006810,GO:0007275,GO:0007389,GO:0008150,GO:0008152,GO:0009956,GO:0009987,GO:0010467,GO:0010496,GO:0012505,GO:0016070,GO:0016073,GO:0016180,GO:0022622,GO:0031123,GO:0031410,GO:0031982,GO:0032501,GO:0032502,GO:0034470,GO:0034472,GO:0034641,GO:0034660,GO:0043170,GO:…	-	ko:K13141	-	-	-	-	ko00000,ko03041	-	-	-	-	Acylation	330.126	-1.97078	0.00077603	Vcev1_p0.Chr09.22707.mRNA
Vcev1_p0.Chr09.22757	2914859	2916185	3988.XP_002528309.1	3.11e-12	65.1	S	abundant protein	GO:0000003,GO:0001101,GO:0003006,GO:0003674,GO:0003676,GO:0003677,GO:0005488,GO:0005575,GO:0005622,GO:0005623,GO:0005737,GO:0005829,GO:0007275,GO:0008150,GO:0009719,GO:0009725,GO:0009737,GO:0009791,GO:0010033,GO:0010154,GO:0022414,GO:0031647,GO:0032501,GO:0032502,GO:0033993,GO:0042221,GO:0044424,GO:0044444,GO:0044464,GO:0048316,GO:0048608,GO:0048731,GO:0048856,GO:0050821,GO:0050896,GO:0061458,GO:…	-	-	-	-	-	-	-	-	-	-	LEA_5	Acylation	2810.22	-1.92547	0.0368611	Vcev1_p0.Chr09.22757.mRNA
Vcev1_p0.Chr09.22826	4842063	4847892	4098.XP_009619160.1	8.39e-285	786	E	Transmembrane amino acid transporter protein	GO:0001736,GO:0001738,GO:0002009,GO:0003333,GO:0003674,GO:0003676,GO:0003677,GO:0005215,GO:0005342,GO:0005488,GO:0005515,GO:0005575,GO:0005622,GO:0005623,GO:0005634,GO:0005737,GO:0005768,GO:0005794,GO:0005886,GO:0006139,GO:0006351,GO:0006355,GO:0006725,GO:0006807,GO:0006810,GO:0006811,GO:0006820,GO:0006865,GO:0007154,GO:0007164,GO:0007165,GO:0007275,GO:0008150,GO:0008152,GO:0008509,GO:0008514,GO:…	-	ko:K13946	ko04075,map04075	-	-	-	ko00000,ko00001	2.A.18.1	-	-	Aa_trans	Acylation	69.4507	2.53546	0.027389	Vcev1_p0.Chr09.22826.mRNA
Vcev1_p0.Chr09.22836	5801506	5804946	4113.PGSC0003DMT400058744	3.58e-100	307	I	GDSL esterase lipase	-	-	-	-	-	-	-	-	-	-	-	Lipase_GDSL	Acylation	66.2053	-20.0354	9.41292e-05	Vcev1_p0.Chr09.22836.mRNA
Vcev1_p0.Chr09.22868	6371350	6374136	71139.XP_010044058.1	5.66e-263	741	G	At1g04910-like	GO:0003674,GO:0003824,GO:0005575,GO:0005622,GO:0005623,GO:0005737,GO:0005975,GO:0005996,GO:0006004,GO:0006464,GO:0006486,GO:0006807,GO:0008150,GO:0008152,GO:0009058,GO:0009059,GO:0009100,GO:0009101,GO:0009987,GO:0016020,GO:0016021,GO:0016740,GO:0016757,GO:0019318,GO:0019538,GO:0031224,GO:0034645,GO:0036211,GO:0043170,GO:0043412,GO:0043413,GO:0044237,GO:0044238,GO:0044249,GO:0044260,GO:0044267,GO:…	-	-	-	-	-	-	-	-	-	-	O-FucT	Acylation	115.544	-2.78132	0.000478775	Vcev1_p0.Chr09.22868.mRNA
Vcev1_p0.Chr09.22883	6764496	6768375	4081.Solyc09g011770.2.1	2.34e-78	241	A	The RING-variant domain is a C4HC3 zinc-finger like motif found in a number of cellular and viral proteins. Some of these proteins have been shown both in vivo and in vitro to have ubiquitin E3 ligase activity.	-	-	-	-	-	-	-	-	-	-	-	RINGv	Acylation	89.5971	2.61177	0.00408312	Vcev1_p0.Chr09.22883.mRNA
Vcev1_p0.Chr09.22895	6918157	6919058	3641.EOY07365	8.18e-104	306	O	Belongs to the GST superfamily	GO:0001101,GO:0003674,GO:0003824,GO:0004364,GO:0005575,GO:0005622,GO:0005623,GO:0005737,GO:0005829,GO:0006518,GO:0006575,GO:0006749,GO:0006790,GO:0006807,GO:0006950,GO:0008150,GO:0008152,GO:0009056,GO:0009266,GO:0009404,GO:0009407,GO:0009408,GO:0009628,GO:0009636,GO:0009719,GO:0009725,GO:0009733,GO:0009735,GO:0009737,GO:0009739,GO:0009987,GO:0010033,GO:0010035,GO:0010038,GO:0016740,GO:0016765,GO:…	2.5.1.18	ko:K00799	ko00480,ko00980,ko00982,ko00983,ko01524,ko05200,ko05204,ko05225,ko05418,map00480,map00980,map00982,map00983,map01524,map05200,map05204,map05225,map05418	-	R03522,R07002,R07003,R07004,R07023,R07024,R07025,R07026,R07069,R07070,R07083,R07084,R07091,R07092,R07093,R07094,R07100,R07113,R07116,R08280,R09409,R11905	RC00004,RC00069,RC00840,RC00948,RC01704,RC01705,RC01706,RC01758,RC01759,RC01765,RC01767,RC01769,RC02243,RC02527,RC02939,RC02940,RC02942,RC02943,RC02944	ko00000,ko00001,ko01000,ko02000	1.A.12.2.2,1.A.12.3.2	-	-	GST_C_2,GST_N	Acylation	31.5371	-8.26073	0.000544006	Vcev1_p0.Chr09.22895.mRNA
Vcev1_p0.Chr09.22949	7896724	7898377	4098.XP_009611239.1	1.57e-55	185	-	-	-	-	-	-	-	-	-	-	-	-	-	-	Acylation	2618.45	1.22196	0.0201639	Vcev1_p0.Chr09.22949.mRNA
Vcev1_p0.Chr09.22964	8180375	8183753	29760.VIT_08s0007g00330.t01	1.28e-34	119	S	metallothionein-like protein	GO:0003674,GO:0005488,GO:0043167,GO:0043169,GO:0046872	-	-	-	-	-	-	-	-	-	-	Metallothio_2	Acylation	66946.8	-2.3512	0.00016788	Vcev1_p0.Chr09.22964.mRNA
Vcev1_p0.Chr09.22980	8445656	8446207	4113.PGSC0003DMT400023038	7.37e-37	132	O	RING-H2 finger protein	GO:0003674,GO:0003824,GO:0004842,GO:0005488,GO:0005575,GO:0006464,GO:0006508,GO:0006511,GO:0006807,GO:0008150,GO:0008152,GO:0009056,GO:0009057,GO:0009987,GO:0010498,GO:0016020,GO:0016021,GO:0016567,GO:0016740,GO:0019538,GO:0019787,GO:0019941,GO:0030163,GO:0031224,GO:0032446,GO:0036211,GO:0043161,GO:0043167,GO:0043169,GO:0043170,GO:0043412,GO:0043632,GO:0044237,GO:0044238,GO:0044248,GO:0044257,GO:…	2.3.2.27	ko:K11982,ko:K19041	-	-	-	-	ko00000,ko01000,ko04121,ko04131	-	-	-	zf-RING_2	Acylation	150.983	-1.49418	0.00792404	Vcev1_p0.Chr09.22980.mRNA
Vcev1_p0.Chr09.22990	8603270	8603383	4155.Migut.A00495.1.p	2.45e-19	78.2	T	Oligosaccaryltransferase	GO:0005575,GO:0005622,GO:0005623,GO:0005737,GO:0005783,GO:0005789,GO:0012505,GO:0016020,GO:0016021,GO:0031224,GO:0031984,GO:0042175,GO:0043226,GO:0043227,GO:0043229,GO:0043231,GO:0044422,GO:0044424,GO:0044425,GO:0044432,GO:0044444,GO:0044446,GO:0044464,GO:0098827	-	-	-	-	-	-	-	-	-	-	Ost4	Acylation	70.8527	-4.63729	1.19913e-05	Vcev1_p0.Chr09.22990.mRNA
Vcev1_p0.Chr09.22997	8691150	8692482	102107.XP_008223224.1	1.17e-31	110	-	-	-	-	-	-	-	-	-	-	-	-	-	-	Acylation	652.087	-1.21563	0.00212516	Vcev1_p0.Chr09.22997.mRNA
Vcev1_p0.Chr09.23036	9364628	9369608	4155.Migut.J00385.1.p	2.88e-144	435	S	ankyrin repeat-containing protein	GO:0005575,GO:0005623,GO:0005886,GO:0016020,GO:0016021,GO:0031224,GO:0044425,GO:0044464,GO:0071944	-	ko:K07195	ko04910,map04910	-	-	-	ko00000,ko00001,ko03036,ko04131	-	-	-	Ank_2,PGG	Acylation	164.096	3.00355	0.000429616	Vcev1_p0.Chr09.23036.mRNA
Vcev1_p0.Chr09.23074	10212699	10218356	29760.VIT_08s0040g03100.t01	3.85e-128	369	O	glutathione s-transferase	GO:0003674,GO:0003824,GO:0004364,GO:0005575,GO:0005622,GO:0005623,GO:0005737,GO:0006464,GO:0006518,GO:0006575,GO:0006749,GO:0006790,GO:0006807,GO:0008150,GO:0008152,GO:0009987,GO:0010731,GO:0016740,GO:0016765,GO:0019538,GO:0034641,GO:0036211,GO:0043170,GO:0043412,GO:0043603,GO:0044237,GO:0044238,GO:0044260,GO:0044267,GO:0044424,GO:0044464,GO:0051186,GO:0071704,GO:1901564	2.5.1.18	ko:K00799	ko00480,ko00980,ko00982,ko00983,ko01524,ko05200,ko05204,ko05225,ko05418,map00480,map00980,map00982,map00983,map01524,map05200,map05204,map05225,map05418	-	R03522,R07002,R07003,R07004,R07023,R07024,R07025,R07026,R07069,R07070,R07083,R07084,R07091,R07092,R07093,R07094,R07100,R07113,R07116,R08280,R09409,R11905	RC00004,RC00069,RC00840,RC00948,RC01704,RC01705,RC01706,RC01758,RC01759,RC01765,RC01767,RC01769,RC02243,RC02527,RC02939,RC02940,RC02942,RC02943,RC02944	ko00000,ko00001,ko01000,ko02000	1.A.12.2.2,1.A.12.3.2	-	-	GST_C_2,GST_N_3	Acylation	32762.2	-1.36882	0.00412248	Vcev1_p0.Chr09.23074.mRNA
Vcev1_p0.Chr09.23076	10234547	10237895	29760.VIT_08s0040g03100.t01	9.59e-122	353	O	glutathione s-transferase	GO:0003674,GO:0003824,GO:0004364,GO:0005575,GO:0005622,GO:0005623,GO:0005737,GO:0006464,GO:0006518,GO:0006575,GO:0006749,GO:0006790,GO:0006807,GO:0008150,GO:0008152,GO:0009987,GO:0010731,GO:0016740,GO:0016765,GO:0019538,GO:0034641,GO:0036211,GO:0043170,GO:0043412,GO:0043603,GO:0044237,GO:0044238,GO:0044260,GO:0044267,GO:0044424,GO:0044464,GO:0051186,GO:0071704,GO:1901564	2.5.1.18	ko:K00799	ko00480,ko00980,ko00982,ko00983,ko01524,ko05200,ko05204,ko05225,ko05418,map00480,map00980,map00982,map00983,map01524,map05200,map05204,map05225,map05418	-	R03522,R07002,R07003,R07004,R07023,R07024,R07025,R07026,R07069,R07070,R07083,R07084,R07091,R07092,R07093,R07094,R07100,R07113,R07116,R08280,R09409,R11905	RC00004,RC00069,RC00840,RC00948,RC01704,RC01705,RC01706,RC01758,RC01759,RC01765,RC01767,RC01769,RC02243,RC02527,RC02939,RC02940,RC02942,RC02943,RC02944	ko00000,ko00001,ko01000,ko02000	1.A.12.2.2,1.A.12.3.2	-	-	GST_C_2,GST_N_3	Acylation	139.623	-2.47382	0.000713583	Vcev1_p0.Chr09.23076.mRNA
Vcev1_p0.Chr09.23109	10921282	10923520	3880.AES81813	1.34e-17	77.4	-	-	-	-	-	-	-	-	-	-	-	-	-	-	Acylation	5888.35	1.70546	0.0236467	Vcev1_p0.Chr09.23109.mRNA
Vcev1_p0.Chr09.23253	13920467	13926773	225117.XP_009348861.1	5.54e-238	699	S	TMV resistance protein N-like	-	-	-	-	-	-	-	-	-	-	-	NB-ARC,TIR	Acylation	444.676	-1.25569	0.0201639	Vcev1_p0.Chr09.23253.mRNA
Vcev1_p0.Chr09.23398	16369936	16370157	225117.XP_009367064.1	3.25e-48	153	O	Ubiquitin-like protein	-	-	ko:K13113	ko04212,map04212	-	-	-	ko00000,ko00001,ko03041	-	-	-	ubiquitin	Acylation	129.84	-9.95555	6.16803e-05	Vcev1_p0.Chr09.23398.mRNA
Vcev1_p0.Chr09.23697	22868954	22873203	28532.XP_010544199.1	9.31e-203	572	O	unfolded protein binding	GO:0003674,GO:0005488,GO:0005509,GO:0005515,GO:0005575,GO:0005576,GO:0005622,GO:0005623,GO:0005737,GO:0005739,GO:0005773,GO:0005774,GO:0005783,GO:0005788,GO:0005911,GO:0006457,GO:0006950,GO:0006970,GO:0006979,GO:0008150,GO:0009506,GO:0009507,GO:0009536,GO:0009628,GO:0009651,GO:0009987,GO:0010035,GO:0010038,GO:0012505,GO:0016020,GO:0030054,GO:0030246,GO:0031090,GO:0031974,GO:0042221,GO:0043167,GO:…	-	ko:K08057	ko04141,ko04145,ko04612,ko05142,ko05166,map04141,map04145,map04612,map05142,map05166	-	-	-	ko00000,ko00001,ko03110,ko04091	-	-	-	Calreticulin	Acylation	15127.9	1.14847	0.0109877	Vcev1_p0.Chr09.23697.mRNA.1
Vcev1_p0.Chr09.23786	25007389	25026649	4098.XP_009625701.1	0	1051	V	mitochondrial Rho GTPase	GO:0000003,GO:0000166,GO:0000902,GO:0000904,GO:0001882,GO:0001883,GO:0003006,GO:0003674,GO:0003824,GO:0003924,GO:0005488,GO:0005509,GO:0005525,GO:0005575,GO:0005622,GO:0005623,GO:0005737,GO:0005739,GO:0005740,GO:0005741,GO:0006996,GO:0007005,GO:0007275,GO:0008150,GO:0009653,GO:0009790,GO:0009791,GO:0009793,GO:0009826,GO:0009856,GO:0009860,GO:0009932,GO:0009987,GO:0010154,GO:0016020,GO:0016021,GO:…	-	ko:K07870	ko04137,ko04214,map04137,map04214	-	-	-	ko00000,ko00001,ko01000,ko03029,ko04031	-	-	-	EF_assoc_1,EF_assoc_2,Ras	Acylation	2215.45	1.22168	4.58039e-09	Vcev1_p0.Chr09.23786.mRNA
Vcev1_p0.Chr09.23982	32063777	32066920	102107.XP_008236958.1	1.08e-249	690	Z	Tubulin is the major constituent of microtubules. It binds two moles of GTP, one at an exchangeable site on the beta chain and one at a non-exchangeable site on the alpha chain	GO:0000166,GO:0001882,GO:0001883,GO:0003674,GO:0003824,GO:0003924,GO:0005198,GO:0005200,GO:0005488,GO:0005525,GO:0005575,GO:0005622,GO:0005623,GO:0005737,GO:0005856,GO:0005874,GO:0006996,GO:0007010,GO:0007017,GO:0008150,GO:0009987,GO:0015630,GO:0016043,GO:0016462,GO:0016787,GO:0016817,GO:0016818,GO:0017076,GO:0017111,GO:0019001,GO:0032549,GO:0032550,GO:0032553,GO:0032555,GO:0032561,GO:0035639,GO:…	-	ko:K07374	ko04145,ko04210,ko04530,ko04540,ko05130,map04145,map04210,map04530,map04540,map05130	-	-	-	ko00000,ko00001,ko03019,ko03036,ko04147,ko04812	-	-	-	Tubulin,Tubulin_C	Acylation	1081.54	1.48055	0.0314525	Vcev1_p0.Chr09.23982.mRNA
Vcev1_p0.Chr09.23987	32152401	32156043	2711.XP_006466394.1	0	904	Z	Tubulin is the major constituent of microtubules. It binds two moles of GTP, one at an exchangeable site on the beta chain and one at a non-exchangeable site on the alpha chain	-	-	ko:K07374	ko04145,ko04210,ko04530,ko04540,ko05130,map04145,map04210,map04530,map04540,map05130	-	-	-	ko00000,ko00001,ko03019,ko03036,ko04147,ko04812	-	-	-	Tubulin,Tubulin_C	Acylation	2711.45	2.08098	0.000322761	Vcev1_p0.Chr09.23987.mRNA
Vcev1_p0.Chr09.24055	33985435	33987279	29760.VIT_03s0091g00430.t01	1.38e-62	195	K	Upstream activation factor subunit	GO:0000120,GO:0000500,GO:0005575,GO:0005622,GO:0005623,GO:0005634,GO:0005667,GO:0005730,GO:0006139,GO:0006351,GO:0006355,GO:0006356,GO:0006725,GO:0006807,GO:0008150,GO:0008152,GO:0009058,GO:0009059,GO:0009889,GO:0009891,GO:0009893,GO:0009987,GO:0010467,GO:0010468,GO:0010556,GO:0010557,GO:0010604,GO:0010628,GO:0016070,GO:0018130,GO:0019219,GO:0019222,GO:0019438,GO:0031323,GO:0031325,GO:0031326,GO:…	-	-	-	-	-	-	-	-	-	-	SWIB	Acylation	3298.25	1.05239	0.0447288	Vcev1_p0.Chr09.24055.mRNA
Vcev1_p0.Chr09.24176	36146277	36149256	2711.XP_006479397.1	3.66e-166	474	Q	Belongs to the iron ascorbate-dependent oxidoreductase family	GO:0003674,GO:0003824,GO:0005488,GO:0008150,GO:0008152,GO:0009058,GO:0009812,GO:0009813,GO:0016491,GO:0016705,GO:0016706,GO:0019842,GO:0030246,GO:0031406,GO:0031418,GO:0036094,GO:0043167,GO:0043168,GO:0043169,GO:0043177,GO:0045486,GO:0046872,GO:0048029,GO:0048037,GO:0050662,GO:0051213,GO:0055114,GO:0071704,GO:1901576	-	-	-	-	-	-	-	-	-	-	2OG-FeII_Oxy,DIOX_N	Acylation	2365.05	-2.88526	0.0281762	Vcev1_p0.Chr09.24176.mRNA
Vcev1_p0.Chr09.24191	36354369	36355739	2711.XP_006479347.1	1.99e-125	379	M	WD repeat-containing protein	GO:0000166,GO:0000278,GO:0000281,GO:0000910,GO:0003674,GO:0003824,GO:0004672,GO:0004674,GO:0004683,GO:0005488,GO:0005515,GO:0005524,GO:0005575,GO:0005622,GO:0005623,GO:0005737,GO:0005826,GO:0005856,GO:0005938,GO:0006464,GO:0006468,GO:0006793,GO:0006796,GO:0006807,GO:0006996,GO:0007010,GO:0007049,GO:0008092,GO:0008144,GO:0008150,GO:0008152,GO:0009987,GO:0015629,GO:0016043,GO:0016301,GO:0016310,GO:…	-	-	-	-	-	-	-	-	-	-	WD40	Acylation	1730.66	-3.67868	0.000126155	Vcev1_p0.Chr09.24191.mRNA
Vcev1_p0.Chr09.24194	36368240	36369610	2711.XP_006479347.1	2.84e-133	399	M	WD repeat-containing protein	GO:0000166,GO:0000278,GO:0000281,GO:0000910,GO:0003674,GO:0003824,GO:0004672,GO:0004674,GO:0004683,GO:0005488,GO:0005515,GO:0005524,GO:0005575,GO:0005622,GO:0005623,GO:0005737,GO:0005826,GO:0005856,GO:0005938,GO:0006464,GO:0006468,GO:0006793,GO:0006796,GO:0006807,GO:0006996,GO:0007010,GO:0007049,GO:0008092,GO:0008144,GO:0008150,GO:0008152,GO:0009987,GO:0015629,GO:0016043,GO:0016301,GO:0016310,GO:…	-	-	-	-	-	-	-	-	-	-	WD40	Acylation	5378.45	-5.19249	6.22345e-06	Vcev1_p0.Chr09.24194.mRNA
Vcev1_p0.Chr09.24215	36721659	36723726	29760.VIT_03s0063g02080.t01	1.19e-192	543	I	1-acyl-sn-glycerol-3-phosphate acyltransferase	GO:0003674,GO:0003824,GO:0003841,GO:0005575,GO:0006139,GO:0006220,GO:0006221,GO:0006629,GO:0006644,GO:0006650,GO:0006725,GO:0006753,GO:0006793,GO:0006796,GO:0006807,GO:0008150,GO:0008152,GO:0008374,GO:0008610,GO:0008654,GO:0009058,GO:0009117,GO:0009165,GO:0009987,GO:0016020,GO:0016021,GO:0016024,GO:0016411,GO:0016740,GO:0016746,GO:0016747,GO:0018130,GO:0019438,GO:0019637,GO:0031224,GO:0034641,GO:…	2.3.1.51	ko:K13513	ko00561,ko00564,ko01100,ko01110,map00561,map00564,map01100,map01110	M00089	R02241,R09034,R09036,R09037,R09381	RC00004,RC00037,RC00039	ko00000,ko00001,ko00002,ko01000,ko01004	-	-	-	Acyltransf_C,Acyltransferase	Acylation	1765.43	1.35778	3.4323e-05	Vcev1_p0.Chr09.24215.mRNA.1
Vcev1_p0.Chr09.24238	37123668	37125485	3988.XP_002511516.1	9.71e-117	342	Q	Dehydrogenase	GO:0003674,GO:0003824,GO:0008150,GO:0008152,GO:0016491,GO:0016614,GO:0016616,GO:0055114,GO:0102960	-	-	-	-	-	-	-	-	-	-	adh_short_C2	Acylation	88.258	2.23693	0.0170191	Vcev1_p0.Chr09.24238.mRNA
Vcev1_p0.Chr09.24251	37323834	37325073	3983.cassava4.1_033210m	6.5e-103	309	S	LOB domain-containing protein	GO:0000003,GO:0003006,GO:0005575,GO:0005622,GO:0005623,GO:0005634,GO:0007049,GO:0007275,GO:0008150,GO:0009555,GO:0009556,GO:0009786,GO:0009987,GO:0019953,GO:0022402,GO:0022414,GO:0032501,GO:0032502,GO:0034293,GO:0043226,GO:0043227,GO:0043229,GO:0043231,GO:0043934,GO:0044424,GO:0044464,GO:0044703,GO:0048229,GO:0048236,GO:0048856,GO:0048869,GO:0050789,GO:0050794,GO:0051302,GO:0051321,GO:0051704,GO:…	-	-	-	-	-	-	-	-	-	-	LOB	Acylation	23.9039	-7.70269	0.0497588	Vcev1_p0.Chr09.24251.mRNA
Vcev1_p0.Chr09.24296	38393830	38398575	85681.XP_006439723.1	5.96e-229	657	O	defense response	GO:0000302,GO:0000304,GO:0001666,GO:0002376,GO:0003674,GO:0003824,GO:0005488,GO:0005515,GO:0005575,GO:0005622,GO:0005623,GO:0005634,GO:0005737,GO:0005783,GO:0006629,GO:0006950,GO:0006952,GO:0006955,GO:0006979,GO:0007584,GO:0008150,GO:0008152,GO:0008219,GO:0009605,GO:0009607,GO:0009626,GO:0009627,GO:0009628,GO:0009653,GO:0009814,GO:0009987,GO:0009991,GO:0010035,GO:0010310,GO:0010618,GO:0010941,GO:…	-	ko:K18875	ko04626,map04626	-	-	-	ko00000,ko00001	-	-	-	Lipase_3	Acylation	302.413	3.16481	0.0464355	Vcev1_p0.Chr09.24296.mRNA
Vcev1_p0.Chr09.24503	42412954	42416547	3988.XP_002511276.1	9.79e-189	532	K	BTB POZ and TAZ domain-containing protein	GO:0000151,GO:0000302,GO:0001101,GO:0003674,GO:0003712,GO:0003824,GO:0004402,GO:0005488,GO:0005515,GO:0005516,GO:0005575,GO:0005622,GO:0005623,GO:0005634,GO:0005737,GO:0006325,GO:0006355,GO:0006464,GO:0006473,GO:0006475,GO:0006508,GO:0006511,GO:0006807,GO:0006950,GO:0006970,GO:0006979,GO:0006996,GO:0007154,GO:0007165,GO:0007275,GO:0007623,GO:0008080,GO:0008150,GO:0008152,GO:0008270,GO:0009056,GO:…	-	ko:K10523	ko04340,ko04341,map04340,map04341	M00384	-	-	ko00000,ko00001,ko00002,ko04121	-	-	-	BTB,zf-TAZ	Acylation	2062.2	-3.80559	0.00248318	Vcev1_p0.Chr09.24503.mRNA.1
Vcev1_p0.Chr09.24515	42660900	42665923	29760.VIT_03s0038g02040.t01	6.88e-238	669	J	amidase C869.01	GO:0003674,GO:0003824,GO:0004040,GO:0016787,GO:0016810,GO:0016811	3.5.1.4	ko:K01426	ko00330,ko00360,ko00380,ko00627,ko00643,ko01120,map00330,map00360,map00380,map00627,map00643,map01120	-	R02540,R03096,R03180,R03909,R05551,R05590	RC00010,RC00100,RC00950,RC01025	ko00000,ko00001,ko01000	-	-	-	Amidase	Acylation	30582.1	1.7285	0.043198	Vcev1_p0.Chr09.24515.mRNA
Vcev1_p0.Chr09.24556	43282336	43286181	29760.VIT_17s0000g01700.t01	4.37e-240	692	T	Inactive leucine-rich repeat receptor-like protein kinase	GO:0000166,GO:0003674,GO:0003824,GO:0004672,GO:0005488,GO:0005524,GO:0005575,GO:0005623,GO:0005886,GO:0006464,GO:0006468,GO:0006793,GO:0006796,GO:0006807,GO:0008144,GO:0008150,GO:0008152,GO:0009987,GO:0016020,GO:0016021,GO:0016301,GO:0016310,GO:0016740,GO:0016772,GO:0016773,GO:0017076,GO:0019538,GO:0030554,GO:0031224,GO:0032553,GO:0032555,GO:0032559,GO:0035639,GO:0036094,GO:0036211,GO:0043167,GO:…	-	-	-	-	-	-	-	-	-	-	LRR_1,LRR_8,Pkinase_Tyr	Acylation	839.103	6.69831	2.23393e-08	Vcev1_p0.Chr09.24556.mRNA
Vcev1_p0.Chr09.24561	43337780	43341610	29760.VIT_17s0000g01700.t01	6.19e-240	692	T	Inactive leucine-rich repeat receptor-like protein kinase	GO:0000166,GO:0003674,GO:0003824,GO:0004672,GO:0005488,GO:0005524,GO:0005575,GO:0005623,GO:0005886,GO:0006464,GO:0006468,GO:0006793,GO:0006796,GO:0006807,GO:0008144,GO:0008150,GO:0008152,GO:0009987,GO:0016020,GO:0016021,GO:0016301,GO:0016310,GO:0016740,GO:0016772,GO:0016773,GO:0017076,GO:0019538,GO:0030554,GO:0031224,GO:0032553,GO:0032555,GO:0032559,GO:0035639,GO:0036094,GO:0036211,GO:0043167,GO:…	-	-	-	-	-	-	-	-	-	-	LRR_1,LRR_8,Pkinase_Tyr	Acylation	689.175	6.08181	1.67041e-18	Vcev1_p0.Chr09.24561.mRNA
Vcev1_p0.Chr09.24632	44404497	44406307	4081.Solyc06g072620.2.1	1.62e-104	313	U	Mediates both low-affinity uptake and efflux of sugar across the membrane	GO:0000003,GO:0003006,GO:0003674,GO:0005215,GO:0005575,GO:0005623,GO:0005886,GO:0005887,GO:0006810,GO:0007275,GO:0008150,GO:0008515,GO:0008643,GO:0009790,GO:0009791,GO:0009793,GO:0009987,GO:0010154,GO:0010431,GO:0015144,GO:0015154,GO:0015157,GO:0015766,GO:0015770,GO:0015772,GO:0016020,GO:0016021,GO:0016043,GO:0021700,GO:0022414,GO:0022607,GO:0022857,GO:0031224,GO:0031226,GO:0032501,GO:0032502,GO:…	-	ko:K15382	-	-	-	-	ko00000,ko02000	9.A.58.1	-	-	MtN3_slv	Acylation	122.324	-2.73839	0.0240747	Vcev1_p0.Chr09.24632.mRNA
Vcev1_p0.Chr09.24734	46030565	46032120	3694.POPTR_0013s01250.1	3.56e-49	162	S	Protein DEHYDRATION-INDUCED 19 homolog	GO:0001101,GO:0003674,GO:0003676,GO:0003677,GO:0005488,GO:0005575,GO:0005622,GO:0005623,GO:0005634,GO:0006355,GO:0006950,GO:0006970,GO:0008150,GO:0009414,GO:0009415,GO:0009628,GO:0009651,GO:0009719,GO:0009725,GO:0009737,GO:0009889,GO:0009891,GO:0009893,GO:0010033,GO:0010035,GO:0010468,GO:0010556,GO:0010557,GO:0010604,GO:0010628,GO:0019219,GO:0019222,GO:0031323,GO:0031325,GO:0031326,GO:0031328,GO:…	2.3.2.27	ko:K22376	-	-	-	-	ko00000,ko01000,ko04121	-	-	-	zf-Di19	Acylation	388.488	-1.58165	0.0131504	Vcev1_p0.Chr09.24734.mRNA
Vcev1_p0.Chr09.24759	46390184	46395153	3641.EOY26098	1.72e-209	590	S	shikimate	GO:0003674,GO:0003824,GO:0005575,GO:0005622,GO:0005623,GO:0005737,GO:0005829,GO:0006725,GO:0008150,GO:0008152,GO:0008374,GO:0009058,GO:0009698,GO:0009699,GO:0009808,GO:0009809,GO:0009889,GO:0009891,GO:0009893,GO:0009962,GO:0009963,GO:0009987,GO:0010252,GO:0016020,GO:0016043,GO:0016740,GO:0016746,GO:0016747,GO:0019222,GO:0019438,GO:0019748,GO:0042592,GO:0044237,GO:0044249,GO:0044424,GO:0044444,GO:…	2.3.1.133	ko:K13065	ko00940,ko00941,ko00945,ko01100,ko01110,map00940,map00941,map00945,map01100,map01110	M00039	R01945,R02416,R07432,R07433	RC00004,RC00055,RC02864	ko00000,ko00001,ko00002,ko01000	-	-	-	Transferase	Acylation	536.519	-1.50068	0.00203912	Vcev1_p0.Chr09.24759.mRNA
Vcev1_p0.Chr09.24826	47550533	47551030	29760.VIT_09s0002g07540.t01	5.5e-50	166	S	VQ motif-containing protein	GO:0005575,GO:0005622,GO:0005623,GO:0005634,GO:0043226,GO:0043227,GO:0043229,GO:0043231,GO:0044424,GO:0044464	-	-	-	-	-	-	-	-	-	-	VQ	Acylation	149.835	-2.42711	0.0147494	Vcev1_p0.Chr09.24826.mRNA
Vcev1_p0.Chr09.24858	47917740	47918009	4096.XP_009787010.1	1.24e-41	142	O	Belongs to the small heat shock protein (HSP20) family	GO:0000302,GO:0005575,GO:0005622,GO:0005623,GO:0005737,GO:0005739,GO:0006950,GO:0006979,GO:0008150,GO:0009266,GO:0009314,GO:0009408,GO:0009416,GO:0009628,GO:0009636,GO:0009642,GO:0009644,GO:0010035,GO:0042221,GO:0042493,GO:0042542,GO:0043226,GO:0043227,GO:0043229,GO:0043231,GO:0044424,GO:0044444,GO:0044464,GO:0046677,GO:0050896,GO:1901700	-	ko:K13993	ko04141,map04141	-	-	-	ko00000,ko00001,ko03110	-	-	-	HSP20	Acylation	423.996	-3.10016	0.0293749	Vcev1_p0.Chr09.24858.mRNA
Vcev1_p0.Chr09.24944	48988303	48989550	2711.XP_006483542.1	5.12e-214	600	E	sarcosine oxidase	GO:0003674,GO:0003824,GO:0006082,GO:0006575,GO:0006725,GO:0006732,GO:0006760,GO:0006807,GO:0008115,GO:0008150,GO:0008152,GO:0009987,GO:0016491,GO:0016645,GO:0016647,GO:0019752,GO:0034641,GO:0042558,GO:0043436,GO:0043603,GO:0044237,GO:0044281,GO:0046483,GO:0046653,GO:0051186,GO:0055114,GO:0071704,GO:1901360,GO:1901564	1.5.3.1,1.5.3.7	ko:K00306	ko00260,ko00310,ko01100,ko04146,map00260,map00310,map01100,map04146	-	R00610,R02204	RC00060,RC00083,RC00557	ko00000,ko00001,ko01000	-	-	-	DAO	Acylation	227.619	-1.7277	0.0426758	Vcev1_p0.Chr09.24944.mRNA
Vcev1_p0.Chr09.25009	49665712	49675876	29760.VIT_09s0002g03640.t01	0	2435	Q	Belongs to the ABC transporter superfamily. ABCG family. PDR (TC 3.A.1.205) subfamily	GO:0000041,GO:0000166,GO:0001101,GO:0002376,GO:0003674,GO:0003824,GO:0005215,GO:0005488,GO:0005524,GO:0005575,GO:0005622,GO:0005623,GO:0005737,GO:0005739,GO:0005773,GO:0005774,GO:0005886,GO:0006082,GO:0006725,GO:0006790,GO:0006807,GO:0006810,GO:0006811,GO:0006812,GO:0006855,GO:0006950,GO:0006952,GO:0006955,GO:0008144,GO:0008150,GO:0008152,GO:0008324,GO:0009056,GO:0009507,GO:0009526,GO:0009536,GO:…	-	-	-	-	-	-	-	-	-	-	ABC2_membrane,ABC_tran,ABC_trans_N,PDR_assoc	Acylation	5604.28	-2.17195	2.23393e-08	Vcev1_p0.Chr09.25009.mRNA
Vcev1_p0.Chr09.25016	49751526	49754819	29760.VIT_09s0002g03450.t01	1.02e-197	552	S	Clavaminate synthase-like protein	GO:0003674,GO:0003824,GO:0005488,GO:0005575,GO:0005622,GO:0005623,GO:0005634,GO:0008150,GO:0008152,GO:0016491,GO:0043167,GO:0043169,GO:0043226,GO:0043227,GO:0043229,GO:0043231,GO:0044424,GO:0044464,GO:0046872,GO:0055114	-	-	-	-	-	-	-	-	-	-	TauD	Acylation	5426.98	-3.61332	4.54219e-08	Vcev1_p0.Chr09.25016.mRNA
Vcev1_p0.Chr09.25023	49844565	49847463	29760.VIT_09s0002g03450.t01	2.51e-198	553	S	Clavaminate synthase-like protein	GO:0003674,GO:0003824,GO:0005488,GO:0005575,GO:0005622,GO:0005623,GO:0005634,GO:0008150,GO:0008152,GO:0016491,GO:0043167,GO:0043169,GO:0043226,GO:0043227,GO:0043229,GO:0043231,GO:0044424,GO:0044464,GO:0046872,GO:0055114	-	-	-	-	-	-	-	-	-	-	TauD	Acylation	2065.3	-3.46864	1.71446e-07	Vcev1_p0.Chr09.25023.mRNA
Vcev1_p0.Chr09.25077	50716975	50725157	29760.VIT_09s0002g02430.t01	0	1992	Q	ABC transporter C family member	GO:0000166,GO:0000325,GO:0003674,GO:0003824,GO:0005215,GO:0005488,GO:0005524,GO:0005575,GO:0005622,GO:0005623,GO:0005737,GO:0005773,GO:0005774,GO:0006810,GO:0006855,GO:0008144,GO:0008150,GO:0008559,GO:0015238,GO:0015399,GO:0015405,GO:0015893,GO:0016020,GO:0016021,GO:0016462,GO:0016787,GO:0016817,GO:0016818,GO:0016887,GO:0017076,GO:0017111,GO:0022804,GO:0022857,GO:0030554,GO:0031090,GO:0031224,GO:…	-	ko:K05666,ko:K05670	ko01523,ko01524,ko02010,ko04976,map01523,map01524,map02010,map04976	-	-	-	ko00000,ko00001,ko02000	3.A.1.208,3.A.1.208.2	-	-	ABC_membrane,ABC_tran	Acylation	1078.88	-3.12807	0.00209691	Vcev1_p0.Chr09.25077.mRNA
Vcev1_p0.Chr09.25203	52749266	52753594	4432.XP_010273984.1	4.5e-191	563	T	inactive leucine-rich repeat receptor-like protein kinase	GO:0000003,GO:0000166,GO:0001558,GO:0003006,GO:0003674,GO:0003824,GO:0004672,GO:0004674,GO:0005488,GO:0005515,GO:0005524,GO:0005575,GO:0005622,GO:0005623,GO:0005737,GO:0005886,GO:0005911,GO:0006464,GO:0006468,GO:0006793,GO:0006796,GO:0006807,GO:0006935,GO:0008144,GO:0008150,GO:0008152,GO:0009506,GO:0009605,GO:0009856,GO:0009987,GO:0010183,GO:0010769,GO:0016020,GO:0016021,GO:0016301,GO:0016310,GO:…	2.7.11.1	ko:K04733	ko04010,ko04064,ko04620,ko04621,ko04624,ko04722,ko05133,ko05140,ko05142,ko05145,ko05152,ko05162,ko05164,map04010,map04064,map04620,map04621,map04624,map04722,map05133,map05140,map05142,map05145,map05152,map05162,map05164	M00686	-	-	ko00000,ko00001,ko00002,ko01000,ko01001	-	-	-	LRRNT_2,Pkinase	Acylation	73.8042	24.7285	2.14717e-06	Vcev1_p0.Chr09.25203.mRNA
Vcev1_p0.Chr10.25424	931858	932082	4113.PGSC0003DMT400077712	4.44e-33	117	S	Auxin responsive protein	-	-	ko:K14488	ko04075,map04075	-	-	-	ko00000,ko00001	-	-	-	Auxin_inducible	Acylation	390.769	-1.53471	0.043198	Vcev1_p0.Chr10.25424.mRNA
Vcev1_p0.Chr10.25425	931879	932459	_	_	_	_	_	_	_	_	_	_	_	_	_	_	_	_	_	Acylation	856.379	-1.00991	0.0489228	Vcev1_p0.Chr10.25425.mRNA
Vcev1_p0.Chr10.25476	1500340	1504775	3694.POPTR_0012s01440.1	9.4e-140	402	-	-	-	-	-	-	-	-	-	-	-	-	-	-	Acylation	2366.6	2.87386	0.00039081	Vcev1_p0.Chr10.25476.mRNA
Vcev1_p0.Chr10.25509	1977014	1979285	3988.XP_002513634.1	6.18e-95	279	C	NADH dehydrogenase ubiquinone 1 alpha subcomplex subunit 5	GO:0003674,GO:0003824,GO:0005575,GO:0005622,GO:0005623,GO:0005737,GO:0005739,GO:0005740,GO:0005743,GO:0005746,GO:0005747,GO:0006091,GO:0008150,GO:0008152,GO:0009507,GO:0009536,GO:0009853,GO:0009987,GO:0015980,GO:0016020,GO:0016491,GO:0016651,GO:0019866,GO:0022900,GO:0022904,GO:0030964,GO:0031090,GO:0031966,GO:0031967,GO:0031975,GO:0032991,GO:0043094,GO:0043226,GO:0043227,GO:0043229,GO:0043231,GO:…	-	ko:K03949	ko00190,ko01100,ko04714,ko04723,ko04932,ko05010,ko05012,ko05016,map00190,map01100,map04714,map04723,map04932,map05010,map05012,map05016	M00146	-	-	ko00000,ko00001,ko00002	3.D.1.6	-	-	ETC_C1_NDUFA5	Acylation	1520.7	1.19091	0.00016788	Vcev1_p0.Chr10.25509.mRNA
Vcev1_p0.Chr10.25555	2524520	2527329	3760.EMJ19681	4.36e-53	174	S	Protein phosphatase inhibitor	GO:0003674,GO:0004857,GO:0004864,GO:0005575,GO:0005622,GO:0005623,GO:0005634,GO:0005737,GO:0008150,GO:0009892,GO:0009966,GO:0010563,GO:0010605,GO:0010646,GO:0010921,GO:0010923,GO:0019208,GO:0019212,GO:0019220,GO:0019222,GO:0019888,GO:0023051,GO:0030234,GO:0031323,GO:0031324,GO:0031399,GO:0031400,GO:0032268,GO:0032269,GO:0032515,GO:0035303,GO:0035304,GO:0035305,GO:0035308,GO:0043086,GO:0043226,GO:…	-	ko:K16833	-	-	-	-	ko00000,ko01009,ko03036	-	-	-	IPP-2	Acylation	740.022	1.03305	0.022102	Vcev1_p0.Chr10.25555.mRNA
Vcev1_p0.Chr10.25567	2665041	2670635	4096.XP_009801988.1	0	1003	S	Putative S-adenosyl-L-methionine-dependent methyltransferase	-	-	-	-	-	-	-	-	-	-	-	Methyltransf_29	Acylation	7420.81	2.12034	0.0313496	Vcev1_p0.Chr10.25567.mRNA.1
Vcev1_p0.Chr10.25587	2865333	2866019	4113.PGSC0003DMT400062327	1.93e-74	236	K	Transcription factor	GO:0003674,GO:0003676,GO:0003677,GO:0003700,GO:0005488,GO:0005575,GO:0005622,GO:0005623,GO:0005634,GO:0006139,GO:0006351,GO:0006355,GO:0006725,GO:0006807,GO:0008150,GO:0008152,GO:0009058,GO:0009059,GO:0009889,GO:0009987,GO:0010467,GO:0010468,GO:0010556,GO:0016070,GO:0018130,GO:0019219,GO:0019222,GO:0019438,GO:0031323,GO:0031326,GO:0031347,GO:0032774,GO:0034641,GO:0034645,GO:0034654,GO:0043170,GO:…	-	-	-	-	-	-	-	-	-	-	TCP	Acylation	281.721	-2.18258	0.000560387	Vcev1_p0.Chr10.25587.mRNA
Vcev1_p0.Chr10.25698	3952254	3953884	4098.XP_009600682.1	3.37e-106	320	S	Protein kinase C conserved region 2 (CalB)	-	-	-	-	-	-	-	-	-	-	-	-	Acylation	317.751	2.36375	4.62487e-06	Vcev1_p0.Chr10.25698.mRNA
Vcev1_p0.Chr10.25718	4146521	4150662	29760.VIT_13s0067g02900.t01	1.66e-134	393	K	Transcription factor	GO:0003674,GO:0003676,GO:0003677,GO:0003700,GO:0005488,GO:0005515,GO:0005575,GO:0005622,GO:0005623,GO:0005634,GO:0005654,GO:0005737,GO:0006139,GO:0006351,GO:0006355,GO:0006725,GO:0006807,GO:0008150,GO:0008152,GO:0009058,GO:0009059,GO:0009889,GO:0009987,GO:0010467,GO:0010468,GO:0010556,GO:0016070,GO:0018130,GO:0019219,GO:0019222,GO:0019438,GO:0031323,GO:0031326,GO:0031974,GO:0031981,GO:0032774,GO:…	-	-	-	-	-	-	-	-	-	-	bZIP_1	Acylation	1099.73	1.38772	0.0121214	Vcev1_p0.Chr10.25718.mRNA.1
Vcev1_p0.Chr10.25786	4872438	4873268	2711.XP_006486261.1	1.23e-79	241	S	lob domain-containing protein	-	-	-	-	-	-	-	-	-	-	-	LOB	Acylation	420.827	1.49849	0.000978362	Vcev1_p0.Chr10.25786.mRNA
Vcev1_p0.Chr10.25804	5134145	5134693	3649.evm.model.supercontig_19.151	9.54e-68	211	S	lob domain-containing protein	-	-	-	-	-	-	-	-	-	-	-	LOB	Acylation	176.746	-3.02445	0.00780146	Vcev1_p0.Chr10.25804.mRNA
Vcev1_p0.Chr10.25881	6041348	6041845	3983.cassava4.1_017974m	2.01e-96	282	O	Belongs to the small heat shock protein (HSP20) family	-	-	ko:K13993	ko04141,map04141	-	-	-	ko00000,ko00001,ko03110	-	-	-	HSP20	Acylation	2089.34	-2.67363	2.43813e-05	Vcev1_p0.Chr10.25881.mRNA
Vcev1_p0.Chr10.25912	6412916	6415627	3641.EOY18034	3.14e-69	226	S	XH domain	-	-	-	-	-	-	-	-	-	-	-	XH	Acylation	38.8325	7.35204	0.00309029	Vcev1_p0.Chr10.25912.mRNA
Vcev1_p0.Chr10.25966	7070278	7072943	3988.XP_002523033.1	6.42e-103	303	O	Glutathione S-transferase	GO:0000302,GO:0001101,GO:0003674,GO:0003824,GO:0004364,GO:0005215,GO:0005244,GO:0005488,GO:0005507,GO:0005575,GO:0005576,GO:0005622,GO:0005623,GO:0005737,GO:0005739,GO:0005773,GO:0005777,GO:0005829,GO:0005886,GO:0005975,GO:0005996,GO:0006082,GO:0006464,GO:0006518,GO:0006575,GO:0006732,GO:0006749,GO:0006766,GO:0006767,GO:0006790,GO:0006807,GO:0006810,GO:0006811,GO:0006950,GO:0006952,GO:0006979,GO:…	1.8.5.1,2.5.1.18	ko:K21888	ko00053,ko00480,ko01100,map00053,map00480,map01100	-	R01108,R03522	RC00011,RC00092,RC00948	ko00000,ko00001,ko01000,ko02000	1.A.12.2.1	-	-	GST_N_3	Acylation	2046.75	-1.44558	0.0170191	Vcev1_p0.Chr10.25966.mRNA
Vcev1_p0.Chr10.25972	7149794	7150315	4098.XP_009593204.1	1.78e-36	131	S	Zinc finger protein	-	-	-	-	-	-	-	-	-	-	-	zf-C2H2_6	Acylation	16.1577	-7.23618	0.0194933	Vcev1_p0.Chr10.25972.mRNA
Vcev1_p0.Chr10.25980	7307829	7327115	3750.XP_008372601.1	6.84e-67	211	L	Protein of unknown function (DUF674)	-	-	-	-	-	-	-	-	-	-	-	DUF674	Acylation	18.463	-6.89311	0.0498536	Vcev1_p0.Chr10.25980.mRNA
Vcev1_p0.Chr10.26028	7990310	7998562	3641.EOY33055	3.79e-249	702	I	May be involved in modulation of pathogen defense and leaf cell death	GO:0002376,GO:0003674,GO:0005488,GO:0005515,GO:0005516,GO:0005575,GO:0005623,GO:0005886,GO:0006950,GO:0006952,GO:0006955,GO:0008150,GO:0009605,GO:0009607,GO:0009620,GO:0009814,GO:0009817,GO:0016020,GO:0016021,GO:0031224,GO:0043207,GO:0044425,GO:0044464,GO:0045087,GO:0050832,GO:0050896,GO:0051704,GO:0051707,GO:0071944,GO:0098542	-	ko:K08472	-	-	-	-	ko00000,ko04030	-	-	-	Mlo	Acylation	52.5187	-5.33734	0.0201639	Vcev1_p0.Chr10.26028.mRNA.1
Vcev1_p0.Chr10.26044	8241716	8244364	29760.VIT_13s0019g04390.t01	6.23e-122	360	K	Transcriptional activator that specifically binds 5'- GATA-3' or 5'-GAT-3' motifs within gene promoters	GO:0000976,GO:0000977,GO:0000981,GO:0001012,GO:0001067,GO:0001085,GO:0001228,GO:0003674,GO:0003676,GO:0003677,GO:0003682,GO:0003690,GO:0003700,GO:0005488,GO:0005515,GO:0005575,GO:0005622,GO:0005623,GO:0005634,GO:0005667,GO:0006139,GO:0006351,GO:0006355,GO:0006357,GO:0006366,GO:0006725,GO:0006807,GO:0007275,GO:0007623,GO:0008134,GO:0008150,GO:0008152,GO:0008270,GO:0009058,GO:0009059,GO:0009314,GO:…	-	-	-	-	-	-	-	-	-	-	GATA	Acylation	630.882	1.51487	0.014464	Vcev1_p0.Chr10.26044.mRNA
Vcev1_p0.Chr10.26149	9915589	9916957	29760.VIT_13s0074g00780.t01	4.78e-132	386	S	Root cap	-	-	-	-	-	-	-	-	-	-	-	Root_cap	Acylation	19.2832	-7.52082	0.0368611	Vcev1_p0.Chr10.26149.mRNA
Vcev1_p0.Chr10.26374	13777179	13782371	71139.XP_010054841.1	2.34e-94	303	E	Ribonuclease H protein	-	3.1.1.11,3.1.2.22	ko:K01051,ko:K01074	ko00040,ko00062,ko01100,ko01212,ko04142,map00040,map00062,map01100,map01212,map04142	M00081	R01274,R02362	RC00004,RC00014,RC00460,RC00461	ko00000,ko00001,ko00002,ko01000,ko01004	-	-	-	-	Acylation	29.2563	-7.76599	0.0165175	Vcev1_p0.Chr10.26374.mRNA
Vcev1_p0.Chr10.26446	15342956	15349724	29760.VIT_01s0010g00920.t01	0	856	O	Belongs to the chaperonin (HSP60) family	GO:0000166,GO:0003674,GO:0005488,GO:0005515,GO:0005524,GO:0005575,GO:0005622,GO:0005623,GO:0005737,GO:0005829,GO:0006457,GO:0006458,GO:0008144,GO:0008150,GO:0009507,GO:0009526,GO:0009532,GO:0009536,GO:0009570,GO:0009941,GO:0009987,GO:0017076,GO:0030554,GO:0031967,GO:0031975,GO:0032553,GO:0032555,GO:0032559,GO:0035639,GO:0036094,GO:0042026,GO:0043167,GO:0043168,GO:0043226,GO:0043227,GO:0043229,GO:…	-	ko:K04077	ko03018,ko04212,ko04940,ko05134,ko05152,map03018,map04212,map04940,map05134,map05152	-	-	-	ko00000,ko00001,ko03019,ko03029,ko03110,ko04147	-	-	-	Cpn60_TCP1	Acylation	32.2872	-3.78198	0.0498536	Vcev1_p0.Chr10.26446.mRNA.1
Vcev1_p0.Chr10.26469	15917614	15918150	29760.VIT_01s0011g02350.t01	7.48e-30	114	O	E3 ubiquitin-protein ligase	GO:0001101,GO:0003674,GO:0003824,GO:0004842,GO:0005488,GO:0005575,GO:0005622,GO:0005623,GO:0005634,GO:0005737,GO:0006464,GO:0006508,GO:0006511,GO:0006807,GO:0006950,GO:0006970,GO:0007154,GO:0007165,GO:0008150,GO:0008152,GO:0009056,GO:0009057,GO:0009628,GO:0009651,GO:0009719,GO:0009725,GO:0009737,GO:0009738,GO:0009755,GO:0009787,GO:0009789,GO:0009966,GO:0009967,GO:0009987,GO:0010033,GO:0010498,GO:…	2.3.2.27	ko:K16282	-	-	-	-	ko00000,ko01000,ko04121	-	-	-	zf-RING_2	Acylation	3010.5	-1.85269	0.0112699	Vcev1_p0.Chr10.26469.mRNA
Vcev1_p0.Chr10.26470	15923204	15923740	29760.VIT_01s0011g02350.t01	1.87e-30	116	O	E3 ubiquitin-protein ligase	GO:0001101,GO:0003674,GO:0003824,GO:0004842,GO:0005488,GO:0005575,GO:0005622,GO:0005623,GO:0005634,GO:0005737,GO:0006464,GO:0006508,GO:0006511,GO:0006807,GO:0006950,GO:0006970,GO:0007154,GO:0007165,GO:0008150,GO:0008152,GO:0009056,GO:0009057,GO:0009628,GO:0009651,GO:0009719,GO:0009725,GO:0009737,GO:0009738,GO:0009755,GO:0009787,GO:0009789,GO:0009966,GO:0009967,GO:0009987,GO:0010033,GO:0010498,GO:…	2.3.2.27	ko:K16282	-	-	-	-	ko00000,ko01000,ko04121	-	-	-	zf-RING_2	Acylation	3265.78	-1.93851	0.00192735	Vcev1_p0.Chr10.26470.mRNA
Vcev1_p0.Chr10.26496	16462712	16463248	29760.VIT_01s0011g02350.t01	2.65e-30	115	O	E3 ubiquitin-protein ligase	GO:0001101,GO:0003674,GO:0003824,GO:0004842,GO:0005488,GO:0005575,GO:0005622,GO:0005623,GO:0005634,GO:0005737,GO:0006464,GO:0006508,GO:0006511,GO:0006807,GO:0006950,GO:0006970,GO:0007154,GO:0007165,GO:0008150,GO:0008152,GO:0009056,GO:0009057,GO:0009628,GO:0009651,GO:0009719,GO:0009725,GO:0009737,GO:0009738,GO:0009755,GO:0009787,GO:0009789,GO:0009966,GO:0009967,GO:0009987,GO:0010033,GO:0010498,GO:…	2.3.2.27	ko:K16282	-	-	-	-	ko00000,ko01000,ko04121	-	-	-	zf-RING_2	Acylation	7378.03	-1.51489	0.0248876	Vcev1_p0.Chr10.26496.mRNA
Vcev1_p0.Chr10.26640	19056931	19059728	4155.Migut.L01035.1.p	1.12e-177	519	T	Protein tyrosine kinase	GO:0000166,GO:0001871,GO:0003674,GO:0003824,GO:0004672,GO:0004674,GO:0005488,GO:0005524,GO:0005575,GO:0005623,GO:0005886,GO:0006464,GO:0006468,GO:0006793,GO:0006796,GO:0006807,GO:0007154,GO:0007165,GO:0007166,GO:0008144,GO:0008150,GO:0008152,GO:0009987,GO:0016020,GO:0016021,GO:0016301,GO:0016310,GO:0016740,GO:0016772,GO:0016773,GO:0017076,GO:0019538,GO:0023052,GO:0030246,GO:0030247,GO:0030554,GO:…	2.7.11.1	ko:K04733	ko04010,ko04064,ko04620,ko04621,ko04624,ko04722,ko05133,ko05140,ko05142,ko05145,ko05152,ko05162,ko05164,map04010,map04064,map04620,map04621,map04624,map04722,map05133,map05140,map05142,map05145,map05152,map05162,map05164	M00686	-	-	ko00000,ko00001,ko00002,ko01000,ko01001	-	-	-	Pkinase_Tyr	Acylation	197.563	1.53612	0.0212952	Vcev1_p0.Chr10.26640.mRNA
Vcev1_p0.Chr10.26740	21264268	21267593	29760.VIT_01s0011g04770.t01	2.46e-198	579	S	RING-type E3 ubiquitin transferase	GO:0003674,GO:0003824,GO:0004842,GO:0005488,GO:0005515,GO:0005575,GO:0005622,GO:0005623,GO:0005634,GO:0005737,GO:0006464,GO:0006807,GO:0008150,GO:0008152,GO:0009966,GO:0009987,GO:0010033,GO:0010200,GO:0010243,GO:0010646,GO:0016567,GO:0016740,GO:0019538,GO:0019787,GO:0023051,GO:0031647,GO:0031648,GO:0032446,GO:0036211,GO:0042221,GO:0042493,GO:0043170,GO:0043226,GO:0043227,GO:0043229,GO:0043231,GO:…	-	-	-	-	-	-	-	-	-	-	Arm,U-box	Acylation	1180.11	2.01748	0.00823643	Vcev1_p0.Chr10.26740.mRNA
Vcev1_p0.Chr10.26805	22952080	22954384	29760.VIT_01s0011g05500.t01	1.75e-298	820	G	Belongs to the glycosyl hydrolase 17 family	-	3.2.1.39	ko:K19891	ko00500,map00500	-	R00308	RC00467	ko00000,ko00001,ko00537,ko01000	-	CBM43,GH17	-	Glyco_hydro_17,X8	Acylation	408.555	1.20968	0.0223232	Vcev1_p0.Chr10.26805.mRNA
Vcev1_p0.Chr10.27593	44634468	44634773	3988.XP_002515422.1	3.43e-49	158	-	-	-	-	-	-	-	-	-	-	-	-	-	-	Acylation	9633.35	-1.28101	0.00324999	Vcev1_p0.Chr10.27593.mRNA
Vcev1_p0.Chr10.27640	45604903	45614146	3641.EOY29284	6.25e-204	580	O	Belongs to the peptidase A1 family	GO:0002376,GO:0003674,GO:0003824,GO:0004175,GO:0004190,GO:0005575,GO:0005576,GO:0005623,GO:0005886,GO:0006508,GO:0006807,GO:0006950,GO:0006952,GO:0006955,GO:0008150,GO:0008152,GO:0008233,GO:0009056,GO:0009057,GO:0009605,GO:0009607,GO:0009627,GO:0009814,GO:0016020,GO:0016787,GO:0019538,GO:0030163,GO:0031224,GO:0031225,GO:0043170,GO:0043207,GO:0044238,GO:0044425,GO:0044464,GO:0045087,GO:0048046,GO:…	3.4.23.25,3.4.23.5	ko:K01379,ko:K01381	ko04071,ko04138,ko04140,ko04142,ko04210,ko04915,ko05152,map04071,map04138,map04140,map04142,map04210,map04915,map05152	-	-	-	ko00000,ko00001,ko01000,ko01002,ko04147	-	-	-	TAXi_C,TAXi_N	Acylation	2898.76	-2.68075	0.00886813	Vcev1_p0.Chr10.27640.mRNA
Vcev1_p0.Chr10.27683	46798007	46800087	218851.Aquca_049_00020.1	7.65e-117	345	Q	Belongs to the short-chain dehydrogenases reductases (SDR) family	-	1.1.1.208	ko:K15095	ko00902,ko01110,map00902,map01110	-	R02548	RC00154	ko00000,ko00001,ko01000	-	-	-	adh_short	Acylation	39.0731	-7.73766	0.0110704	Vcev1_p0.Chr10.27683.mRNA
Vcev1_p0.Chr10.27740	47712594	47718033	225117.XP_009335427.1	2.41e-297	840	C	glycerophosphoryl diester phosphodiesterase	GO:0000166,GO:0000902,GO:0000904,GO:0002376,GO:0003674,GO:0003824,GO:0004672,GO:0004674,GO:0005488,GO:0005509,GO:0005524,GO:0005575,GO:0005618,GO:0005623,GO:0005886,GO:0005911,GO:0005975,GO:0005976,GO:0006066,GO:0006071,GO:0006073,GO:0006464,GO:0006468,GO:0006629,GO:0006793,GO:0006796,GO:0006807,GO:0006950,GO:0006952,GO:0006955,GO:0006968,GO:0007275,GO:0008081,GO:0008144,GO:0008150,GO:0008152,GO:…	3.1.4.46	ko:K01126	ko00564,map00564	-	R01030,R01470	RC00017,RC00425	ko00000,ko00001,ko01000	-	-	-	GDPD	Acylation	38.069	-8.69083	0.0382184	Vcev1_p0.Chr10.27740.mRNA
Vcev1_p0.Chr10.27744	47796392	47801850	2711.XP_006474966.1	1.47e-277	787	C	glycerophosphoryl diester phosphodiesterase	GO:0000166,GO:0000902,GO:0000904,GO:0002376,GO:0003674,GO:0003824,GO:0004672,GO:0004674,GO:0005488,GO:0005509,GO:0005524,GO:0005575,GO:0005618,GO:0005623,GO:0005886,GO:0005911,GO:0005975,GO:0005976,GO:0006066,GO:0006071,GO:0006073,GO:0006464,GO:0006468,GO:0006629,GO:0006793,GO:0006796,GO:0006807,GO:0006950,GO:0006952,GO:0006955,GO:0006968,GO:0007275,GO:0008081,GO:0008144,GO:0008150,GO:0008152,GO:…	3.1.4.46	ko:K01126	ko00564,map00564	-	R01030,R01470	RC00017,RC00425	ko00000,ko00001,ko01000	-	-	-	GDPD	Acylation	172.412	-10.8808	5.40428e-05	Vcev1_p0.Chr10.27744.mRNA
Vcev1_p0.Chr10.27746	48086443	48092330	225117.XP_009335427.1	7.4e-294	832	C	glycerophosphoryl diester phosphodiesterase	GO:0000166,GO:0000902,GO:0000904,GO:0002376,GO:0003674,GO:0003824,GO:0004672,GO:0004674,GO:0005488,GO:0005509,GO:0005524,GO:0005575,GO:0005618,GO:0005623,GO:0005886,GO:0005911,GO:0005975,GO:0005976,GO:0006066,GO:0006071,GO:0006073,GO:0006464,GO:0006468,GO:0006629,GO:0006793,GO:0006796,GO:0006807,GO:0006950,GO:0006952,GO:0006955,GO:0006968,GO:0007275,GO:0008081,GO:0008144,GO:0008150,GO:0008152,GO:…	3.1.4.46	ko:K01126	ko00564,map00564	-	R01030,R01470	RC00017,RC00425	ko00000,ko00001,ko01000	-	-	-	GDPD	Acylation	69.5495	-9.55637	0.0129127	Vcev1_p0.Chr10.27746.mRNA
Vcev1_p0.Chr10.27860	50274964	50280898	29760.VIT_02s0025g00950.t01	0	1767	Q	ABC transporter C family member 10-like	-	-	ko:K05666	ko01523,ko01524,ko02010,ko04976,map01523,map01524,map02010,map04976	-	-	-	ko00000,ko00001,ko02000	3.A.1.208.2	-	-	ABC_membrane,ABC_tran	Acylation	31.627	-7.78595	0.000713583	Vcev1_p0.Chr10.27860.mRNA
Vcev1_p0.Chr10.28000	53561441	53562583	3983.cassava4.1_034311m	5.11e-146	425	O	Glutaredoxin	-	-	ko:K17479	-	-	-	-	ko00000,ko01009,ko03110	-	-	-	Glutaredoxin	Acylation	12768.9	-2.83143	0.0183652	Vcev1_p0.Chr10.28000.mRNA
Vcev1_p0.Chr10.28020	54902388	54912314	_	_	_	_	_	_	_	_	_	_	_	_	_	_	_	_	_	Acylation	706.247	-1.43127	0.0069238	Vcev1_p0.Chr10.28020.mRNA
Vcev1_p0.Chr10.28027	55141691	55145797	3641.EOY25097	0	1216	O	Belongs to the heat shock protein 70 family	GO:0000166,GO:0003674,GO:0005488,GO:0005524,GO:0005575,GO:0005622,GO:0005623,GO:0005737,GO:0005783,GO:0005788,GO:0008144,GO:0012505,GO:0017076,GO:0030554,GO:0031974,GO:0032553,GO:0032555,GO:0032559,GO:0035639,GO:0036094,GO:0043167,GO:0043168,GO:0043226,GO:0043227,GO:0043229,GO:0043231,GO:0043233,GO:0044422,GO:0044424,GO:0044432,GO:0044444,GO:0044446,GO:0044464,GO:0070013,GO:0097159,GO:0097367,GO:…	-	ko:K09490	ko03060,ko04141,ko04918,ko05020,map03060,map04141,map04918,map05020	-	-	-	ko00000,ko00001,ko03110,ko04131,ko04147	1.A.33	-	-	HSP70	Acylation	14849.5	1.87729	8.61926e-06	Vcev1_p0.Chr10.28027.mRNA
Vcev1_p0.Chr10.28071	55691439	55692428	4098.XP_009625136.1	3.83e-95	292	S	Protein BRANCHLESS TRICHOME	GO:0000902,GO:0000904,GO:0008150,GO:0009653,GO:0009888,GO:0009987,GO:0010026,GO:0010090,GO:0010091,GO:0016043,GO:0030154,GO:0032502,GO:0032989,GO:0048468,GO:0048856,GO:0048869,GO:0071840,GO:0090558,GO:0090626	-	-	-	-	-	-	-	-	-	-	-	Acylation	162.747	1.82447	0.00224195	Vcev1_p0.Chr10.28071.mRNA
Vcev1_p0.Chr10.28113	56272071	56297561	29760.VIT_03s0017g02300.t01	5.24e-133	389	-	-	-	-	-	-	-	-	-	-	-	-	-	-	Acylation	220.323	-9.76157	0.0160807	Vcev1_p0.Chr10.28113.mRNA
Vcev1_p0.Chr10.28114	56300205	56323271	29760.VIT_03s0017g02300.t01	1.12e-134	393	-	-	-	-	-	-	-	-	-	-	-	-	-	-	Acylation	192.814	-9.9007	0.000555501	Vcev1_p0.Chr10.28114.mRNA
Vcev1_p0.Chr11.28206	1254264	1261758	29760.VIT_11s0052g01730.t01	0	1183	G	cla,cla1,def,dxps2,dxs	-	2.2.1.7	ko:K01662	ko00730,ko00900,ko01100,ko01110,ko01130,map00730,map00900,map01100,map01110,map01130	M00096	R05636	RC00032	ko00000,ko00001,ko00002,ko01000	-	-	-	DXP_synthase_N,Transket_pyr,Transketolase_C	Acylation	2348.76	-2.35916	8.76339e-05	Vcev1_p0.Chr11.28206.mRNA
Vcev1_p0.Chr11.28239	1688192	1693681	29760.VIT_11s0037g00480.t01	5.44e-155	447	-	-	GO:0000003,GO:0000212,GO:0000226,GO:0000280,GO:0003006,GO:0005575,GO:0005622,GO:0005623,GO:0005634,GO:0005737,GO:0005819,GO:0005856,GO:0006139,GO:0006259,GO:0006310,GO:0006725,GO:0006807,GO:0006996,GO:0007010,GO:0007017,GO:0007049,GO:0007051,GO:0007059,GO:0007127,GO:0007129,GO:0007131,GO:0007140,GO:0007275,GO:0007276,GO:0008150,GO:0008152,GO:0009553,GO:0009555,GO:0009987,GO:0015630,GO:0016043,GO:…	-	-	-	-	-	-	-	-	-	-	-	Acylation	55.3756	-3.98171	0.005689	Vcev1_p0.Chr11.28239.mRNA
Vcev1_p0.Chr11.28311	2740724	2745495	29760.VIT_11s0118g00420.t01	2.76e-298	825	S	Heparanase-like protein 3	GO:0000323,GO:0003674,GO:0003824,GO:0004553,GO:0004566,GO:0005575,GO:0005576,GO:0005618,GO:0005622,GO:0005623,GO:0005737,GO:0005764,GO:0005765,GO:0005773,GO:0005774,GO:0009505,GO:0016020,GO:0016787,GO:0016798,GO:0030312,GO:0031090,GO:0043226,GO:0043227,GO:0043229,GO:0043231,GO:0044422,GO:0044424,GO:0044437,GO:0044444,GO:0044446,GO:0044464,GO:0071944,GO:0098588,GO:0098805,GO:0098852	3.2.1.166	ko:K07964	ko00531,ko01100,ko05205,map00531,map01100,map05205	M00078	R07811	-	ko00000,ko00001,ko00002,ko00536,ko01000	-	GH79	-	Glyco_hydro_79n	Acylation	350.708	1.39855	0.00202707	Vcev1_p0.Chr11.28311.mRNA
Vcev1_p0.Chr11.28467	5039368	5048147	29760.VIT_11s0016g03160.t01	0	1902	Q	ABC transporter B family member	GO:0000166,GO:0003674,GO:0003824,GO:0005215,GO:0005488,GO:0005524,GO:0005575,GO:0006810,GO:0008144,GO:0008150,GO:0015399,GO:0015405,GO:0016020,GO:0016021,GO:0016462,GO:0016787,GO:0016817,GO:0016818,GO:0016887,GO:0017076,GO:0017111,GO:0022804,GO:0022857,GO:0030554,GO:0031224,GO:0032553,GO:0032555,GO:0032559,GO:0035639,GO:0036094,GO:0042623,GO:0042626,GO:0043167,GO:0043168,GO:0043492,GO:0044425,GO:…	3.6.3.44	ko:K05658	ko02010,ko04976,ko05206,ko05226,map02010,map04976,map05206,map05226	-	-	-	ko00000,ko00001,ko01000,ko02000,ko04090,ko04147	3.A.1.201	-	-	ABC_membrane,ABC_tran	Acylation	45.5158	3.98982	0.000668626	Vcev1_p0.Chr11.28467.mRNA
Vcev1_p0.Chr11.28545	5968369	5972862	3760.EMJ05564	9.96e-173	492	S	Protein Brevis radix-like	GO:0005575,GO:0005622,GO:0005623,GO:0005634,GO:0043226,GO:0043227,GO:0043229,GO:0043231,GO:0044424,GO:0044464	-	-	-	-	-	-	-	-	-	-	BRX,BRX_N	Acylation	193.55	-3.30151	0.0108359	Vcev1_p0.Chr11.28545.mRNA
Vcev1_p0.Chr11.28637	7226179	7229740	4155.Migut.F00936.1.p	3.25e-235	688	S	WEB family	GO:0000003,GO:0000228,GO:0000280,GO:0000793,GO:0000794,GO:0000795,GO:0005575,GO:0005622,GO:0005623,GO:0005634,GO:0005694,GO:0005737,GO:0005856,GO:0005875,GO:0006139,GO:0006259,GO:0006310,GO:0006725,GO:0006807,GO:0006996,GO:0007049,GO:0007127,GO:0007131,GO:0008150,GO:0008152,GO:0009507,GO:0009536,GO:0009987,GO:0015630,GO:0016043,GO:0022402,GO:0022414,GO:0031974,GO:0031981,GO:0032991,GO:0034641,GO:…	-	-	-	-	-	-	-	-	-	-	-	Acylation	5193.72	1.30478	0.00297218	Vcev1_p0.Chr11.28637.mRNA
Vcev1_p0.Chr11.28684	7602702	7612853	29760.VIT_16s0039g02400.t01	0	1890	T	serine threonine-protein kinase	GO:0000166,GO:0001101,GO:0003341,GO:0003351,GO:0003674,GO:0003824,GO:0004672,GO:0004674,GO:0005488,GO:0005515,GO:0005524,GO:0005575,GO:0005622,GO:0005623,GO:0005634,GO:0005737,GO:0005829,GO:0005856,GO:0005874,GO:0005881,GO:0006355,GO:0006464,GO:0006468,GO:0006793,GO:0006796,GO:0006807,GO:0006928,GO:0006935,GO:0006996,GO:0007017,GO:0007018,GO:0007154,GO:0007163,GO:0007165,GO:0007166,GO:0007224,GO:…	2.7.11.1	ko:K06228	ko04341,map04341	-	-	-	ko00000,ko00001,ko01000,ko01001	-	-	-	HEAT,Pkinase	Acylation	233.106	-1.29625	0.00886813	Vcev1_p0.Chr11.28684.mRNA
Vcev1_p0.Chr11.28791	8827153	8831577	71139.XP_010048814.1	0	1190	T	oligopeptide transporter	GO:0000003,GO:0003006,GO:0003674,GO:0005215,GO:0005575,GO:0005623,GO:0005886,GO:0005887,GO:0006810,GO:0006857,GO:0007275,GO:0007276,GO:0008104,GO:0008150,GO:0009555,GO:0009987,GO:0015031,GO:0015833,GO:0016020,GO:0016021,GO:0019953,GO:0022412,GO:0022414,GO:0022857,GO:0030154,GO:0031224,GO:0031226,GO:0032501,GO:0032502,GO:0032504,GO:0033036,GO:0035672,GO:0035673,GO:0042886,GO:0042887,GO:0044425,GO:…	-	-	-	-	-	-	-	-	-	-	OPT	Acylation	313.238	-2.05859	0.000959139	Vcev1_p0.Chr11.28791.mRNA
Vcev1_p0.Chr11.29108	13230799	13232979	29760.VIT_16s0100g00550.t01	6.33e-173	503	Q	Belongs to the cytochrome P450 family	-	-	-	-	-	-	-	-	-	-	-	p450	Acylation	123.883	3.42728	0.0430303	Vcev1_p0.Chr11.29108.mRNA
Vcev1_p0.Chr11.29388	17995366	17995812	3750.XP_008369418.1	7.02e-28	107	-	-	-	-	-	-	-	-	-	-	-	-	-	-	Acylation	576.12	-1.59445	0.0305048	Vcev1_p0.Chr11.29388.mRNA
Vcev1_p0.Chr11.29391	18174012	18175118	3760.EMJ00529	1.77e-124	377	L	Domain of unknown function (DUF4413)	-	-	-	-	-	-	-	-	-	-	-	DUF4413,Dimer_Tnp_hAT	Acylation	926.574	3.87224	3.61122e-05	Vcev1_p0.Chr11.29391.mRNA
Vcev1_p0.Chr11.29655	23629376	23630629	3760.EMJ19235	9.21e-222	621	O	Belongs to the peptidase A1 family	GO:0003674,GO:0003824,GO:0004175,GO:0004190,GO:0005575,GO:0005576,GO:0006508,GO:0006807,GO:0008150,GO:0008152,GO:0008233,GO:0016787,GO:0019538,GO:0043170,GO:0044238,GO:0070001,GO:0070011,GO:0071704,GO:0140096,GO:1901564	-	-	-	-	-	-	-	-	-	-	TAXi_C,TAXi_N	Acylation	1835.72	-1.95284	0.0385494	Vcev1_p0.Chr11.29655.mRNA
Vcev1_p0.Chr11.29745	26180629	26183956	29760.VIT_13s0019g03890.t01	2.09e-185	532	S	IQ-domain	-	-	-	-	-	-	-	-	-	-	-	DUF4005,IQ	Acylation	2238.78	1.1954	0.0027859	Vcev1_p0.Chr11.29745.mRNA.2
Vcev1_p0.Chr11.29777	26897869	26898090	4155.Migut.N02593.1.p	9.33e-48	152	O	Ubiquitin-like domain	GO:0000375,GO:0000377,GO:0000398,GO:0003674,GO:0005575,GO:0005622,GO:0005623,GO:0005634,GO:0005737,GO:0006139,GO:0006396,GO:0006397,GO:0006464,GO:0006725,GO:0006807,GO:0008150,GO:0008152,GO:0008380,GO:0009987,GO:0010467,GO:0016070,GO:0016071,GO:0019538,GO:0031386,GO:0034641,GO:0036211,GO:0043170,GO:0043226,GO:0043227,GO:0043229,GO:0043231,GO:0043412,GO:0044237,GO:0044238,GO:0044260,GO:0044267,GO:…	-	ko:K13113	ko04212,map04212	-	-	-	ko00000,ko00001,ko03041	-	-	-	ubiquitin	Acylation	1774.52	-1.04942	0.0447288	Vcev1_p0.Chr11.29777.mRNA
Vcev1_p0.Chr11.29778	26900130	26900345	13333.ERN01382	3.95e-44	143	O	Ubiquitin-like protein	-	-	ko:K13113	ko04212,map04212	-	-	-	ko00000,ko00001,ko03041	-	-	-	ubiquitin	Acylation	664.014	-1.07479	0.0131068	Vcev1_p0.Chr11.29778.mRNA
Vcev1_p0.Chr11.29822	28128062	28160146	2711.XP_006485597.1	0	1050	Z	Belongs to the TRAFAC class myosin-kinesin ATPase superfamily. Kinesin family	GO:0000166,GO:0003674,GO:0003774,GO:0003777,GO:0003824,GO:0005488,GO:0005515,GO:0005524,GO:0005575,GO:0005622,GO:0005623,GO:0005737,GO:0005819,GO:0005856,GO:0005871,GO:0005874,GO:0005875,GO:0006928,GO:0007017,GO:0007018,GO:0007275,GO:0008017,GO:0008092,GO:0008144,GO:0008150,GO:0009524,GO:0009987,GO:0015630,GO:0015631,GO:0016462,GO:0016787,GO:0016817,GO:0016818,GO:0016887,GO:0017076,GO:0017111,GO:…	-	ko:K10396	ko04144,ko04728,map04144,map04728	-	-	-	ko00000,ko00001,ko04131,ko04147,ko04812	-	-	-	Arm,Kinesin	Acylation	154.537	-5.00543	0.0338095	Vcev1_p0.Chr11.29822.mRNA
Vcev1_p0.Chr11.29849	28733053	28736231	4096.XP_009761365.1	1.25e-226	633	G	Amb_all	GO:0000272,GO:0002376,GO:0003674,GO:0003824,GO:0005488,GO:0005575,GO:0005623,GO:0005886,GO:0005975,GO:0005976,GO:0006950,GO:0006952,GO:0006955,GO:0008150,GO:0008152,GO:0009056,GO:0009057,GO:0009605,GO:0009607,GO:0009814,GO:0009825,GO:0009987,GO:0010393,GO:0016020,GO:0016043,GO:0016049,GO:0016052,GO:0016829,GO:0016835,GO:0016837,GO:0017144,GO:0030570,GO:0031224,GO:0031225,GO:0031226,GO:0040007,GO:…	4.2.2.2	ko:K01728	ko00040,ko02024,map00040,map02024	-	R02361,R06240	RC00049,RC00705	ko00000,ko00001,ko01000	-	-	-	Pec_lyase_C	Acylation	3220.29	2.69028	0.000234057	Vcev1_p0.Chr11.29849.mRNA
Vcev1_p0.Chr11.29899	30111493	30114240	29760.VIT_13s0074g00410.t01	3.76e-256	747	S	Pentatricopeptide repeat-containing protein	-	-	-	-	-	-	-	-	-	-	-	DYW_deaminase,PPR	Acylation	242.575	-1.97197	0.0386934	Vcev1_p0.Chr11.29899.mRNA
Vcev1_p0.Chr11.30045	33530732	33534406	102107.XP_008241389.1	6.22e-246	681	S	ACT domain-containing protein	-	-	-	-	-	-	-	-	-	-	-	-	Acylation	2388.71	-1.32213	0.0318439	Vcev1_p0.Chr11.30045.mRNA
Vcev1_p0.Chr11.30049	33629922	33632858	_	_	_	_	_	_	_	_	_	_	_	_	_	_	_	_	_	Acylation	190.147	-23.7909	1.32732e-05	Vcev1_p0.Chr11.30049.mRNA
Vcev1_p0.Chr11.30093	34522047	34527838	29760.VIT_08s0007g04380.t01	0	950	A	Binds the poly(A) tail of mRNA	-	-	ko:K13126	ko03013,ko03015,ko03018,map03013,map03015,map03018	-	-	-	ko00000,ko00001,ko03019,ko03041	-	-	-	PABP,RRM_1	Acylation	2350.63	1.1275	0.0290901	Vcev1_p0.Chr11.30093.mRNA
Vcev1_p0.Chr11.30405	41807311	41810742	4096.XP_009757161.1	0	1434	S	Plant phosphoribosyltransferase C-terminal	GO:0005575,GO:0005622,GO:0005623,GO:0005737,GO:0005783,GO:0012505,GO:0016020,GO:0016021,GO:0031224,GO:0043226,GO:0043227,GO:0043229,GO:0043231,GO:0044424,GO:0044425,GO:0044444,GO:0044464	2.1.1.14	ko:K00549	ko00270,ko00450,ko01100,ko01110,ko01230,map00270,map00450,map01100,map01110,map01230	M00017	R04405,R09365	RC00035,RC00113,RC01241	ko00000,ko00001,ko00002,ko01000	-	-	-	C2,PRT_C	Acylation	998.399	1.28115	0.0336466	Vcev1_p0.Chr11.30405.mRNA
[truncated: 62 more rows]
