# Supplementary material for: Dissecting the genetic basis of bioactive metabolites and fruit quality traits in blueberries (Vaccinium corymbosum L.)
Source: Front Plant Sci. 2022 Sep 2;13:964656. doi: 10.3389/fpls.2022.964656 (PMC9478557; doi:10.3389/fpls.2022.964656)
Supplement: Supplementary file 2 [file Data_Sheet_2.XLSX]

## Sheet: phenotypic data
Supplementary data: Phenotypic score of anthocyanins, anthocyanin composition, chlorogenic acid and fruit quality traits for three years (2017-2019).
genotypes_ID	TSS_17	TSS_18	TSS_19	pH_17	pH_18	pH_19	TA_17	TA_18	TA_19	CHA_17	CHA_18	CHA_19	CYN_ARAB_2017	CYN_ARAB_2018	CYN_ARAB_2019	CYN_GAL_2017	CYN_GAL_2018	CYN_GAL_2019	CYN_GLU_2017	CYN_GLU_2018	CYN_GLU_2019	CYN_ac_GLU_2017	CYN_ac_GLU_2018	CYN_ac_GLU_2019	Cyn_GLUC_sum_2017	Cyn_GLUC_sum_2018	Cyn_GLUC_sum_2019	Cyn_2017	Cyn_2018	Cyn_2019	cyn_ac_glucP2017	cyn_ac_glucP2018	cyn_ac_glucP2019	Cyn_acyl_2017	Cyn_acyl_2018	Cyn_acyl_2019	Cyn_gluc_2017P	Cyn_gluc_2018P	Cyn_gluc_2019P	Cyn_galc_2017P	Cyn_galc_2018P	Cyn_galc_2019P	Cyn_arab_2017P	Cyn_arab_2018P	Cyn_arab_2019P	Cyn_galcarab_2017	Cyn_galcarab_2018	Cyn_galcarab_2019	PEO_GAL_2017
DxJ330.001	NA	16	NA	NA	3.47667	NA	NA	0.681267	NA	NA	522.212	NA	NA	1214.94	NA	NA	194.45	NA	NA	16.8667	NA	NA	0	NA	NA	16.8667	NA	NA	1426.26	NA	NA	0	NA	NA	0	NA	NA	1.18667	NA	NA	13.6367	NA	NA	85.1767	NA	NA	98.8133	NA	NA
DxJ1784.001	14.4333	18.35	14.6	3.75583	3.585	3.92667	0.656633	0.8611	0.452133	NA	667.017	319.773	NA	851.275	1513.09	NA	300	350	NA	11.91	34.64	NA	3.57	0	NA	15.48	34.64	NA	1174.09	1907.91	NA	30.2267	0	NA	0.303333	0	NA	1.32	1.82667	NA	20	18.8733	NA	72.47	79.3	NA	98.68	98.1733	NA
DxJ10	12.3667	16.5667	15.9	3.65333	3.68667	3.9	0.765667	0.754767	0.566667	436.635	728.278	363.493	680.326	1104.8	957.012	173.613	238.027	259.657	11.3333	6.46667	18.2167	0	0	0	11.3333	6.46667	18.2167	865.273	1349.29	1234.89	0	0	0	0	0	0	1.31333	0.476667	1.47667	15	17.6033	21.0267	78.63	81.9133	77.4967	98.6867	99.5233	98.5233	104
DxJ100	15.8333	15.6333	11.8333	4.20333	3.86667	3.91333	0.437667	0.4178	0.521533	241.46	548.736	299.629	498.39	453.644	262.951	67.3333	73.5667	63.97	36.1	45.7933	35.8967	2.75333	14.67	5.42	38.8533	60.4633	41.3167	604.577	587.677	368.237	7.90667	31.8167	15.08	0.453333	2.47667	1.47	6.44667	10.2367	11.23	11.1467	12.4467	17.42	82.41	77.3167	71.35	93.5533	89.7633	88.77	26.0067
DXJ101	12.3	14.5667	14	3.77667	3.71667	4.27	0.5272	0.521333	0.318233	196.665	536.407	362.065	329.617	503.945	626.375	48.3	50.2133	71.5433	37.8967	35.3133	55.9033	0	0	0	37.8967	35.3133	55.9033	415.813	589.473	753.823	0	0	0	0	0	0	9.07667	5.99	7.41667	11.6233	8.52	9.5	79.2967	85.49	83.08	90.9233	94.01	92.5833	13.7733
DxJ102	14.1	21.5	14.2	4.05333	3.89667	3.67667	0.418367	0.4954	0.6169	351.753	630.549	321.658	432.348	436.22	501.929	38.4067	51.2067	48.27	22.0733	21.9733	20.7	0	0	0	22.0733	21.9733	20.7	492.83	509.397	570.907	0	0	0	0	0	0	4.52	4.35	3.63	7.78667	10.06	8.45333	87.6967	85.59	87.92	95.48	95.65	96.37	18.7767
DxJ103	14.8667	14.9333	15.6	3.62667	3.65333	3.83667	0.897467	0.7318	0.520933	242.091	691.987	571.65	656.183	861.675	759.205	43.63	49.7033	56.21	0	0	0	0	0	0	0	0	0	699.813	911.38	815.42	NA	NA	NA	0	0	0	0	0	0	6.23333	5.45667	6.89667	93.7667	94.5433	93.1033	100	100	100	48.3333
DxJ104	17.5	16.0333	16.9333	3.69667	3.52667	3.65	0.694933	0.6783	0.5547	187.165	318.298	242.766	738.497	889.46	910.371	59.37	68.03	75.1733	14.2167	1.24667	5.07667	0	0	0	14.2167	1.24667	5.07667	812.087	958.733	990.62	0	0	NA	0	0	0	1.75	0.12	0.47	7.31	6.99333	7.56333	90.9333	92.89	91.9667	98.25	99.88	99.53	33.3567
DxJ105	NA	16.9	14.2	NA	4.00333	3.92667	NA	0.595933	0.477033	745.247	750.948	739.547	611.455	650.926	565.75	81.03	70.4	92.7667	52.3333	41.3333	43.6667	0	0	0	52.3333	41.3333	43.6667	744.817	762.66	702.183	0	0	0	0	0	0	7.02	5.42333	6.21667	10.88	9.22333	13.2033	82.1	85.3533	80.5767	92.98	94.5767	93.7833	50.8633
DxJ106	19.1667	16.1	21.5333	3.83	3.86333	4.06333	0.6264	0.6209	0.340833	713.726	710.579	707.432	835.823	847.041	858.258	96.8933	95.74	94.5867	77.52	73.1267	68.7333	8.08	12.2467	16.4133	85.6	85.3733	85.1467	1018.31	1028.15	1037.99	10.7467	16.82	24.06	0.793333	1.19333	1.58333	8.38	8.29667	8.19333	9.53333	9.31	9.10333	82.09	82.3967	82.7033	91.62	91.7033	91.8067	16.25
DxJ108	15.5667	15.6	13.1667	4.03667	3.38	3.45667	0.5023	1.26953	0.764533	273.653	1526.79	625.318	1307.08	1494.24	1486.95	170.963	266.99	231.527	25.4233	24.63	21.7067	0	0	0	25.4233	24.63	21.7067	1503.46	1785.86	1740.18	0	0	0	0	0	0	1.7	1.38	1.25	11.3533	14.95	13.2967	86.9467	83.67	85.4533	98.3	98.62	98.75	68.5467
DxJ109	8.7	NA	NA	3.48	NA	NA	0.797467	NA	NA	NA	326.892	NA	NA	NA	NA	NA	NA	NA	NA	NA	NA	NA	NA	NA	NA	NA	NA	NA	NA	NA	NA	NA	NA	NA	NA	NA	NA	NA	NA	NA	NA	NA	NA	NA	NA	NA	NA	NA	NA
DxJ110	NA	NA	16.5333	NA	NA	3.98333	NA	NA	0.467733	NA	NA	174.839	NA	NA	516.493	NA	NA	59.34	NA	NA	45.9467	NA	NA	0	NA	NA	45.9467	NA	NA	621.777	NA	NA	0	NA	NA	0	NA	NA	7.40333	NA	NA	9.56333	NA	NA	83.0333	NA	NA	92.5967	NA
DxJ111	16.6	21.5667	19.4333	3.69667	3.57667	4.05333	0.672033	0.8572	0.390067	612.466	1019.28	646.451	733.204	955.201	839.101	137.24	176.967	159.503	17.1467	16.04	14.6233	0	0	0	17.1467	16.04	14.6233	887.59	1148.21	1013.22	0	0	0	0	0	0	1.94	1.39667	1.44333	15	15.4333	15.7533	82.58	83.17	82.8033	98.06	98.6033	98.5567	38.1267
DxJ112	15.5333	19.35	18.0333	3.63	3.485	3.98	0.763033	0.9408	0.540267	1260.28	2532.69	1887.8	562.667	769.661	944.689	46.31	66.19	75.81	34.7767	31.47	35.5933	1.48	10.3767	13.7233	36.26	41.8467	49.32	645.24	877.7	1069.82	4.70667	32.9533	38.4367	0.226667	1.18	1.28	5.66	4.77	4.61333	7.17333	7.55	7.11	87.1667	87.68	88.2733	94.34	95.23	95.3867	0
DxJ114	13.8667	17	18.6667	3.35333	3.40667	3.24333	1.42063	1.06243	1.26863	492.893	378.473	624.97	697.403	738.666	639.112	162.66	151.917	166.537	12.51	5.79	11.3067	0	0	0	12.51	5.79	11.3067	872.57	896.377	816.953	0	0	0	0	0	0	1.43667	0.643333	1.38667	15	16.9433	20.4167	80.01	82.41	78.1967	98.5633	99.3567	98.6133	63.27
DxJ115	12.7	NA	18.4667	3.61667	NA	3.99667	0.973567	NA	0.424233	473.674	535.1	596.525	336.423	418.009	499.595	60.3233	68.02	75.72	39.1367	48.99	58.8467	11	12.0933	13.1867	50.1367	61.0867	72.0367	446.88	547.117	647.353	28.5467	24.78	22.42	2.5	2.22	2.03667	11.2633	11.1767	11.13	13.6433	12.46	11.7	75.0967	76.3633	77.1733	88.7367	88.8233	88.87	17
DxJ116	16.4	18.6	19.4667	3.79	3.52	4.11	0.600533	0.794733	0.493967	143.865	593.77	111.808	475.956	833.406	1017.94	86.29	106.197	156.26	5.68667	11.99	19.38	0	0	0	5.68667	11.99	19.38	567.933	951.593	1193.58	0	0	0	0	0	0	0.976667	1.30333	1.61667	15	11.0733	13.07	83.7667	87.62	85.3067	99.0233	98.6967	98.3833	58.6233
DxJ117	14.1667	13.0667	18.4333	3.49667	3.67667	3.96333	0.937833	0.701567	0.459867	275.273	213.069	390.949	694.386	1030.8	1030.83	182.39	300	313.333	19.5533	23.2167	39.1767	0	0	0	19.5533	23.2167	39.1767	896.327	1354.36	1383.34	0	0	0	0	0	0	2.18333	1.71333	2.82667	15	20	22.6467	77.4667	76.1133	74.5233	97.8167	98.2867	97.1733	69.5667
DxJ118	NA	14.3	12.8	NA	3.61667	3.59667	NA	0.741767	0.689133	481.755	669.757	293.753	1067.11	1127.19	1007.03	80.72	81.41	80.03	0	0	0	0	0	0	0	0	0	1147.83	1208.6	1087.06	NA	NA	NA	0	0	0	0	0	0	7.03	6.73333	7.35333	92.97	93.2667	92.6467	100	100	100	47.3367
DxJ119	17.1333	19	19.4	3.8	3.54	3.98	0.562233	1.06717	0.414033	474.236	1187.38	510.262	558.241	989.043	1006.21	59.79	109.81	107.173	59.7067	89.49	88.0033	10.2233	11.5	10.43	69.93	100.99	98.43	687.96	1199.84	1211.82	17.5433	12.85	11.8233	1.48333	0.956667	0.86	10.1967	8.41667	8.12333	8.68	9.15667	8.84667	81.1233	82.4267	83.03	89.8033	91.5833	91.8767	21.55
DxJ12	18.8667	17.7	15.0333	4.36667	3.72	4.37333	0.2985	0.694767	0.2263	667.197	1089.93	244.459	754	772.333	830.553	96.3333	109.333	112	34.2833	34.5767	40.6567	5.67667	11.35	5	39.9567	45.93	45.6567	890.29	927.597	988.21	16.6167	33.57	12.3467	0.646667	1.22333	0.506667	4.50333	4.95333	4.63	10.8233	11.8	11.35	84.6733	83.25	84.02	95.4967	95.0467	95.37	31.4
DxJ123	13.8667	NA	20.75	3.86333	NA	4.1	0.669	NA	0.4116	206.59	233.581	260.572	378.518	500.332	622.146	31.51	39.7167	47.9167	29.0333	38.4533	47.87	0	0	0	29.0333	38.4533	47.87	439.06	578.493	717.933	0	0	0	0	0	0	6.60667	6.64333	6.66667	7.19	6.87	6.67667	86.2067	86.48	86.65	93.3933	93.3567	93.3333	1.97667
DxJ124	22.0667	18.3333	19.3333	3.64333	3.54333	3.4	0.843933	0.934833	0.863333	986.617	1620.63	1303.62	1357.18	1713.55	1535.37	140.697	179.993	160.347	12.3867	7.85	10.1167	0	0	0	12.3867	7.85	10.1167	1510.26	1901.39	1705.83	0	0	0	0	0	0	0.82	0.41	0.59	9.32	9.48667	9.4	89.8567	90.1	90.0067	99.18	99.59	99.41	47.2133
DxJ125	11.9	11.9	13.5	3.72667	3.54667	3.59	0.601333	0.8203	0.677867	335.759	898.953	404.073	804.623	1312.99	981.995	118.43	156.94	125.783	15.9133	15.7033	11.5233	0	0	0	15.9133	15.7033	11.5233	938.967	1485.63	1119.3	0	0	0	0	0	0	1.69667	1.05333	1.03	12.6333	10.5767	11.2433	85.6733	88.3667	87.7267	98.3033	98.9467	98.97	52.5433
DxJ126	13.5667	15.2	12.1	3.87333	3.64333	3.42	0.408967	0.5816	0.983267	425.185	494.73	355.64	622.305	633.041	611.569	139.683	136.983	142.373	91.5533	90.24	92.86	0	0	0	91.5533	90.24	92.86	853.537	860.267	846.8	0	0	0	0	0	0	10.7233	10.4933	10.97	15	15.9467	16.8167	72.9133	73.56	72.2133	89.2767	89.5067	89.03	77.0233
DxJ127	12.4333	15.2333	16	3.71667	3.85	3.99	0.7511	0.5462	0.448667	219.687	193.948	158.411	777.512	819.645	578.128	24.4967	25.38	23.6167	0	0	0	0	0	0	0	0	0	802.01	845.027	601.743	NA	NA	NA	0	0	0	0	0	0	3.05333	3.01333	3.85333	96.9467	96.9867	96.1467	100	100	100	8.05667
DxJ128	NA	NA	NA	NA	NA	NA	NA	NA	NA	NA	NA	NA	NA	NA	NA	NA	NA	NA	NA	NA	NA	NA	NA	NA	NA	NA	NA	NA	NA	NA	NA	NA	NA	NA	NA	NA	NA	NA	NA	NA	NA	NA	NA	NA	NA	NA	NA	NA	NA
DxJ129	13.8	15.9	15.9	4.03	3.64333	4.26667	0.478267	0.584967	0.284667	489.763	1037.25	357.059	402.408	708.941	671.318	70.2567	110.82	112.12	4.45	0.926667	10.27	0	0	0	4.45	0.926667	10.27	477.113	820.687	793.713	0	NA	0	0	0	0	0.913333	0.113333	1.30667	14.6667	13.5033	14.14	84.4167	86.3833	84.5567	99.0867	99.8867	98.6933	37.8
DxJ13	15.4	21.7	18.7333	3.78667	3.5	3.96	0.5568	0.8426	0.4434	187.933	758.964	411.679	1089.83	1512.34	1041.3	122.48	195.73	113.06	10.12	23.61	15.7167	0	0	0	10.12	23.61	15.7167	1222.43	1731.69	1170.07	0	0	0	0	0	0	0.83	1.35	1.34333	9.98333	11.1467	9.65667	89.1867	87.5033	89.0067	99.17	98.65	98.6567	37.6567
DxJ130	14.5667	18.4667	16.3333	3.57	3.61	3.68	0.854167	0.693167	0.619067	777.59	836.242	639.577	1360.63	1472.27	1719.75	113.877	108.593	179.26	37.6867	17.46	26.02	0	0	0	37.6867	17.46	26.02	1512.19	1598.33	1925.03	0	0	0	0	0	0	2.5	1.09	1.35333	7.53	6.82667	9.32667	89.9733	92.08	89.32	97.5	98.91	98.6467	53.5833
DxJ133	NA	NA	21.3667	NA	NA	3.84	NA	NA	0.529467	NA	NA	1014.56	NA	NA	1140.72	NA	NA	127.543	NA	NA	18.47	NA	NA	0	NA	NA	18.47	NA	NA	1286.73	NA	NA	0	NA	NA	0	NA	NA	1.43667	NA	NA	9.91667	NA	NA	88.6467	NA	NA	98.5633	NA
DxJ134	10.5333	NA	18.2667	3.51333	NA	3.90667	0.769367	NA	0.417533	162.55	579.877	243.247	303.486	314.652	552	31.3967	35.57	66	18.9633	17.67	40.43	0	0	0	18.9633	17.67	40.43	353.847	367.89	658.43	0	0	0	0	0	0	5.33667	4.8	6.20333	8.84667	9.67	10.13	85.8167	85.53	83.67	94.6633	95.2	93.7967	3.87
DxJ137	17.1	17.0333	NA	3.86	3.59333	NA	0.550667	0.6402	NA	473.523	824.773	NA	943.54	1052.18	NA	150.54	177.093	NA	21.06	9.82667	NA	0	0	NA	21.06	9.82667	NA	1115.14	1239.1	NA	0	0	NA	0	0	NA	1.87667	0.79	NA	13.55	14.2933	NA	84.5767	84.9167	NA	98.1233	99.21	NA	63.1033
DxJ138	NA	NA	NA	NA	NA	NA	NA	NA	NA	NA	NA	NA	NA	NA	NA	NA	NA	NA	NA	NA	NA	NA	NA	NA	NA	NA	NA	NA	NA	NA	NA	NA	NA	NA	NA	NA	NA	NA	NA	NA	NA	NA	NA	NA	NA	NA	NA	NA	NA
DxJ139	11.6	17.1333	15.7	4.13333	4.77667	4.7	0.278033	0.177167	0.166767	482.392	627.832	336.951	614.024	594.335	633.713	100.67	91.4433	109.903	12.7367	11.6667	13.8033	0	0	0	12.7367	11.6667	13.8033	727.43	697.44	757.427	0	0	0	0	0	0	1.75	1.66	1.82333	13.8367	13.1	14.4967	84.4133	85.24	83.6767	98.25	98.34	98.1767	83.7467
DxJ14	17.3333	13.8	19.2667	3.54667	3.46	3.69	0.996733	0.917933	0.719433	413.714	395.423	432.006	744.184	717.53	770.838	104.193	101.437	106.95	44.8967	23.08	66.71	0	0	0	44.8967	23.08	66.71	893.273	842.05	944.5	0	0	0	0	0	0	5.01667	2.72667	7.06	11.6767	12.1133	11.3167	83.31	85.16	81.6233	94.9833	97.2733	92.94	38.9467
DxJ140	15.8667	NA	NA	4.45333	NA	NA	0.2086	NA	NA	NA	NA	373.313	NA	NA	1288.73	NA	NA	65.5967	NA	NA	0	NA	NA	0	NA	NA	0	NA	NA	1354.32	NA	NA	NA	NA	NA	0	NA	NA	0	NA	NA	4.84	NA	NA	95.16	NA	NA	100	NA
DxJ141	14.5333	16.1333	18.3667	3.74	4	4.09667	0.628433	0.444567	0.391033	205.274	215.987	194.562	667.976	560.408	775.543	77.8133	59.5633	96.06	4.20333	0	8.40333	2.93333	2.66667	5.87333	7.13667	2.66667	14.28	752.927	622.637	885.883	NA	NA	NA	0.386667	0.426667	0.663333	0.903333	0.426667	1.50333	10.33	9.57333	10.8133	88.7633	90	87.68	99.0967	99.5733	98.4967	74.55
DxJ142	16.5	16.25	17.55	3.86333	3.68	3.81	0.712233	0.608267	0.441767	445.313	587.773	484.011	880.469	1013.8	948.777	122	134.513	118.98	26.85	35.4167	49	0	0	0	26.85	35.4167	49	1029.31	1183.73	1116.76	0	0	0	0	0	0	2.63667	2.99333	4.38667	11.91	11.36	10.66	85.46	85.6467	84.9533	97.3633	97.0067	95.6133	45
DxJ144	17.5667	20.2	18.3667	4.26	4.14	4.4	0.3538	0.378967	0.2609	293.655	991.167	642.411	1799.51	2000	2052.49	161.467	257.017	200.91	64	34.2267	54.95	0	0	0	64	34.2267	54.95	2024.98	2930.04	2308.35	0	0	0	0	0	0	3.17	1.17	2.39	7.98	8.77333	8.70667	88.85	90.06	88.9067	96.83	98.83	97.61	50.6167
DxJ145	NA	NA	NA	NA	NA	NA	NA	NA	NA	NA	NA	NA	NA	NA	NA	NA	NA	NA	NA	NA	NA	NA	NA	NA	NA	NA	NA	NA	NA	NA	NA	NA	NA	NA	NA	NA	NA	NA	NA	NA	NA	NA	NA	NA	NA	NA	NA	NA	NA
DxJ148	NA	18.3333	15.2667	NA	3.29667	3.52333	NA	1.2689	0.555967	NA	1435.92	NA	NA	686.965	NA	NA	32.7933	NA	NA	19.9733	NA	NA	0	NA	NA	19.9733	NA	NA	739.727	NA	NA	0	NA	NA	0	NA	NA	2.7	NA	NA	4.43	NA	NA	92.87	NA	NA	97.3	NA	NA
DxJ149	16.6667	14.2	16.6333	3.97667	3.52	3.88333	0.508567	0.8749	0.4021	NA	1217.25	NA	NA	420.408	NA	NA	106.74	NA	NA	69.6633	NA	NA	19.1333	NA	NA	88.7967	NA	NA	615.94	NA	NA	27.3867	NA	NA	3.10333	NA	NA	14.44	NA	NA	17.3533	NA	NA	68.2033	NA	NA	85.56	NA	NA
DxJ15	17.2333	NA	17.45	3.64333	NA	3.74	0.6337	NA	0.4325	NA	NA	175.347	NA	NA	856.204	NA	NA	209.85	NA	NA	18.8733	NA	NA	0	NA	NA	18.8733	NA	NA	1084.93	NA	NA	0	NA	NA	0	NA	NA	1.74	NA	NA	19.34	NA	NA	78.9233	NA	NA	98.26	NA
DxJ150	14.0667	17.4	14.7	3.8	3.69667	3.57667	0.3131	0.630133	0.7355	372.606	580.407	526.749	288.362	618.365	651.227	48.54	77.0267	111.907	26.2067	50.1333	69.8133	6.09	20.1233	17.0533	32.2933	70.2567	86.8667	369.2	765.643	850	23.1633	40.2	24.7133	1.64333	2.63333	2.02333	8.74333	9.17667	10.23	13.2267	10.0533	13.1667	78.03	80.7667	76.6	91.2567	90.8233	89.77	19.2333
DxJ151	15.1667	14.9	17.3667	3.86367	3.59	3.97333	0.5329	0.658167	0.541567	358.878	685.789	402.957	380.646	489.475	583.337	85.63	105.95	124.553	36.03	78.8767	100.757	7.39	0	10.8867	43.42	78.8767	111.643	509.693	674.303	819.537	20.2133	0	10.8033	1.43	0	1.33	8.5	11.7133	13.6333	15	15.7433	15.21	74.7067	72.5467	71.1567	91.5	88.2867	86.3667	36.1067
DxJ152	14.5667	14.9333	15.4	3.61333	3.75	3.70667	0.258633	0.508133	0.604033	178.406	327.241	324.907	317.63	546.703	474.015	86.1933	108.213	97.7333	45.6567	75.7033	68.85	11.8467	20.6267	15.9233	57.5033	96.3233	84.7733	461.327	751.24	656.52	26.4233	27.2933	23.05	2.58	2.74333	2.42	12.4467	12.82	12.9167	15	14.4033	14.9033	68.86	72.78	72.1833	87.5533	87.18	87.0833	34.3067
DxJ153	NA	NA	NA	NA	NA	NA	NA	NA	NA	NA	NA	NA	NA	NA	NA	NA	NA	NA	NA	NA	NA	NA	NA	NA	NA	NA	NA	NA	NA	NA	NA	NA	NA	NA	NA	NA	NA	NA	NA	NA	NA	NA	NA	NA	NA	NA	NA	NA	NA
DxJ154	16	20.25	18.7333	3.91	3.51	3.83	0.608	0.942633	0.587533	322.278	572.543	488.695	903.993	885.099	792.273	89.7667	116.597	114.42	8.65667	41.5767	81.2833	0	0	0	8.65667	41.5767	81.2833	1002.41	1043.27	987.977	0	0	0	0	0	0	0.863333	4.04	8.19333	8.97	11.05	11.5467	90.1667	84.91	80.26	99.1367	95.96	91.8067	49.1367
DxJ155	11.8667	14.3667	13.2333	3.44333	3.44333	3.34333	0.783867	1.00233	0.776533	149.755	440.246	191.468	481.613	758.664	627.103	135.62	217.04	190.593	67.7867	100	120	14.3633	32.3467	16.96	82.1467	200.597	152.987	699.387	1176.3	970.68	21.4667	19.2233	12.57	2.10667	2.75	1.77	11.8633	17.0567	15.8233	15	18.47	19.6733	68.5833	64.4733	65	88.1367	82.9433	84.1767	33.3233
DxJ156	NA	NA	20.8	NA	NA	4.03333	NA	NA	0.400333	NA	NA	654.559	NA	NA	1267.99	NA	NA	215.58	NA	NA	27.1267	NA	NA	0	NA	NA	27.1267	NA	NA	1510.69	NA	NA	0	NA	NA	0	NA	NA	1.81333	NA	NA	14.32	NA	NA	83.8667	NA	NA	98.1867	NA
DxJ157	15.2333	16.4333	17.2	4.27	4.26667	4.06333	0.258567	0.2	0.280033	34.4651	NA	142.449	928.836	NA	911.864	96.8267	NA	130.57	13.5033	NA	17.09	0	NA	0	13.5033	NA	17.09	1039.16	NA	1059.52	0	NA	0	0	NA	0	1.29	NA	1.59667	9.32	NA	12.3133	89.3867	NA	86.0867	98.71	NA	98.4033	72.86
DxJ16	14.6667	13.9333	NA	3.78	3.85667	NA	0.5127	0.506033	NA	287.148	726.848	506.998	324.703	274.91	299.806	63.57	89.6567	76.6133	30.6933	47.4167	39.0533	0	0	0	30.6933	47.4167	39.0533	418.967	411.983	415.473	0	0	0	0	0	0	7.72333	11.5367	9.48	15	20	18.43	77.13	66.6833	72.0933	92.2767	88.4633	90.52	22.11
DxJ160	12.2333	18.0333	17.2333	3.77333	3.39333	3.74667	0.3865	1.18863	0.5294	NA	1058.24	273.893	NA	934.214	540.878	NA	52.56	39.44	NA	22.65	23.3767	NA	10.97	6.06	NA	33.6133	29.44	NA	1020.39	609.757	NA	48.52	26.0767	NA	1.07667	0.996667	NA	3.29333	4.83333	NA	5.15333	6.47	NA	91.5533	88.6967	NA	96.7067	95.1667	NA
DxJ161	NA	NA	NA	NA	NA	NA	NA	NA	NA	NA	NA	NA	NA	NA	NA	NA	NA	NA	NA	NA	NA	NA	NA	NA	NA	NA	NA	NA	NA	NA	NA	NA	NA	NA	NA	NA	NA	NA	NA	NA	NA	NA	NA	NA	NA	NA	NA	NA	NA
DxJ162	17.8	18.5	15.1333	4.33	4.13333	3.73667	0.260533	0.359433	0.502767	637.976	730.679	545.273	1520.99	1365.06	1676.92	130.07	100.823	159.32	19.27	16.53	22.01	0	0	0	19.27	16.53	22.01	1670.33	1482.41	1858.24	0	0	0	0	0	0	1.15333	1.11333	1.18333	7.78667	6.81	8.58333	91.06	92.0767	90.23	98.8467	98.8867	98.8167	81.88
DxJ164	17.8	14.9333	15.2	3.72667	3.50333	3.92	0.6206	0.822667	0.64	232.907	641.09	259.698	477.972	749.72	547.245	62.7	70.1767	74.9367	7.76333	5.71	7.80667	0	0	0	7.76333	5.71	7.80667	548.43	825.607	629.987	0	0	0	0	0	0	1.39667	0.726667	1.24	11.4833	8.7	11.88	87.1233	90.5733	86.88	98.6033	99.2733	98.76	46.8467
DxJ165	13.7667	14.7667	15.8667	3.46	3.76	4.01	0.909433	0.6434	0.407267	518.925	474.043	563.806	541.701	506.037	577.365	79.29	60.65	97.9233	66.4333	53.6333	79.2267	9.48333	8.93	10.0367	75.9167	62.5667	89.2633	696.907	629.257	764.553	14.24	16.61	12.57	1.36	1.41667	1.30333	10.88	9.94667	11.64	11.37	9.64	12.78	77.7467	80.4167	75.58	89.12	90.0533	88.36	43.7267
DxJ166	12.5667	14.3	12.9667	3.43333	3.54333	4.09	0.973333	0.744133	0.393467	358.343	344.574	287.757	705.267	825.881	460.411	64.2867	40.3	31.8667	17.23	28.37	19.8567	0	0	0	17.23	28.37	19.8567	786.783	894.55	512.13	0	0	0	0	0	0	2.17333	3.16	3.86333	8.18667	4.51333	6.23333	89.6333	92.3233	89.9	97.8267	96.84	96.1367	29.4167
DxJ167	13.2333	NA	18.3	3.71667	NA	3.7	0.3304	NA	0.5073	348.815	1231.7	352.574	412.967	794.823	915.667	75.3833	128.35	123.257	6.47333	19.7433	33.2667	0	0	0	6.47333	19.7433	33.2667	494.82	942.917	1072.19	0	0	0	0	0	0	1.27667	2.1	3.1	15	13.66	11.4867	83.25	84.2367	85.4133	98.7233	97.9	96.9	30.79
DxJ168	12.6	15.6667	13.1667	3.73333	3.62	4.01333	0.6732	0.823	0.398867	226.647	574.716	179.488	618.542	1308.36	1397.63	104.97	184.203	197.003	21.4267	27.95	27.6733	0	0	0	21.4267	27.95	27.6733	744.94	1520.52	1622.3	0	0	0	0	0	0	2.87	1.89	1.70667	14.1267	12.34	12.1433	83	85.7667	86.15	97.13	98.11	98.2933	41.6433
DxJ169	NA	NA	14.8	NA	NA	3.85	NA	NA	0.429733	NA	NA	99.5073	NA	NA	493.713	NA	NA	42.91	NA	NA	41.5167	NA	NA	0	NA	NA	41.5167	NA	NA	578.137	NA	NA	0	NA	NA	0	NA	NA	7.17333	NA	NA	7.42	NA	NA	85.4067	NA	NA	92.8267	NA
DxJ17	14.7667	14.9333	14.4	4.21333	3.71	3.76667	0.3753	0.536	0.3983	189.526	354.911	520.297	395.35	406.04	416.73	53	70.2867	87.57	25.5767	44.5	63.42	0	0	0	25.5767	44.5	63.42	473.93	520.827	567.717	0	0	0	0	0	0	5.42	8.54667	11.1667	11.1867	13.4867	15.4167	83.39	77.9633	73.4167	94.58	91.4533	88.8333	20.4733
DxJ170	NA	NA	NA	NA	NA	NA	NA	NA	NA	NA	NA	NA	NA	NA	NA	NA	NA	NA	NA	NA	NA	NA	NA	NA	NA	NA	NA	NA	NA	NA	NA	NA	NA	NA	NA	NA	NA	NA	NA	NA	NA	NA	NA	NA	NA	NA	NA	NA	NA
DxJ171	18.7333	18.0667	19.2	4.46667	4.31667	4.5	0.213333	0.268067	0.213267	490.132	440.61	539.654	667.854	635.823	699.885	18.0267	13.28	22.7733	0	0	0	0	0	0	0	0	0	685.88	649.103	722.66	NA	NA	NA	0	0	0	0	0	0	2.61	2.04667	3.11667	97.39	97.9533	96.8833	100	100	100	18.7633
DxJ172	17.2167	17.3	17.1333	3.98	3.57	4.39	0.5113	0.7497	0.2729	280.564	360.783	200.346	1546.4	1388.46	1704.34	132.367	136.18	128.553	23.4867	22	24.9733	3.12333	0	6.24667	26.61	22	31.2167	1705.37	1546.64	1864.11	13.35	0	25.0833	0.183333	0	0.336667	1.56	1.42	1.67667	7.76333	8.80667	6.89667	90.6767	89.7733	91.43	98.44	98.58	98.3233	73.7233
DxJ173	NA	NA	NA	NA	NA	NA	NA	NA	NA	NA	NA	NA	NA	NA	NA	NA	NA	NA	NA	NA	NA	NA	NA	NA	NA	NA	NA	NA	NA	NA	NA	NA	NA	NA	NA	NA	NA	NA	NA	NA	NA	NA	NA	NA	NA	NA	NA	NA	NA
DxJ177	13.4333	18.5667	19.5333	3.55333	3.68	4.32	NA	0.693	0.315933	236.518	669.298	272.868	459.291	636.103	734.372	126.48	172.97	153.59	70.2633	100	90	0	0	0	70.2633	116.1	90	656.03	925.173	977.96	0	0	0	0	0	0	10.6867	12.5733	9.21	15	18.75	15.6567	70.02	68.6767	75.13	89.3133	87.4267	90.79	18.5933
DxJ179	12.7333	NA	17.1333	3.65667	NA	4.02667	0.2944	NA	0.3166	414.024	715.265	662.851	646.969	788.333	868.696	89.52	133.333	101.65	17.6667	16.38	15.9467	0	0	0	17.6667	16.38	15.9467	754.16	938.047	986.293	0	0	0	0	0	0	2.35333	1.74667	1.61667	11.8833	14.2067	10.3033	85.7667	84.0467	88.0867	97.6467	98.2533	98.3833	35.1433
DxJ18	16.7	16.2	14.7667	3.91	4.01667	4.05333	0.534667	0.352567	0.265467	NA	350.294	214.66	NA	669.563	437.829	NA	70.9167	62.0267	NA	62.71	76.8867	NA	0	0	NA	62.71	76.8867	NA	803.19	576.747	NA	0	0	NA	0	0	NA	7.82	13.3633	NA	8.85	10.75	NA	83.33	75.8867	NA	92.18	86.6367	NA
DxJ180	17.3	16.5333	13.5333	4.3	4.07333	3.77	0.3173	0.3449	0.479433	369.709	392.678	409.995	1149.95	1366.61	972.062	118.333	122.24	133.013	21.8233	18.23	16.61	0	0	0	21.8233	18.23	16.61	1290.11	1507.08	1121.68	0	0	0	0	0	0	1.71667	1.21	1.48333	9.13333	8.08	11.87	89.15	90.7133	86.6467	98.2833	98.79	98.5167	72.1333
DxJ181	NA	17.0667	NA	NA	3.70667	NA	NA	0.5776	NA	NA	306.924	NA	NA	689	NA	NA	44.9233	NA	NA	44.6067	NA	NA	17.39	NA	NA	62	NA	NA	795.917	NA	NA	38.9633	NA	NA	2.18	NA	NA	7.78667	NA	NA	5.64333	NA	NA	86.57	NA	NA	92.2133	NA	NA
DxJ182	NA	NA	NA	NA	NA	NA	NA	NA	NA	NA	NA	NA	NA	NA	NA	NA	NA	NA	NA	NA	NA	NA	NA	NA	NA	NA	NA	NA	NA	NA	NA	NA	NA	NA	NA	NA	NA	NA	NA	NA	NA	NA	NA	NA	NA	NA	NA	NA	NA
DxJ183	NA	NA	NA	NA	NA	NA	NA	NA	NA	NA	NA	NA	NA	NA	NA	NA	NA	NA	NA	NA	NA	NA	NA	NA	NA	NA	NA	NA	NA	NA	NA	NA	NA	NA	NA	NA	NA	NA	NA	NA	NA	NA	NA	NA	NA	NA	NA	NA	NA
DxJ184	16.8333	16	19.2	3.86333	3.51333	3.85667	0.6608	0.667867	0.496367	540.816	572.564	556.69	787.291	948.143	1034.38	210.93	145.657	178.297	24.7733	47.2767	44.36	0	0	0	24.7733	47.2767	44.36	1023	1141.08	1257.04	0	0	0	0	0	0	2.43333	4.14	3.55	15	12.7567	14.27	76.8667	83.1	82.18	97.5667	95.86	96.45	121.91
DxJ189	14.9333	16.9	17.0667	4.82667	3.88333	4.41333	0.1269	0.4272	0.296733	255.078	1543.68	598.219	250.608	1133.57	792.179	80.0533	103.257	101.62	1.10333	0.84	0	0	0	0	1.10333	0.84	0	331.763	1237.67	893.8	NA	NA	NA	0	0	0	0.15	0.0633333	0	15	8.33667	11.3667	65	91.6	88.6333	99.85	99.9367	100	41.1667
DxJ19	13.5667	13.7667	16.6	3.50333	3.52333	3.36	1.1613	1.14277	1.0016	NA	NA	665.295	NA	NA	1067.1	NA	NA	292.12	NA	NA	23.36	NA	NA	0	NA	NA	23.36	NA	NA	1382.57	NA	NA	0	NA	NA	0	NA	NA	1.69	NA	NA	21.13	NA	NA	77.18	NA	NA	98.31	NA
DxJ193	NA	NA	NA	NA	NA	NA	NA	NA	NA	NA	NA	NA	NA	NA	NA	NA	NA	NA	NA	NA	NA	NA	NA	NA	NA	NA	NA	NA	NA	NA	NA	NA	NA	NA	NA	NA	NA	NA	NA	NA	NA	NA	NA	NA	NA	NA	NA	NA	NA
DxJ194	NA	NA	NA	NA	NA	NA	NA	NA	NA	NA	NA	NA	NA	NA	NA	NA	NA	NA	NA	NA	NA	NA	NA	NA	NA	NA	NA	NA	NA	NA	NA	NA	NA	NA	NA	NA	NA	NA	NA	NA	NA	NA	NA	NA	NA	NA	NA	NA	NA
DxJ195	NA	NA	NA	NA	NA	NA	NA	NA	NA	NA	NA	NA	NA	NA	NA	NA	NA	NA	NA	NA	NA	NA	NA	NA	NA	NA	NA	NA	NA	NA	NA	NA	NA	NA	NA	NA	NA	NA	NA	NA	NA	NA	NA	NA	NA	NA	NA	NA	NA
DxJ197	NA	NA	15.7333	NA	NA	4.45667	NA	NA	0.2217	NA	NA	528.388	NA	NA	NA	NA	NA	NA	NA	NA	NA	NA	NA	NA	NA	NA	NA	NA	NA	NA	NA	NA	NA	NA	NA	NA	NA	NA	NA	NA	NA	NA	NA	NA	NA	NA	NA	NA	NA
DxJ198	NA	14.2667	14.4	NA	3.68	3.77667	NA	0.578933	0.6359	NA	416.907	392.304	NA	8.2925	462.065	NA	49.31	49.3133	NA	78.3333	84	NA	0	0	NA	78.3333	84	NA	135.933	595.383	NA	0	0	NA	0	0	NA	57.5467	14.1333	NA	20	8.27	NA	60	77.5967	NA	80	85.8667	NA
DxJ2	14.0333	14.6667	13.2	3.33667	3.39333	3.58333	1.1343	1.1123	0.781367	NA	298.947	56.5927	NA	1048.62	1285.76	NA	286.147	310.827	NA	17.8533	22.9733	NA	0	0	NA	17.8533	22.9733	NA	1352.62	1619.56	NA	0	0	NA	0	0	NA	1.30667	1.42	NA	20	19.2	NA	77.4	79.3833	NA	98.6933	98.58	NA
DxJ20	NA	15.3	17.9667	NA	3.78	4.50667	NA	0.7717	0.220667	636.251	877.398	395.104	347.813	284.46	411.166	39.69	35.35	44.03	31.9933	26.88	37.1033	0	0	0	31.9933	26.88	37.1033	419.497	346.69	492.297	0	0	0	0	0	0	7.57667	7.75	7.38	9.39333	10.2	8.72667	83.0333	82.05	83.8933	92.4233	92.25	92.62	22.8
DxJ203	13.5333	19.05	17.6	3.53667	3.5	3.41	0.946433	0.916667	0.9972	449.429	672.039	526.42	649.126	678.273	661.328	125.363	130.863	154.837	14.0967	13.7433	16.16	0	0	0	14.0967	13.7433	16.16	788.587	822.877	832.323	0	0	0	0	0	0	1.81333	1.65667	1.96333	15	15.8733	18.65	82.2667	82.47	79.3833	98.1867	98.3433	98.0367	35.4133
DxJ205	12	17.4667	16.9333	3.53333	3.40667	3.78667	1.0927	1.03117	0.681467	668.093	1115.59	544.431	1050.64	2000	1210.61	250	300	300.66	19.4	15.8667	30.6967	0	0	0	19.4	15.8667	30.6967	1403.94	2405.61	1541.96	0	0	0	0	0	0	1.39333	0.656667	1.99333	15	15.2933	19.5667	74.8667	84.05	78.44	98.6067	99.3433	98.0067	106.99
DxJ208	16.3667	16.0333	15.9	3.67667	3.41333	3.45667	0.973433	1.00493	0.903967	872.19	771.762	731.145	659.247	589.704	653.3	119.89	107.297	158.017	53.5	66.86	101.013	17.12	19.1	28.3467	70.62	85.9633	129.36	849.76	782.96	940.673	32.2033	28.66	28.26	2	2.44	3.05	8.25667	10.98	13.83	14.18	13.7167	16.8133	77.5633	75.3033	69.3533	91.7433	89.02	86.17	34.1933
DxJ21	14.3667	13.6	13.0333	3.62333	3.81333	3.86667	0.6691	0.5815	0.434633	NA	489.058	264.219	NA	438.128	269.766	NA	43.4233	40.3	NA	37.26	34.4867	NA	0	0	NA	37.26	34.4867	NA	518.81	344.557	NA	0	0	NA	0	0	NA	7.18333	10.0067	NA	8.37333	11.7	NA	84.4433	78.2933	NA	92.8167	89.9933	NA
DxJ210	19.0333	16.9	18.2667	4.46	3.59667	4.02333	0.2159	0.493033	0.308767	221.348	335.563	229.203	471.979	427.242	486.45	95.7133	80.5067	99.38	57.0433	71.8967	95.4067	20	26.6033	17.27	77.0433	98.5	112.68	644.737	606.247	698.51	46.97	37.03	18.0033	3.17	4.38667	2.46333	12.4167	16.2533	16.13	15	13.2867	14.1933	72.4367	70.4667	69.6767	87.5833	83.7467	83.87	11.1367
DxJ22	15.5667	17.3333	18.6667	3.69667	3.65333	3.96667	0.584033	0.632767	0.5219	801.645	957.646	645.645	832.146	760.475	903.817	100.737	95.77	105.703	3.80333	7.60667	0	0	0	0	3.80333	7.60667	0	936.687	863.85	1009.52	0	0	NA	0	0	0	0.406667	0.88	0	10.75	11.08	10.4633	88.8467	88.0433	89.5367	99.5933	99.12	100	57.5533
DxJ221	17.2667	15.8333	16	3.98333	3.84	4.19333	0.4398	0.510467	0.3808	383.218	432.718	297.048	419.521	509.696	524.279	82.22	78.2733	93.0633	61.8167	64.8033	78.7833	20.2733	0	0	82.09	64.8033	78.7833	583.83	652.773	696.13	32.8633	0	0	3.46	0	0	14.01	9.93667	11.3467	14.1367	12.0033	13.4133	71.8567	78.0633	75.2333	85.99	90.0633	88.6533	24.2233
DxJ224	NA	30.6	NA	NA	3.58	NA	NA	1.4184	NA	NA	2145.3	NA	NA	832.902	NA	NA	122.38	NA	NA	85.89	NA	NA	0	NA	NA	85.89	NA	NA	1041.17	NA	NA	0	NA	NA	0	NA	NA	8.25	NA	NA	11.75	NA	NA	80	NA	NA	91.75	NA	NA
DxJ225	NA	NA	NA	NA	NA	NA	NA	NA	NA	NA	NA	NA	NA	NA	NA	NA	NA	NA	NA	NA	NA	NA	NA	NA	NA	NA	NA	NA	NA	NA	NA	NA	NA	NA	NA	NA	NA	NA	NA	NA	NA	NA	NA	NA	NA	NA	NA	NA	NA
DxJ226	17.4333	15.1	21.1667	3.72667	3.44	3.57	0.712467	0.829233	0.730967	505.715	825.548	573.242	652.462	740.88	858.939	96.2667	110.903	119.42	45.8533	42.3767	81.2833	0	0	0	45.8533	42.3767	81.2833	794.583	894.16	1059.64	0	0	0	0	0	0	5.77	4.74667	7.72667	12.0933	12.4333	11.3033	82.1367	82.82	80.97	94.23	95.2533	92.2733	7.27333
DxJ227	14.6	16.9	16.5	3.82333	3.6	3.99	0.640933	0.763533	0.4011	357.917	479.11	320.908	829.101	1445.31	1230.05	89.65	128.433	138.31	13.26	4.88333	15.6433	0	0	0	13.26	4.88333	15.6433	932.01	1578.63	1384.01	0	0	0	0	0	0	1.43667	0.31	1.13	9.62333	8.13667	10.0067	88.9433	91.5533	88.8667	98.5633	99.69	98.87	43.3167
DxJ228	16.3667	17.8667	16.25	3.81	4	3.93	0.579067	0.5059	0.7196	1797.55	2223.23	1371.88	1015.44	1118.37	912.499	189.573	194.407	184.74	15.0133	16.04	13.9867	0	0	0	15.0133	16.04	13.9867	1220.02	1328.82	1111.22	0	0	0	0	0	0	1.23	1.20667	1.26	15	14.6533	16.6333	83.23	84.1367	82.1067	98.77	98.7933	98.74	88.6533
DxJ229	NA	20.8667	19.5667	NA	3.87333	4.33333	NA	0.548067	0.361533	440.819	490.273	465.546	1100.67	1055.03	1094.52	173.043	170.727	151.887	24.6033	17.5033	16.0533	0	0	0	24.6033	17.5033	16.0533	1298.32	1243.26	1262.46	0	0	0	0	0	0	1.89333	1.41	1.26667	13.36	13.7333	12.0133	84.7467	84.86	86.7167	98.1067	98.59	98.7333	108.547
DxJ23	12	NA	14.1333	3.45	NA	3.63667	1.0378	NA	0.9529	NA	1517.25	746.411	NA	335.06	292.676	NA	43.1467	45.2333	NA	24.9733	30.0367	NA	14.1533	6.32667	NA	39.1267	36.3633	NA	417.333	374.27	NA	56.56	21.0733	NA	3.38333	1.69	NA	9.36667	9.72333	NA	10.33	12.1033	NA	80.3	78.1767	NA	90.6333	90.2767	NA
DxJ230	13.6	12.8333	18.4667	4.07333	3.79	4.34	0.403367	0.468133	0.3375	360.422	503.521	402.335	734.632	745.967	1079.22	116.91	119.083	143.71	23.9633	29	21.6	0	0	0	23.9633	29	21.6	875.507	894.05	1244.53	0	0	0	0	0	0	2.74667	3.23333	1.73333	13.3733	13.3333	11.54	83.88	83.4367	86.7267	97.2533	96.7667	98.2667	54.34
DxJ231	NA	NA	17.2667	NA	NA	3.66333	NA	NA	0.705133	NA	NA	611.242	NA	NA	953.95	NA	NA	66.06	NA	NA	NA	NA	NA	0	NA	NA	NA	NA	NA	NA	NA	NA	NA	NA	NA	NA	NA	NA	NA	NA	NA	NA	NA	NA	NA	NA	NA	NA	NA
DxJ232	NA	18.3	NA	NA	4.02	NA	NA	0.256	NA	NA	967.79	NA	NA	367.474	NA	NA	72.09	NA	NA	58.81	NA	NA	22.07	NA	NA	80.88	NA	NA	520.44	NA	NA	37.52	NA	NA	4.24	NA	NA	15.54	NA	NA	13.85	NA	NA	70.61	NA	NA	84.46	NA	NA
DxJ234	11.3667	15.0667	14.1333	3.31	3.60667	3.67333	0.946833	0.722467	0.5849	426.078	912.736	669.407	369.667	711.555	540.611	47.0733	47.12	47.0967	26.7467	21.6933	24.22	0	0	0	26.7467	21.6933	24.22	443.487	780.367	611.923	0	0	0	0	0	0	6.00333	2.77333	3.95333	10.6833	6.03	7.69667	83.3167	91.1933	88.3533	93.9967	97.2267	96.0467	0
DxJ235	12.2333	13.7	14.7333	3.85667	4.64667	4.4	0.407633	0.190233	0.216833	319.672	376.158	263.185	757.413	760.633	854.192	65.92	48.7267	83.11	49.2267	32.7667	65.6867	5.75667	11.5167	0	54.9867	44.28	65.6867	878.317	875.613	1002.92	11.6967	35.2667	0	0.656667	1.32	0	6.26667	5.06333	6.55	7.51	5.57	8.29	86.2233	86.89	85.1733	93.7333	92.4567	93.4567	55.34
DxJ236	18.0667	17.2333	22.2	3.85667	3.65333	3.89667	0.279533	0.553567	0.452067	591.75	619.338	384.003	1307.26	1421.02	1825.22	156.163	139.543	187.533	56.7633	66.0367	52.6733	0	0	0	56.7633	66.0367	52.6733	1520.19	1626.6	2065.43	0	0	0	0	0	0	3.72667	4.09	2.55667	10.2767	8.55667	9.08333	85.9967	87.3533	88.3633	96.2733	95.91	97.4433	80.5033
DxJ237	17.7667	20.35	22.4	3.76	3.675	4.18	0.615533	0.5954	0.337167	784.234	1432.8	788.232	489.287	668.778	697.906	128.7	131.43	125.5	99.16	100	120	0	0	3.68667	99.16	147.483	135.923	717.143	947.69	959.327	0	0	2.60333	0	0	0.353333	13.84	15.56	14.1567	15	13.8667	13.0967	68.1733	70.57	72.7467	86.16	84.44	85.8433	25.59
DxJ238	NA	NA	19.25	NA	NA	4.36	NA	NA	0.244833	NA	NA	NA	NA	NA	522.608	NA	NA	41.87	NA	NA	32.4633	NA	NA	0	NA	NA	32.4633	NA	NA	596.95	NA	NA	0	NA	NA	0	NA	NA	5.44	NA	NA	7.00667	NA	NA	87.55	NA	NA	94.56	NA
DxJ239	NA	NA	NA	NA	NA	NA	NA	NA	NA	NA	NA	NA	NA	NA	NA	NA	NA	NA	NA	NA	NA	NA	NA	NA	NA	NA	NA	NA	NA	NA	NA	NA	NA	NA	NA	NA	NA	NA	NA	NA	NA	NA	NA	NA	NA	NA	NA	NA	NA
DxJ240	15.7333	15.6333	13.3333	3.67667	3.41667	3.57667	1.063	0.813467	0.707533	394.245	346.161	442.33	589.76	586.605	592.916	111.773	105.36	118.19	88.48	78.34	98.62	0	0	0	88.48	78.34	98.62	790.017	770.307	809.72	0	0	0	0	0	0	10.9467	10.1767	11.4567	13.94	13.6933	13.9633	75.11	76.1267	74.58	89.0533	89.8233	88.5433	77.7733
DXJ241	14.5667	18.0333	19.4667	3.65	3.29667	3.64	0.652133	1.01843	0.601633	136.727	452.059	410.709	809.667	956.844	1124.46	51.8233	71.0367	90.1167	3.28	0	0	0	0	0	3.28	0	0	864.767	1027.88	1214.57	0	NA	NA	0	0	0	0.393333	0	0	6.09	6.91	7.42	93.5133	93.09	92.58	99.6067	100	100	34.9767
DXJ242	NA	NA	NA	NA	NA	NA	NA	NA	NA	NA	NA	NA	NA	NA	NA	NA	NA	NA	NA	NA	NA	NA	NA	NA	NA	NA	NA	NA	NA	NA	NA	NA	NA	NA	NA	NA	NA	NA	NA	NA	NA	NA	NA	NA	NA	NA	NA	NA	NA
DxJ243	17.9667	NA	23	3.92	NA	3.86333	0.5155	NA	0.407333	391.922	NA	586.925	684.779	NA	1153.74	70.7267	NA	129.79	12.4567	NA	19.1	0	NA	0	12.4567	NA	19.1	767.963	NA	1302.63	0	NA	0	0	NA	0	1.61	NA	1.46333	9.22667	NA	9.94333	89.1633	NA	88.5933	98.39	NA	98.5367	34.9233
DxJ244	NA	7.5	NA	NA	3.375	NA	NA	0.9898	NA	NA	534.369	NA	NA	297.736	NA	NA	69.52	NA	NA	33.23	NA	NA	0	NA	NA	33.23	NA	NA	400.49	NA	NA	0	NA	NA	0	NA	NA	8.33333	NA	NA	17.46	NA	NA	74.2067	NA	NA	91.6667	NA	NA
DxJ245	15.7333	18.3667	19.35	4.08	3.87	4.265	0.499633	0.469167	0.279133	346.859	404.539	214.541	923.206	1384.13	1712.28	149.867	226.617	295.233	19.5833	9.23667	33.95	0	0	0	19.5833	9.23667	33.95	1092.66	1619.98	2041.46	0	0	0	0	0	0	1.77333	0.573333	1.66	13.7267	14.1033	14.42	84.4967	85.3267	83.92	98.2267	99.4267	98.34	85.0033
DxJ246	21.05	19.75	20.6667	4.19	4.215	4.13333	0.4334	0.3846	0.466667	NA	866.727	659.419	NA	888.105	1096.67	NA	66.5167	105.257	NA	23.74	32.85	NA	0.756667	0	NA	24.5	32.85	NA	979.12	1234.78	NA	3.16333	0	NA	0.08	0	NA	2.5	2.67	NA	6.79	8.52667	NA	90.7033	88.8	NA	97.5	97.33	NA
DxJ247	18.6	15.9333	19.2	3.62333	3.47333	3.62333	0.893833	0.832567	0.549167	221.472	572.229	368.471	484.722	892.184	570.416	55.6833	107.673	63.1967	7.29	9.35	11.3333	0	0	0	7.29	9.35	11.3333	547.7	1009.21	644.94	0	0	0	0	0	0	1.31333	0.923333	1.76667	10.18	10.67	9.8	88.5067	88.4067	88.43	98.6867	99.0767	98.2333	23.53
DxJ249	13.1667	18.8	NA	4.53333	4.11	NA	0.2675	0.3146	NA	NA	790.506	NA	NA	888.805	NA	NA	88.57	NA	NA	88.61	NA	NA	36.97	NA	NA	125.58	NA	NA	1102.96	NA	NA	41.72	NA	NA	3.35	NA	NA	11.39	NA	NA	8.03	NA	NA	80.58	NA	NA	88.61	NA	NA
DxJ25	NA	15.5333	15.2333	NA	3.22333	3.48	NA	1.36293	0.825633	597.009	772.135	421.884	721.432	666.5	776.364	105.1	100.273	109.923	79.5633	72.6333	86.4967	5.41	0	10.8167	84.9733	72.6333	97.3167	911.507	839.403	983.603	6.80667	0	12.5	0.593333	0	1.09667	9.32	8.65667	9.89	11.5267	11.9533	11.1733	79.1533	79.39	78.9367	90.68	91.3433	90.11	40.9167
DxJ250	13.8	17.0667	17.7333	3.83	3.63667	3.37667	0.667033	0.630933	0.914367	NA	NA	957.597	NA	NA	1030.71	NA	NA	287.103	NA	NA	120	NA	NA	24.64	NA	NA	227.81	NA	NA	1545.63	NA	NA	11.6833	NA	NA	1.57333	NA	NA	14.67	NA	NA	18.5633	NA	NA	66.7667	NA	NA	85.33	NA
DxJ251	15.4667	15.4667	14.1333	3.81333	3.69	4.01667	0.499167	0.615	0.3418	331.627	541.362	462.391	468.03	524.095	312.262	88.5067	110.873	58.9133	10.31	7.42	4.14	0	0	0	10.31	7.42	4.14	566.843	642.39	375.32	0	0	0	0	0	0	1.85	1.17	1.09667	15	17.5233	15.6933	82.4967	81.3067	83.21	98.15	98.83	98.9033	72.3867
DxJ252	17.1667	14.5	NA	3.55	3.72	NA	0.833367	0.481033	NA	678.952	415.501	547.226	1029.5	969.765	939.946	182.6	113.813	148.207	56.6667	77	82	7.52667	0	5.49333	64.1933	77	87.4933	1276.29	1160.58	1175.65	13.3033	0	6.73333	0.59	0	0.47	5.05667	6.68667	7.44333	14.31	9.91	12.62	80.6367	83.4033	79.9367	94.9433	93.3133	92.5567	34.05
DxJ253	13.8333	16.25	14.4333	3.62	3.66	3.68333	0.705267	0.634267	0.585967	345.589	408.781	236.735	503.347	517.65	380.88	86.66	81.2867	48.41	7.99	3.55333	4.33333	0	0	0	7.99	3.55333	4.33333	597.997	602.49	433.627	0	0	0	0	0	0	1.32	0.59	1.08333	14.4767	13.4967	11.85	84.2067	85.9133	87.07	98.68	99.41	98.9167	36.4533
DxJ26	11.4	NA	21.15	3.93333	NA	4.185	0.5892	NA	0.349033	NA	727.606	510.275	NA	1104.33	1537.18	NA	138.217	315.757	NA	27.7733	35.5533	NA	10.3367	0	NA	38.11	35.5533	NA	1280.66	1888.49	NA	33.2667	0	NA	0.923333	0	NA	3.23667	1.88333	NA	11.3867	16.7133	NA	85.3833	81.4033	NA	96.7633	98.1167	NA
DxJ264	16.9667	NA	NA	4.06667	NA	NA	0.302567	NA	NA	NA	NA	NA	NA	NA	NA	NA	NA	NA	NA	NA	NA	NA	NA	NA	NA	NA	NA	NA	NA	NA	NA	NA	NA	NA	NA	NA	NA	NA	NA	NA	NA	NA	NA	NA	NA	NA	NA	NA	NA
DxJ27	NA	NA	18	NA	NA	3.87	NA	NA	0.4336	NA	NA	539.187	NA	NA	1005.15	NA	NA	249.88	NA	NA	23.88	NA	NA	0	NA	NA	23.88	NA	NA	1278.9	NA	NA	0	NA	NA	0	NA	NA	1.87	NA	NA	19.54	NA	NA	78.59	NA	NA	98.13	NA
DxJ28	14.9333	NA	14.6	3.90333	NA	3.70333	0.406767	NA	0.752433	165.227	278.308	391.389	438.457	631.665	631.622	49	75.3333	83.1433	12.7767	13.3033	23.5867	0	0	0	12.7767	13.3033	23.5867	500.233	720.303	738.35	0	0	0	0	0	0	2.55333	1.83667	3.19667	9.79333	10.5633	11.25	87.6533	87.6	85.5533	97.4467	98.1633	96.8033	0
DxJ29	NA	NA	20.5667	NA	NA	3.57333	NA	NA	0.7158	NA	NA	958.522	NA	NA	783.348	NA	NA	103.987	NA	NA	74.5233	NA	NA	0	NA	NA	74.5233	NA	NA	961.867	NA	NA	0	NA	NA	0	NA	NA	7.48667	NA	NA	10.5467	NA	NA	81.9633	NA	NA	92.5133	NA
DxJ3	16.4333	17.2	16.9667	3.83	4.085	4.15667	0.5622	0.353	0.335233	530.863	673.459	388.268	779.619	769.381	789.857	22.42	19.2	25.64	25.6767	22.9567	28.3967	0	0	0	25.6767	22.9567	28.3967	827.717	811.54	843.897	0	0	0	0	0	0	3.11333	2.84	3.36667	2.74333	2.4	3.04	94.1433	94.7633	93.5933	96.8867	97.16	96.6333	27.1633
DxJ30	14.5333	NA	NA	3.72	NA	NA	0.7372	NA	NA	347.525	NA	NA	374.317	NA	NA	104.437	NA	NA	0	NA	NA	9.89333	NA	NA	9.89333	NA	NA	488.647	NA	NA	NA	NA	NA	2.01333	NA	NA	2.01333	NA	NA	15	NA	NA	76.6567	NA	NA	97.9867	NA	NA	46.3367
DxJ32	12.4333	14.3	14.6667	3.87333	3.59333	3.73667	0.275867	0.724067	0.5929	276.275	644.266	321.759	412.043	611.83	591.31	53.7767	56.32	69.3667	60.3167	97.43	99.6333	0	0	0	60.3167	97.43	99.6333	526.137	765.58	760.307	0	0	0	0	0	0	11.4233	12.7233	13.1167	10.2967	7.36667	9.13	78.28	79.9167	77.7533	88.5767	87.2767	86.8833	2.59333
DxJ33	15.7	18.1	18.8333	3.95667	3.82333	4.61333	0.5216	0.639833	0.305267	NA	1537.56	436.253	NA	1173.4	1327.15	NA	80.4733	112.973	NA	10.13	0	NA	0	0	NA	10.13	0	NA	1264	1440.12	NA	0	NA	NA	0	0	NA	0.796667	0	NA	6.39333	7.84333	NA	92.81	92.1567	NA	99.2033	100	NA
DxJ34	12.9667	NA	NA	3.42	NA	NA	0.790467	NA	NA	NA	NA	311.161	NA	NA	872.617	NA	NA	116.92	NA	NA	76.82	NA	NA	12.57	NA	NA	89.39	NA	NA	1078.93	NA	NA	16.37	NA	NA	1.17	NA	NA	8.29	NA	NA	10.84	NA	NA	80.88	NA	NA	91.71	NA
DxJ35	11.5	NA	17.5667	3.69	NA	4.50667	0.405867	NA	0.275767	NA	NA	598.53	NA	NA	560.95	NA	NA	63.9133	NA	NA	43.84	NA	NA	3.99333	NA	NA	47.8333	NA	NA	672.7	NA	NA	11.7067	NA	NA	0.603333	NA	NA	6.72667	NA	NA	8.97	NA	NA	84.3033	NA	NA	93.2733	NA
DxJ36	13.6667	11.9333	13.8667	3.60667	3.88667	4.41333	0.724167	0.471967	0.2238	368.961	498.231	239.691	456.211	446.847	465.575	30.06	29.95	30.1767	19.9733	15.62	24.32	1.33	0	2.66	21.3033	15.62	26.98	507.57	492.417	522.73	6.17667	0	9.73333	0.236667	0	0.446667	4.19	3.19667	5.12333	5.96667	6.13667	5.80333	89.8433	90.66	89.08	95.81	96.8033	94.8767	16.8
DxJ37	8.46667	20.6	17.5	3.48667	3.57	4.29	0.8162	0.826	0.4373	NA	1005.84	657.388	NA	816.938	1004.92	NA	188.44	166.85	NA	15.19	15.44	NA	0	0	NA	15.19	15.44	NA	1020.57	1187.21	NA	0	0	NA	0	0	NA	1.49	1.3	NA	18.46	14.05	NA	80.05	84.65	NA	98.51	98.7	NA
DxJ38	12.3667	NA	NA	3.45	NA	NA	1.178	NA	NA	NA	NA	290.431	NA	NA	1847.16	NA	NA	350	NA	NA	23.8	NA	NA	0	NA	NA	23.8	NA	NA	2271.67	NA	NA	0	NA	NA	0	NA	NA	1.04667	NA	NA	17.64	NA	NA	81.3133	NA	NA	98.9533	NA
DxJ4	15.9667	18.6667	20.0333	3.46333	3.47333	3.99333	0.94	0.796667	0.341467	828.687	758.93	689.173	742.166	913.857	1085.55	87.6467	88.78	89.91	56.6367	61.69	66.7433	12.04	14.47	16.9	68.6733	76.16	83.6433	898.483	1078.79	1259.1	21.4633	23.4933	25.3267	1.34333	1.34	1.34333	7.62667	7.05667	6.64667	9.73333	8.24	7.14333	82.6367	84.7033	86.2133	92.3733	92.9433	93.3533	12.6167
DxJ40	15.9333	NA	15.95	4.16	NA	3.96	0.3997	NA	0.451067	NA	NA	136.153	NA	NA	605.678	NA	NA	237.84	NA	NA	120	NA	NA	25.7633	NA	NA	201.69	NA	NA	1045.2	NA	NA	14.6633	NA	NA	2.47333	NA	NA	19.3167	NA	NA	22.77	NA	NA	65	NA	NA	80.6833	NA
DxJ41	NA	NA	NA	NA	NA	NA	NA	NA	NA	NA	1091.47	461.897	NA	1068.16	1298.22	NA	300	287.59	NA	22.34	33.83	NA	0	0	NA	22.34	33.83	NA	1408.93	1619.63	NA	0	0	NA	0	0	NA	1.59	2.09	NA	20	17.76	NA	75.81	80.15	NA	98.41	97.91	NA
DxJ42	13.9	16.3333	13.8	3.82333	3.59	3.76333	0.669167	0.811267	0.625367	352.494	502.45	345.756	618.99	600.795	412.249	71.23	65.65	51.45	47.4233	37.9533	31.02	9.90667	20.1667	8.77	57.33	58.1233	39.7933	747.553	724.567	503.49	22.4333	53.1333	28.2667	1.32333	2.78	1.74333	7.68667	8.01667	7.90667	9.52	9.06667	10.2233	82.79	82.9167	81.87	92.3133	91.9833	92.0933	19.45
DxJ43	16.2333	17.9333	15.5333	4.41	3.78	4.25	0.122867	0.6778	0.272467	509.834	1125.69	214.834	752.165	901.502	924.6	112.483	107.057	118	21.2333	22	17.56	0	0	0	21.2333	22	17.56	885.88	1030.56	1060.16	0	0	0	0	0	0	2.4	2.13333	1.65333	12.7367	10.39	11.1533	84.8633	87.4733	87.1933	97.6	97.8667	98.3467	54.71
DxJ44	14.9333	17.3333	17.3667	3.87667	4.08	3.78333	0.5348	0.334833	0.442433	562.276	547.617	531.078	780.146	1089.75	955.667	110.627	125.363	130.663	47.3	60.7067	85.89	7.18667	10.3633	20.4567	54.49	71.07	106.353	945.26	1286.18	1192.68	15.12	16.8433	23.7967	0.756667	0.833333	1.76667	5.76667	5.62333	9.17	11.7133	9.79333	11.2667	82.5233	84.5833	79.5667	94.2333	94.3767	90.83	42.68
DxJ45	14.4333	18.5	14.7	3.99333	3.80667	3.67667	0.478967	0.618267	0.615067	636.985	1665.64	939.677	507.576	828.495	726.268	80.8433	107.2	133.71	67.7833	96.86	120	0	0	0	67.7833	96.86	121.977	656.207	1032.56	981.953	0	0	0	0	0	0	10.3433	9.38	12.4233	12.3333	10.38	13.6167	77.3233	80.2367	73.9567	89.6567	90.62	87.5767	23.89
DxJ46	13.4667	13.4333	16.5667	3.89333	4.06333	4.43	0.529333	0.4846	0.266033	317.871	325.491	275.394	407.169	533.428	673.689	58.11	87.1967	105.52	32.89	50.1367	67.21	4.69333	0	17.2167	37.58	50.1367	84.4267	502.86	670.757	863.637	14.7267	0	25.52	0.923333	0	1.98667	7.39	7.47333	9.77333	11.5533	13.0133	12.23	81.06	79.5133	78	92.61	92.5267	90.2267	14.8833
DxJ47	NA	17.5	NA	NA	3.83	NA	NA	0.595333	NA	NA	587.811	NA	NA	690.064	NA	NA	50.3833	NA	NA	35.2	NA	NA	0	NA	NA	35.2	NA	NA	775.647	NA	NA	0	NA	NA	0	NA	NA	4.54	NA	NA	6.49667	NA	NA	88.96	NA	NA	95.46	NA	NA
DxJ48	11.7667	15.3333	15.0667	3.72667	3.98667	3.93	0.552033	0.377133	0.314933	NA	463.959	322.811	NA	444.271	507.101	NA	46.98	72.7267	NA	40.12	52.89	NA	17.9833	9.62	NA	58.1	62.51	NA	549.35	642.337	NA	44.87	18.11	NA	3.27333	1.5	NA	10.57	9.75333	NA	8.55	11.3167	NA	80.8767	78.93	NA	89.43	90.2467	NA
DxJ49	NA	20.35	17.0333	NA	3.915	4.12333	NA	0.441	0.298433	282.385	393.931	170.839	647.978	764.508	531.449	42.0433	42.3267	41.7667	4.35	8.7	0	0	0	0	4.35	8.7	0	694.373	815.533	573.217	0	0	NA	0	0	0	0.626667	1.06333	0	6.05667	5.18	7.28667	93.32	93.7533	92.7133	99.3733	98.9367	100	41.4033
DxJ50	17.3	17.2	17.8333	3.65667	3.315	3.68667	0.832667	1.881	0.708433	NA	1236.27	404.714	NA	1563.36	1558.69	NA	241.83	231.757	NA	24.4733	27.65	NA	0	0	NA	24.4733	27.65	NA	1829.67	1818.09	NA	0	0	NA	0	0	NA	1.34	1.52	NA	13.2267	12.7633	NA	85.44	85.7167	NA	98.66	98.48	NA
DxJ51	13.9	NA	14.8667	3.73	NA	3.67333	0.289567	NA	0.55	515.064	485.209	455.353	697.242	785.284	873.326	102.303	121.66	141.017	0	7.12	14.2367	0	0	0	0	7.12	14.2367	799.547	914.06	1028.58	NA	0	0	0	0	0	0	0.78	1.38333	12.7967	13.3233	13.72	87.2033	85.9033	84.8967	100	99.22	98.6167	44.6433
DxJ52	16.6333	12.9	NA	4.08333	3.72333	NA	0.506633	0.580933	NA	454.413	994.577	724.495	466.629	445.13	455.879	69.1767	80.3533	74.7633	58.6667	78	85.3333	0	0	0	58.6667	78	85.3333	594.47	603.483	615.977	0	0	0	0	0	0	9.88667	12.9733	13.86	11.64	13.34	12.1567	78.4767	73.6867	73.9867	90.1133	87.0267	86.14	32.2667
DxJ53	12.7667	NA	23.6	3.28333	NA	3.47	1.00843	NA	0.9645	NA	NA	1220.93	NA	NA	816.714	NA	NA	207.95	NA	NA	23.11	NA	NA	0	NA	NA	23.11	NA	NA	898.037	NA	NA	0	NA	NA	0	NA	NA	2.57667	NA	NA	23.2867	NA	NA	91.49	NA	NA	100	NA
DxJ55	14.3667	15.1667	15.8667	3.44667	3.52667	3.53333	1.24313	1.056	0.718733	607.434	654.787	560.082	948.769	890.243	1007.3	250	264.02	310.41	20.3767	17.7267	23.03	0	0	0	20.3767	17.7267	23.03	1256.36	1171.99	1340.73	0	0	0	0	0	0	1.62	1.51	1.71667	15	20	23.1633	75.51	75.94	75.1167	98.38	98.49	98.2833	150
DxJ56	17.7333	20.3	18.8667	3.74	3.76667	4.16	0.414233	0.606367	0.419533	722.883	1035.61	836.377	594.315	563.825	756.778	69.0467	54.6367	86.0833	50.0567	48.52	62.28	0	0	0	50.0567	48.52	62.28	713.42	666.98	905.14	0	0	0	0	0	0	6.99333	7.27	6.88333	9.72	8.19667	9.51667	83.2867	84.5367	83.6033	93.0067	92.73	93.1167	21.3333
DxJ57	11.8	14.4	13.7333	3.45	3.50333	3.51	0.8743	0.788033	0.743033	212.466	655.505	468.175	339.615	584.599	468.226	106.347	174.143	115.873	4.08	11.5133	9.30333	0	0	0	4.08	11.5133	9.30333	450.04	770.257	593.403	0	0	0	0	0	0	0.9	1.49667	1.56667	15	20	19.5267	75.37	75.87	78.9067	99.1	98.5033	98.4333	39.82
DxJ59	14.3	13.9333	15.2667	3.87667	4.12	3.95667	0.592233	0.502267	0.298	NA	727.168	919.012	NA	832.286	900.157	NA	273.663	296.89	NA	10.0867	25.4633	NA	0	0	NA	10.0867	25.4633	NA	1116.03	1222.51	NA	0	0	NA	0	0	NA	0.9	2.08333	NA	20	24.31	NA	74.5867	73.6067	NA	99.1	97.9167	NA
DxJ6	12.5667	NA	14.95	3.74333	NA	3.585	0.648733	NA	0.598033	NA	NA	265.02	NA	NA	532.158	NA	NA	108.16	NA	NA	75.4733	NA	NA	12.8	NA	NA	88.2767	NA	NA	728.59	NA	NA	16.88	NA	NA	1.75333	NA	NA	12.1667	NA	NA	14.8833	NA	NA	72.95	NA	NA	87.8333	NA
DxJ60	12.1333	15.4	13.9667	3.94333	3.81667	4.08	0.526567	0.6576	0.353133	281.835	752.794	432.061	890.927	1002.33	1068	150.83	115.7	152.94	9.87333	12.4567	19.19	0	0	0	9.87333	12.4567	19.19	1051.63	1130.48	1240.13	0	0	0	0	0	0	0.953333	1.1	1.55	14.6167	10.22	12.3433	84.4267	88.6833	86.1067	99.0467	98.9	98.45	56.0933
DxJ61	11.2333	18.8	11.9667	3.50667	3.53667	3.42667	0.941767	1.04613	0.753467	NA	897.173	492.602	NA	1012.62	764.284	NA	180.403	203.993	NA	14.47	17.55	NA	0	0	NA	14.47	17.55	NA	1207.49	985.83	NA	0	0	NA	0	0	NA	1.20333	1.73667	NA	14.99	20.7033	NA	83.8067	77.56	NA	98.7967	98.2633	NA
DxJ62	NA	17.4333	NA	NA	3.66	NA	NA	0.6081	NA	NA	574.544	NA	NA	998.893	NA	NA	71.5733	NA	NA	0	NA	NA	0	NA	NA	0	NA	NA	1070.47	NA	NA	NA	NA	NA	0	NA	NA	0	NA	NA	6.68667	NA	NA	93.3133	NA	NA	100	NA	NA
DxJ63	15.1667	15.7333	NA	3.54667	3.68667	NA	0.9872	0.811467	NA	NA	1142.08	NA	NA	1676.35	1716.11	NA	300	222.973	NA	30.6867	67.9067	NA	0	0	NA	30.6867	67.9067	NA	2020.65	2006.99	NA	0	0	NA	0	0	NA	1.52	3.02	NA	15.5233	11.4033	NA	82.96	85.5767	NA	98.48	96.98	NA
DxJ64	15.1	NA	NA	4.11667	NA	NA	0.402367	NA	NA	NA	NA	NA	NA	NA	NA	NA	NA	NA	NA	NA	NA	NA	NA	NA	NA	NA	NA	NA	NA	NA	NA	NA	NA	NA	NA	NA	NA	NA	NA	NA	NA	NA	NA	NA	NA	NA	NA	NA	NA
DxJ66	15.1333	16.2333	16.1333	4.01333	4.09333	4.15333	0.536667	0.3424	0.555333	248.393	296.776	735.675	357.064	362.153	731.272	71.5867	54.0567	46.8767	30.4267	29.74	85.6933	7.65333	0	0	38.08	29.74	85.6933	466.733	445.953	863.843	24.3367	0	0	1.62667	0	0	8.15	6.64	9.92	15	12.1433	5.38667	76.5267	81.2167	84.6967	91.85	93.36	90.08	13.2433
DxJ68	NA	NA	19.9	NA	NA	3.99	NA	NA	0.390267	NA	846.252	240.336	NA	829.287	861.492	NA	163.977	147.14	NA	43.1767	74.3233	NA	8.45667	10.9867	NA	51.6333	85.31	NA	1044.9	1093.94	NA	19.58	14.7733	NA	0.81	1.00667	NA	4.94333	7.81333	NA	15.6933	13.47	NA	79.3633	78.7167	NA	95.0567	92.1867	NA
DxJ69	14.4667	17.5	17.2333	3.54667	3.53	3.79	0.825933	1.0053	0.895767	NA	861.217	430.468	NA	707.186	783.889	NA	144.593	159.34	NA	9.92333	13.8433	NA	0	0	NA	9.92333	13.8433	NA	861.7	957.073	NA	0	0	NA	0	0	NA	1.15	1.45	NA	16.7733	16.6833	NA	82.0767	81.8667	NA	98.85	98.55	NA
DxJ70	NA	NA	18.2	NA	NA	3.81333	NA	NA	0.4631	NA	NA	313.851	NA	NA	1408.71	NA	NA	174.22	NA	NA	30.6967	NA	NA	0	NA	NA	30.6967	NA	NA	1613.62	NA	NA	0	NA	NA	0	NA	NA	1.91	NA	NA	10.8333	NA	NA	87.2567	NA	NA	98.09	NA
DxJ74	15.4333	15.6	15.8667	3.69	3.59667	4.28333	0.6069	0.7804	0.252933	416.825	614.345	157.45	808.543	1216.87	1026.4	86.1433	116.273	110	9.50667	9.33333	12.6667	0	0	0	9.50667	9.33333	12.6667	904.197	1342.47	1149.07	0	0	0	0	0	0	1.05333	0.703333	1.10667	9.53333	8.67667	9.56333	89.4167	90.6167	89.3367	98.9467	99.2967	98.8933	41.9133
DxJ75	14.7	15.25	19.2	3.51667	3.70667	3.83333	0.8181	0.585033	0.530533	323.39	506.228	311.691	457.359	889.533	842.425	66.1233	93.9167	99.66	7.27667	2.11333	14.83	0	0	0	7.27667	2.11333	14.83	530.757	985.563	956.913	0	NA	0	0	0	0	1.31	0.2	1.55	12.48	9.54667	10.4133	86.2067	90.2533	88.0333	98.69	99.8	98.45	19.1633
DxJ79	NA	17.9	NA	NA	3.39333	NA	NA	1.0927	NA	NA	1082.11	NA	NA	633.284	NA	NA	147.717	NA	NA	85.0767	NA	NA	0	NA	NA	85.0767	NA	NA	866.077	NA	NA	0	NA	NA	0	NA	NA	9.84667	NA	NA	17.08	NA	NA	73.0767	NA	NA	90.1533	NA	NA
DxJ8	14.4667	16.3667	15.4333	3.74333	3.38667	3.45333	0.622	0.9285	0.5886	25.5005	326.304	44.9969	790	953.035	659.088	39.0867	54.9633	62.62	2.75333	7.31667	0	0	0	0	2.75333	7.31667	0	831.843	1015.32	721.71	0	0	NA	0	0	0	0.316667	0.72	0	4.74667	5.41333	8.67667	94.9367	93.8733	91.3233	99.6833	99.28	100	25.42
DxJ80	NA	16.8	NA	NA	3.84	NA	NA	0.4801	NA	NA	600.509	NA	NA	588.061	NA	NA	135.63	NA	NA	87.22	NA	NA	31.84	NA	NA	119.05	NA	NA	842.74	NA	NA	36.5	NA	NA	3.78	NA	NA	14.13	NA	NA	16.09	NA	NA	69.78	NA	NA	85.87	NA	NA
DxJ81	13.9667	15.7333	13.0667	3.60333	3.52	4.05	0.685433	0.782967	0.400367	652.468	981.951	322.985	618.206	749.477	486.935	82.1733	105.433	58.9167	3.39	6.78	0	0	0	0	3.39	6.78	0	703.77	861.69	545.853	0	0	NA	0	0	0	0.48	0.786667	0	11.6133	12.13	10.8367	87.9067	87.0867	89.1633	99.52	99.2133	100	39.7633
DxJ82	17.7333	NA	16.9333	4.10333	NA	4.11333	0.4209	NA	0.3195	349.254	391.176	323.049	1064.42	1436.52	1040.36	39.2	47.1733	41.4633	11.1467	0	0	0	0	0	11.1467	0	0	1114.77	1483.69	1081.83	0	NA	NA	0	0	0	1	0	0	3.51667	3.17667	3.82667	95.48	96.8233	96.1733	99	100	100	23.7267
DxJ83	NA	18.6333	18.2667	NA	3.61	4.15333	NA	0.708367	0.527	NA	1153.71	487.312	NA	781.303	806.986	NA	57.13	77.92	NA	51.6567	67.5333	NA	0	0	NA	51.6567	67.5333	NA	890.09	952.44	NA	0	0	NA	0	0	NA	5.84333	7.09333	NA	6.45	8.17333	NA	87.7067	84.7367	NA	94.1567	92.9067	NA
DxJ84	14.2333	18.5333	16.6667	3.25	3.75	3.46667	1.19843	0.576333	1.07933	508.461	394.323	707.239	833.919	1285.13	955.276	178.137	193.867	163.897	16.05	19.7833	15.9333	0	0	0	16.05	19.7833	15.9333	1028.11	1498.78	1135.11	0	0	0	0	0	0	1.55	1.32	1.40333	15	12.9067	14.4433	81.0967	85.7733	84.15	98.45	98.68	98.5967	46.21
DxJ85	15.3	19.9667	18.2333	3.75667	3.56667	4.20333	0.307433	0.822667	0.481733	494.17	616.449	271.129	930.236	958.954	1043.22	192.02	198.403	234.25	14.62	14.8433	19.3433	0	0	0	14.62	14.8433	19.3433	1136.87	1172.2	1296.81	0	0	0	0	0	0	1.29	1.27333	1.49333	15	16.9533	18.0367	81.8167	81.7767	80.47	98.71	98.7267	98.5067	73.06
DxJ86	12.2	14.4	13.1333	3.33667	3.38667	3.59667	1.2225	1.04153	0.780833	523.587	755.004	292.17	908.327	1013.2	803.457	243.03	227.263	258.797	14.92	10.9233	18.91	0	0	0	14.92	10.9233	18.91	1166.28	1251.38	1081.16	0	0	0	0	0	0	1.28	0.87	1.75	15	18.1533	23.9367	77.8833	80.98	74.31	98.72	99.13	98.25	130.723
DxJ87	15.65	16.4	NA	3.885	4.4	NA	0.356167	0.285533	NA	494.131	692.37	593.25	625.675	467.722	546.699	100.223	52.84	76.53	46.3333	39.28	65.4133	12.07	14.26	13.1633	58.4033	53.54	78.5733	784.303	574.103	701.807	25.9333	36.31	20.1433	1.53	2.5	1.87667	7.43667	9.36333	11.2133	12.7867	9.22333	10.92	79.7767	81.41	77.87	92.5633	90.6367	88.7867	56.7767
DxJ88	14.3333	13.5	17.9	3.67333	3.48333	4.01333	0.8369	1.00887	0.3673	407.517	758.667	425.956	996.194	1144.49	1223.89	163.467	179.797	177.15	15.4233	6.54667	21.03	0	0	0	15.4233	6.54667	21.03	1175.08	1330.84	1422.06	0	0	0	0	0	0	1.31333	0.49	1.48	13.88	13.4833	12.48	84.8	86.0267	86.04	98.6867	99.51	98.52	71.02
DxJ90	NA	14.2	13.8333	NA	3.58	3.51333	NA	0.7627	0.680467	NA	593.617	NA	NA	604.791	NA	NA	86.7333	NA	NA	51.0433	NA	NA	13.8533	NA	NA	64.8933	NA	NA	756.417	NA	NA	27.1633	NA	NA	1.82667	NA	NA	8.58333	NA	NA	11.48	NA	NA	79.9367	NA	NA	91.4167	NA	NA
DxJ91	17.9	18.4333	NA	4.08	3.87667	NA	0.499633	0.567133	NA	96.2835	170.035	NA	55.3119	984.684	NA	27.44	28.18	NA	NA	NA	NA	0	0	NA	NA	NA	NA	NA	NA	NA	NA	NA	NA	NA	NA	NA	NA	NA	NA	NA	NA	NA	NA	NA	NA	NA	NA	NA	11.1133
DxJ93	NA	13.35	23.1	NA	3.625	3.635	NA	0.608667	0.721233	NA	346.008	879.662	NA	1046.18	1283.88	NA	196.34	258.277	NA	15.8167	31.28	NA	0	0	NA	15.8167	31.28	NA	1258.34	1573.43	NA	0	0	NA	0	0	NA	1.25667	1.99	NA	15.6067	16.4133	NA	83.1367	81.5967	NA	98.7433	98.01	NA
DxJ94	15.3667	18.3	NA	3.9	3.68	NA	0.548333	1.0497	NA	492.893	1282.26	NA	868.088	777.363	NA	104.6	141.93	NA	10.2233	12.5567	NA	0	0	NA	10.2233	12.5567	NA	982.91	931.85	NA	0	0	NA	0	0	NA	1.04	1.34667	NA	10.6367	15.2233	NA	88.3233	83.43	NA	98.96	98.6533	NA	24.4967
DxJ96	11.5	16.3	15.8333	4.08	3.55	4.48	0.3725	0.810667	0.197567	155.219	201	265.711	189.608	420.1	294.244	39.0733	111.923	66.4467	55.65	80.7633	88.3	0	0	0	55.65	80.7633	88.3	284.333	612.79	448.983	0	0	0	0	0	0	19.8433	13.1967	19.6833	13.71	18.2733	14.7933	66.4467	68.5233	65.52	85	86.8033	80.3167	18.98
DxJ97	12.8	16.6667	15.5333	3.67	3.39667	3.73333	0.980633	1.14797	0.639033	816.606	1100.35	402.243	548.803	662.411	719.584	93.7733	97.2233	105.143	34.4067	62.6867	70.6867	12.16	13.8533	14.4267	46.5667	76.54	85.11	689.143	836.173	909.84	35.79	22.2333	20.3367	1.75667	1.66	1.58	6.79	9.16	9.34	13.6333	11.6267	11.55	79.5767	79.2133	79.1133	93.21	90.84	90.66	17.9567
DxJ99	11.0667	NA	19.2667	3.52333	NA	4.58	0.8314	NA	0.2956	316.581	1986.04	260.906	214.002	438.445	409.43	45.5367	104.8	86.0633	23.9533	54.1	55.86	0	0	0	23.9533	54.1	55.86	283.497	597.34	551.35	0	0	0	0	0	0	8.41	9.06	9.77667	15	17.54	15.3133	75.6967	73.4	74.91	91.59	90.94	90.2233	10.9167
[truncated: 167 more columns]

## Sheet: genotypic data
Supplementary data: Genotype scores of the SNP markers (AAAA=0, AAAB=1, AABB=2, ABBB=3, BBBB=4, and missing value=NA) evaluated in the population derived from DS-44392 and Jewel.
markers	DS-44392	Jewel	DxJ10	DxJ100	DXJ101	DxJ102	DxJ103	DxJ104	DxJ105	DxJ106	DxJ108	DxJ109	DxJ110	DxJ111	DxJ112	DxJ114	DxJ115	DxJ116	DxJ117	DxJ118	DxJ119	DxJ12	DxJ120	DxJ121	DxJ123	DxJ124	DxJ125	DxJ126	DxJ127	DxJ128	DxJ129	DxJ13	DxJ130	DxJ133	DxJ134	DXJ135	DxJ136	DxJ137	DxJ138	DxJ139	DxJ14	DxJ140	DxJ141	DxJ142	DxJ144	DxJ145	DxJ146	DxJ147	DxJ148
Chrom10_46139437	0	1	1	0	1	1	0	0	1	0	1	1	1	1	1	0	0	1	0	0	1	1	NA	NA	1	1	NA	1	1	1	1	0	0	0	0	1	2	0	1	1	1	0	1	1	1	0	2	2	0
Chrom01_2802970	0	1	1	1	0	1	0	0	1	1	1	1	1	0	0	NA	1	0	1	0	1	1	NA	0	0	0	0	0	0	0	1	1	1	1	0	1	2	1	0	1	0	0	0	1	1	1	2	2	0
Chrom05_59164892	0	1	1	0	0	1	0	0	0	0	0	1	1	0	1	1	NA	0	0	0	1	1	NA	1	1	1	1	0	1	1	1	1	1	1	0	0	2	NA	1	1	1	1	0	0	2	0	2	2	0
Chrom07_38581116	0	1	1	0	1	NA	1	1	1	0	0	0	0	1	0	1	1	0	0	0	0	0	NA	1	1	0	1	0	1	1	1	0	0	1	1	0	2	0	0	1	1	NA	0	0	1	1	2	2	1
Chrom01_15030483	0	1	0	1	0	1	1	1	0	0	0	0	0	0	1	0	0	1	0	1	1	0	NA	2	1	1	0	0	1	1	1	0	1	0	1	1	2	0	0	0	0	1	1	1	1	0	2	2	1
Chrom11_2552225	0	1	1	1	1	0	1	1	0	1	0	0	0	1	0	1	1	0	0	1	0	1	NA	0	NA	0	1	1	0	0	1	1	0	0	0	0	2	1	1	0	1	0	0	0	1	1	2	2	0
Chrom02_30618229	0	1	0	0	1	0	0	0	0	0	0	1	0	1	1	0	1	0	1	0	0	1	NA	0	1	0	0	0	1	1	0	1	1	1	NA	0	2	1	0	0	1	NA	1	0	1	0	2	2	1
Chrom12_37893357	0	1	0	1	1	1	0	0	1	0	0	0	1	1	1	1	0	0	1	0	1	0	0	1	1	0	1	1	NA	0	1	0	0	1	1	1	2	1	0	0	0	1	0	0	1	1	2	2	0
Chrom02_54180327	0	1	0	1	0	0	1	1	1	0	0	0	1	0	1	1	0	1	1	0	1	1	NA	2	0	0	1	0	0	0	1	1	0	1	1	1	2	0	1	0	0	0	0	1	1	1	2	2	1
Chrom02_52343829	0	1	1	2	1	0	0	0	1	1	1	0	0	1	0	0	0	0	0	1	0	1	NA	1	1	0	0	1	1	1	0	0	0	0	1	1	2	1	1	1	0	0	1	0	1	1	2	2	0
Chrom02_47578884	0	1	1	1	1	1	1	0	1	1	1	0	0	1	0	0	0	0	0	1	0	1	NA	0	1	1	0	0	1	1	1	0	0	0	1	1	NA	1	1	1	0	0	1	0	1	1	2	2	0
Chrom11_1342250	0	1	1	0	1	0	1	1	0	1	0	0	0	1	0	1	1	0	1	1	0	1	NA	1	0	1	1	1	0	0	0	1	0	0	0	0	2	0	1	NA	1	0	0	0	1	1	2	2	0
Chrom11_1176127	0	1	0	1	1	0	1	1	0	1	0	0	0	1	0	1	1	0	1	1	0	1	NA	1	0	1	1	0	0	0	0	1	0	0	1	0	2	0	1	0	1	0	0	0	1	1	2	2	0
Chrom06_27948055	0	1	1	1	1	1	1	1	0	1	0	0	1	1	0	0	0	1	1	0	1	1	NA	1	1	1	1	0	0	0	0	0	0	0	1	1	2	0	0	0	1	0	1	1	1	1	2	NA	0
Chrom02_27564209	0	1	1	0	1	1	1	1	0	1	0	0	1	0	0	0	0	1	0	1	1	0	NA	0	1	0	1	1	0	1	0	1	1	1	1	1	2	1	0	0	1	1	1	1	1	1	2	2	0
Chrom02_53444594	0	1	1	2	1	0	0	0	1	1	1	0	0	1	0	0	0	0	0	1	0	1	NA	2	1	0	0	1	1	1	0	0	0	0	NA	1	2	1	1	0	0	0	1	0	1	1	2	0	0
Chrom02_53444551	0	1	1	2	1	0	NA	0	1	1	1	0	0	1	0	0	0	0	0	1	0	1	NA	1	1	0	0	1	1	1	0	0	0	1	0	1	2	1	1	0	0	0	1	0	1	1	2	2	0
Chrom01_4494097	0	1	0	1	1	0	1	0	1	1	0	1	0	0	1	1	1	0	1	0	0	1	NA	2	1	0	1	0	0	1	0	1	0	1	1	0	2	0	0	1	1	0	0	0	0	1	2	2	1
Chrom01_19385236	0	1	0	1	NA	1	1	1	0	0	0	0	0	0	1	0	0	1	0	1	1	0	NA	2	1	1	0	0	1	1	1	0	1	0	1	1	2	1	0	0	0	1	1	1	1	0	2	2	1
Chrom05_56243345	0	1	1	0	0	0	1	1	0	0	1	0	0	1	0	0	0	1	0	1	0	0	NA	2	0	0	0	0	0	0	0	0	0	0	1	1	2	1	0	0	0	1	1	0	0	1	2	2	1
Chrom02_46173081	0	1	1	1	1	1	0	0	1	1	1	1	0	1	0	0	0	0	0	1	0	1	NA	1	1	1	0	1	1	1	1	0	0	0	0	0	2	0	1	0	0	0	1	0	1	1	2	2	0
Chrom02_51162992	0	1	1	0	1	1	0	0	1	0	1	1	0	1	0	0	0	0	0	1	0	1	NA	2	1	1	1	1	1	1	1	0	0	0	0	0	2	0	1	1	0	0	1	0	1	1	2	2	0
Chrom03_19938045	0	1	0	1	0	0	0	1	0	1	1	1	0	1	1	0	0	1	1	0	1	0	NA	1	NA	0	0	0	0	0	0	1	0	0	1	0	NA	1	0	1	0	0	1	0	0	1	2	2	0
Chrom02_53444588	0	1	1	2	1	0	0	0	1	1	1	0	0	1	0	0	0	0	0	1	0	1	NA	2	1	0	0	1	1	1	0	0	0	0	NA	1	2	1	1	0	0	0	1	0	1	1	2	2	0
Chrom04_27918943	0	1	1	1	0	1	0	0	0	0	1	0	1	1	0	0	0	1	1	0	0	0	NA	0	0	0	0	0	1	1	1	0	1	1	1	1	2	1	0	1	0	0	1	1	0	1	2	2	1
Chrom12_33202450	0	1	0	1	0	0	1	0	1	0	1	0	1	1	1	1	1	0	1	0	1	0	NA	2	1	0	1	1	0	0	1	0	1	1	1	0	2	1	0	0	0	1	NA	0	1	1	2	1	1
Chrom11_1076637	0	1	1	1	1	NA	1	1	0	1	0	0	0	1	0	1	1	0	1	1	0	1	NA	0	0	1	1	1	0	0	0	1	0	1	1	0	2	0	1	1	1	0	0	0	1	1	2	2	0
Chrom12_34334074	0	1	0	1	1	0	0	0	1	0	0	0	1	1	1	1	0	1	1	0	1	0	NA	1	1	0	1	1	0	0	1	0	1	1	1	1	2	1	0	0	0	1	0	0	1	1	2	2	1
Chrom12_44691220	0	1	0	1	0	0	1	0	0	1	0	0	1	1	1	1	1	0	1	1	1	1	NA	1	1	0	1	1	0	0	1	0	1	1	1	0	2	1	0	NA	1	1	1	1	1	0	2	2	0
Chrom11_18857328	0	1	1	1	1	1	1	0	0	1	1	0	1	1	1	1	1	1	1	0	0	1	0	0	0	0	0	0	1	0	0	0	0	1	1	1	2	0	0	0	0	NA	0	1	0	0	2	2	0
Chrom09_38650851	0	1	1	1	1	1	1	0	1	0	1	0	1	0	0	0	0	1	0	1	0	1	NA	NA	1	1	0	0	0	1	0	NA	1	0	0	0	2	0	1	0	1	0	0	0	1	1	2	2	1
Chrom05_56380376	0	1	1	0	0	0	1	1	0	0	1	0	0	1	0	1	0	1	0	1	0	0	NA	2	1	0	0	0	0	0	0	0	0	0	1	1	2	1	0	0	0	1	1	0	0	1	2	2	1
Chrom02_49779277	0	1	1	1	1	1	1	0	1	1	1	1	0	1	0	0	0	0	0	1	0	1	NA	1	1	1	0	1	1	1	1	0	1	0	0	0	2	0	1	0	0	0	1	0	1	1	2	2	0
Chrom08_32614146	0	1	0	1	0	1	0	1	0	0	0	0	0	1	0	0	1	1	1	0	0	1	NA	2	1	1	1	1	0	1	1	0	0	1	0	0	2	0	0	0	1	1	1	1	1	1	2	2	0
Chrom05_54950508	0	1	0	0	0	0	1	1	0	0	1	0	1	1	0	0	0	1	0	1	0	0	NA	2	0	0	0	0	0	0	0	0	0	0	1	0	2	1	1	1	0	1	1	0	0	1	2	2	1
Chrom05_59244619	0	1	1	0	0	0	1	1	0	0	1	0	0	1	0	0	0	1	0	1	0	0	NA	2	1	0	0	0	0	0	0	0	0	0	1	0	2	1	1	0	0	1	1	0	0	1	2	2	1
Chrom06_6442660	0	1	1	0	1	0	0	0	0	0	0	0	0	0	1	0	1	1	NA	0	1	0	NA	0	0	0	1	0	0	1	1	1	0	1	1	0	2	0	0	1	0	1	0	0	0	0	2	2	1
Chrom12_2015950	0	1	0	0	0	1	1	0	1	0	0	0	0	1	0	1	0	1	1	1	1	1	NA	1	0	1	1	1	1	0	0	1	1	1	1	0	2	1	0	0	0	1	0	0	1	1	2	2	1
Chrom07_17870510	0	1	1	0	0	0	1	0	0	1	0	1	1	0	0	1	1	1	1	1	1	1	NA	0	0	1	0	1	1	0	1	1	0	1	1	1	2	0	0	0	0	1	1	1	1	0	2	2	0
Chrom01_9419671	0	1	1	0	1	0	0	1	0	0	1	0	1	1	0	1	0	0	0	1	1	1	NA	0	0	1	1	1	1	1	1	1	0	0	0	0	2	0	1	0	0	1	0	0	0	0	2	2	0
Chrom02_44857864	0	1	0	1	1	1	0	0	1	1	1	1	1	1	0	0	0	0	0	1	0	1	NA	2	1	1	0	1	1	1	1	0	0	0	0	0	2	0	1	1	0	0	1	0	1	1	2	2	0
Chrom02_45610602	0	1	1	1	1	1	1	0	1	1	1	1	0	1	0	0	0	0	0	1	0	1	NA	1	1	1	0	1	1	1	1	0	0	0	0	NA	2	0	1	0	0	0	1	0	1	1	2	2	0
Chrom02_46173103	0	1	1	1	1	1	0	0	0	1	1	1	0	1	0	0	0	0	0	1	0	1	NA	2	1	1	0	1	1	1	1	0	0	0	0	0	2	0	1	0	0	0	1	0	1	1	2	2	0
Chrom01_19053392	0	1	0	1	0	1	1	1	0	0	0	0	0	0	1	0	0	1	0	1	1	0	NA	2	1	1	0	0	1	1	1	0	1	0	1	1	2	1	0	0	0	1	1	1	1	0	2	2	1
Chrom02_50205488	0	1	1	0	1	1	0	0	1	1	0	1	0	1	0	0	0	0	0	1	0	1	NA	2	1	1	0	1	1	1	1	0	0	0	0	0	1	0	1	0	0	0	1	0	0	1	2	2	NA
Chrom12_34136859	0	1	0	1	1	0	0	0	1	0	0	0	1	1	1	1	0	0	1	0	1	0	NA	1	1	0	1	1	0	0	1	0	1	0	1	1	2	1	0	1	0	1	0	0	1	1	2	2	1
Chrom05_9194264	0	1	0	1	0	0	1	1	0	0	1	0	1	1	1	0	1	1	0	0	0	1	NA	2	1	0	1	0	1	1	1	0	1	1	0	0	2	1	1	1	0	NA	1	0	0	0	2	2	0
Chrom12_44694082	0	1	0	1	0	1	1	0	0	1	0	0	1	1	1	1	0	0	1	1	1	1	NA	1	1	0	1	1	0	0	1	0	1	1	1	1	2	1	0	0	1	1	1	1	1	0	2	2	0
Chrom05_1541653	0	1	0	1	1	0	1	1	0	0	0	1	1	1	1	0	1	1	0	0	0	1	NA	2	1	0	1	1	0	1	0	0	1	1	0	0	2	1	1	0	1	0	1	0	0	0	2	2	NA
Chrom02_47175577	0	1	1	1	1	1	0	0	1	0	1	1	0	1	0	1	0	0	0	1	0	1	NA	1	1	1	0	1	1	1	1	0	0	0	0	1	2	0	1	0	0	0	1	0	1	1	2	2	0
Chrom11_24813105	0	1	1	0	0	0	0	1	1	1	1	0	0	1	1	1	1	0	0	1	0	0	NA	2	0	0	0	1	0	1	1	0	0	0	1	1	2	1	0	0	1	0	0	1	1	1	2	2	0
Chrom01_21024466	0	1	0	1	1	1	1	1	0	0	0	0	0	0	1	0	0	1	0	1	1	0	NA	2	1	1	1	0	1	1	1	0	1	0	1	2	2	1	0	1	0	1	1	1	1	0	2	2	1
Chrom12_34403050	0	1	0	1	1	0	0	0	1	0	0	0	1	1	1	1	0	0	1	0	1	0	NA	2	1	0	1	1	0	0	1	0	1	1	1	0	2	1	0	0	0	1	0	0	1	1	2	2	1
Chrom01_3927584	0	1	0	1	0	1	1	1	0	1	0	0	0	0	0	0	0	1	0	1	1	0	NA	1	1	1	0	0	1	1	1	0	1	0	1	0	2	0	1	0	0	1	1	0	1	0	2	2	0
Chrom12_34403091	0	1	0	1	1	1	0	NA	1	0	0	0	1	1	1	1	0	0	1	0	1	0	NA	1	1	0	1	1	0	0	1	0	1	1	1	0	2	1	0	0	0	1	1	0	1	1	2	2	1
Chrom05_54954119	0	1	1	0	0	0	1	1	0	0	1	0	0	1	0	0	0	1	0	1	0	0	NA	2	0	0	0	0	0	0	0	0	0	0	1	0	2	1	1	0	0	1	1	0	0	1	2	NA	1
Chrom01_15041823	0	1	0	1	0	1	1	1	0	0	0	0	0	0	1	0	0	1	0	1	1	0	NA	2	1	1	0	0	1	1	1	0	1	0	1	1	2	0	0	0	0	1	1	1	1	0	2	2	1
Chrom06_19776112	0	1	1	1	1	1	1	1	0	1	0	0	1	1	0	1	0	1	1	1	0	1	NA	2	0	1	1	0	0	1	0	0	0	0	1	1	2	0	0	NA	1	0	1	1	1	1	2	2	0
Chrom02_50393546	0	1	1	1	1	1	0	0	1	1	1	1	0	1	0	0	0	0	0	1	0	1	NA	1	1	1	0	1	1	1	1	0	0	0	0	0	2	0	1	0	0	0	1	0	1	1	2	2	0
Chrom12_19717425	0	1	0	1	1	1	1	1	0	1	1	0	0	1	1	0	0	1	1	1	0	1	NA	1	0	1	0	0	1	1	0	1	0	0	0	0	2	1	1	1	1	0	0	1	1	1	2	2	0
Chrom12_37731607	0	1	0	1	1	NA	0	0	1	0	0	0	1	1	1	1	0	0	1	0	1	0	NA	2	1	0	1	1	0	0	1	0	1	1	1	1	NA	1	0	0	0	1	0	0	1	1	2	2	1
Chrom12_44694046	0	1	0	1	0	1	1	0	0	1	0	0	1	1	1	1	0	0	1	1	1	1	NA	1	1	0	1	1	0	0	1	0	0	1	1	1	2	1	0	0	1	1	1	1	1	0	2	2	0
Chrom02_44746330	0	1	0	1	0	0	1	1	1	0	NA	0	1	0	1	1	0	1	1	0	1	1	NA	2	0	1	1	0	0	0	1	0	0	0	1	1	2	0	1	1	0	0	0	1	0	1	2	2	1
Chrom02_25765415	0	1	1	0	0	1	0	1	0	1	0	0	1	0	0	0	0	1	0	1	1	0	NA	0	0	0	1	1	0	1	0	1	1	1	0	1	2	1	0	1	1	1	1	1	1	1	2	2	0
Chrom06_19750903	0	1	1	0	0	0	1	0	1	0	1	0	0	0	1	0	0	1	0	0	1	0	NA	1	1	0	0	0	0	1	1	1	1	1	0	0	2	0	1	1	0	1	0	0	0	0	2	2	0
Chrom01_18460601	0	1	0	1	0	1	1	1	0	0	0	0	0	0	1	0	0	1	0	1	1	0	NA	2	0	1	0	0	1	1	1	0	1	0	1	0	2	1	1	0	0	1	1	1	1	0	2	2	1
Chrom12_33382045	0	1	0	1	1	0	0	0	1	0	1	0	1	1	1	1	0	1	1	0	1	0	NA	2	0	0	1	1	0	0	1	0	1	1	1	0	2	1	0	0	0	1	0	0	1	1	2	2	0
Chrom02_51801866	0	1	1	1	1	1	0	0	1	1	1	1	0	1	0	0	0	0	0	1	0	1	NA	1	1	1	0	1	1	1	1	0	0	0	1	0	2	0	1	0	0	0	1	0	1	1	2	2	0
Chrom12_17217712	0	1	1	0	1	0	1	1	0	1	0	0	1	0	0	0	1	1	1	0	1	1	NA	0	1	1	1	0	0	1	1	1	1	0	2	0	2	0	0	1	1	0	1	1	0	0	2	2	1
Chrom05_322022	0	1	0	1	1	0	1	1	0	0	0	1	1	1	1	1	1	1	0	0	0	1	NA	2	1	0	1	1	0	1	0	0	1	1	0	0	2	1	1	1	1	0	1	0	0	0	2	2	0
Chrom02_49779359	0	1	1	1	1	1	0	0	1	1	1	1	0	1	0	0	0	0	0	1	0	1	NA	1	1	1	0	1	1	1	1	0	1	0	0	0	2	0	1	0	0	0	1	0	1	1	2	2	0
Chrom12_37959006	0	1	0	0	1	1	0	0	1	0	0	0	1	1	1	1	0	0	1	0	1	0	NA	2	1	0	1	1	0	0	1	0	1	1	1	0	2	1	0	0	0	1	0	0	1	1	2	2	1
Chrom12_37556237	0	1	0	1	1	0	0	1	1	0	1	0	1	1	1	1	0	0	1	0	1	0	NA	2	1	0	1	1	0	0	1	0	1	1	1	0	2	1	0	0	0	1	0	0	1	1	2	2	1
Chrom12_33977921	0	1	0	1	1	0	0	0	1	0	1	0	1	1	1	1	0	0	1	0	1	0	NA	2	1	0	1	1	0	0	1	0	1	1	1	1	2	1	0	0	0	1	0	0	1	1	2	2	1
Chrom06_19449001	0	1	1	1	1	1	1	1	0	1	0	0	1	1	0	1	1	1	1	1	1	1	NA	2	1	1	0	0	0	1	0	0	0	0	0	1	2	0	0	0	1	0	1	1	1	1	2	2	1
Chrom02_49779365	0	1	1	1	1	1	0	0	1	1	1	1	0	1	0	0	0	0	0	1	0	1	NA	1	1	1	0	1	1	1	1	0	1	0	0	0	2	0	1	0	0	0	1	0	1	1	2	2	0
Chrom05_54829348	0	1	1	0	NA	0	0	0	0	0	0	1	1	0	1	1	0	0	0	0	1	1	NA	0	1	1	1	0	1	1	1	1	1	1	0	NA	2	0	1	1	1	1	0	0	2	0	2	2	0
Chrom11_15423893	0	1	1	0	0	0	1	1	1	1	0	0	0	0	1	1	1	0	0	1	0	0	NA	NA	0	0	1	1	0	1	1	0	0	0	1	1	2	1	1	0	1	0	0	1	1	1	2	2	0
Chrom11_30439897	0	1	0	1	0	1	1	0	1	0	1	1	1	0	0	1	0	0	0	0	0	1	NA	1	1	1	1	1	1	1	1	1	1	0	0	0	2	1	1	1	0	1	1	0	0	0	2	2	1
Chrom02_45610754	0	1	1	1	1	1	0	0	1	1	1	1	0	1	0	0	0	0	0	1	0	1	NA	1	1	1	0	1	1	1	1	0	0	0	0	0	2	0	1	0	0	0	1	0	1	1	2	2	0
Chrom12_19683825	0	1	0	1	1	0	0	0	1	NA	1	0	1	1	1	1	0	0	0	0	0	0	0	1	1	0	1	1	0	0	1	0	1	1	0	1	2	1	0	0	0	1	1	0	0	1	2	2	1
Chrom02_46931786	0	1	1	0	1	1	0	0	1	1	1	1	0	1	0	0	0	0	0	1	0	1	NA	1	1	1	1	1	1	1	1	0	0	0	0	0	2	0	1	1	0	0	1	0	1	1	2	0	0
Chrom02_45949975	0	1	1	1	1	1	0	0	1	1	1	1	0	1	0	0	0	0	0	1	0	1	NA	2	1	1	0	1	1	1	1	0	0	0	0	0	2	0	1	0	0	0	1	0	1	1	2	2	0
Chrom02_51412517	0	1	1	1	1	1	0	0	1	1	1	1	0	1	0	0	0	0	0	1	0	1	NA	1	1	1	0	1	1	1	1	0	0	0	0	1	2	0	1	0	0	0	1	0	1	1	2	2	0
Chrom02_47197529	0	1	1	1	1	1	1	0	1	1	1	1	0	1	0	0	0	0	0	1	0	1	NA	0	1	1	0	1	1	1	1	0	0	0	0	0	2	0	1	0	0	0	1	0	1	1	2	2	0
Chrom07_28075103	0	1	1	0	1	0	1	0	0	1	1	1	1	0	0	0	1	1	1	1	1	1	NA	0	0	1	0	1	0	0	1	1	0	0	0	1	2	0	1	0	0	1	1	1	1	0	2	2	0
Chrom12_21896060	0	1	0	1	1	1	1	1	0	1	0	1	0	1	1	0	1	1	1	1	0	1	NA	0	0	1	0	0	1	1	0	1	0	0	1	0	2	1	1	1	1	0	0	1	1	1	2	2	0
Chrom02_44857779	0	1	1	1	1	0	0	0	1	1	1	1	0	1	0	0	0	0	0	1	0	1	0	2	1	1	1	1	1	1	1	0	0	0	0	0	2	0	1	0	0	0	1	0	1	1	2	2	0
Chrom05_182782	0	1	0	1	1	0	1	1	0	0	0	1	1	1	1	0	1	1	0	0	0	1	NA	2	0	0	1	1	0	1	0	1	1	1	0	1	NA	1	1	1	1	0	1	0	0	0	2	2	0
Chrom10_21827903	0	1	0	0	0	0	0	1	1	1	0	1	0	1	1	1	0	1	0	0	1	1	NA	2	0	0	1	0	1	0	0	0	1	0	0	NA	2	0	0	0	1	1	1	0	1	1	2	2	NA
Chrom05_559017	0	1	0	1	1	0	1	1	0	0	0	1	1	1	1	0	1	1	0	0	0	1	NA	2	1	1	1	1	0	1	0	0	1	1	0	1	2	1	1	0	1	0	1	0	0	1	2	2	0
Chrom09_49367377	0	1	1	0	1	1	2	0	1	0	1	0	1	1	0	0	0	1	0	1	1	1	NA	2	1	1	1	0	0	1	0	1	1	0	0	0	2	0	1	0	0	0	0	0	1	1	2	0	1
Chrom05_56414262	0	1	1	0	0	0	1	0	0	0	1	0	0	1	0	1	1	1	0	1	0	0	NA	1	0	0	0	0	0	0	0	0	0	0	1	1	2	1	0	0	0	0	1	0	0	1	2	2	1
Chrom01_58097429	0	1	0	0	1	0	1	0	1	1	1	0	0	1	0	1	0	0	0	1	1	1	NA	1	0	0	0	1	1	1	0	0	1	0	0	1	0	0	1	1	0	0	0	1	0	NA	2	2	1
Chrom02_43574729	0	1	1	1	1	1	0	0	1	1	1	1	0	1	0	0	1	0	0	1	0	1	NA	2	1	1	1	1	1	1	1	0	0	0	1	0	1	0	1	0	0	1	1	0	1	1	2	2	0
Chrom02_30001695	0	1	0	NA	1	0	0	0	0	0	0	1	0	1	1	0	1	0	1	0	0	1	NA	0	0	0	0	0	1	1	0	1	0	1	0	0	NA	1	0	0	1	0	0	0	1	0	2	2	1
Chrom12_11712373	0	1	1	0	0	0	0	1	0	1	0	1	1	0	0	0	1	1	1	0	1	1	NA	1	1	1	0	0	0	1	1	1	1	0	0	1	2	1	0	1	1	1	1	0	0	0	2	2	1
Chrom06_19895151	0	1	1	0	0	0	1	0	1	0	1	0	0	0	1	0	0	1	0	0	1	0	0	2	0	0	0	0	0	1	1	1	1	1	1	0	2	0	1	1	0	1	0	0	0	0	2	2	NA
Chrom05_15330017	0	1	0	0	1	0	1	1	0	0	0	0	0	1	1	0	1	1	0	0	0	1	NA	2	1	0	1	1	1	1	0	0	1	1	1	1	2	1	1	0	0	0	1	0	0	0	2	2	1
Chrom05_20535907	0	1	0	1	0	1	0	1	0	0	1	1	0	1	0	1	0	0	0	0	1	0	NA	1	2	0	1	0	1	1	0	1	1	0	0	1	1	0	1	0	0	1	0	1	0	1	2	2	1
Chrom02_46172091	0	1	1	1	1	0	0	0	1	1	1	1	0	1	1	0	0	0	0	1	0	1	NA	0	1	1	0	1	1	1	1	0	0	0	0	1	2	0	1	0	0	0	1	0	1	1	2	1	0
Chrom02_46171965	0	1	1	1	1	1	0	0	1	1	1	1	0	1	0	0	0	0	0	1	0	1	NA	1	1	1	0	1	1	1	1	0	0	0	0	0	1	0	1	0	0	0	1	0	1	1	2	2	0
Chrom02_60452181	0	1	1	2	1	1	1	1	0	0	1	1	0	1	0	0	0	0	0	1	0	0	NA	0	1	0	0	1	0	0	0	0	0	1	0	1	2	1	1	0	0	0	1	0	1	1	2	2	0
Chrom12_1252500	0	1	0	0	0	1	1	0	1	0	1	0	0	1	0	1	0	0	1	1	1	0	NA	2	0	0	1	1	1	0	0	1	1	1	1	0	2	0	1	0	0	1	0	0	1	1	2	2	1
Chrom05_890841	0	1	0	1	1	0	1	1	0	0	0	1	1	1	1	0	1	1	0	0	0	1	NA	2	0	0	1	1	0	1	0	0	1	1	0	0	2	1	1	0	1	0	1	0	0	0	2	2	0
Chrom05_22431	0	1	0	1	1	0	1	1	0	0	0	1	1	1	1	0	1	1	0	0	0	1	NA	1	1	0	0	1	0	1	0	0	0	1	0	1	2	1	1	1	1	0	1	0	0	0	2	2	0
Chrom12_11712379	0	1	1	0	0	0	0	1	0	1	0	1	1	0	0	0	1	1	1	0	1	1	NA	1	1	1	0	0	0	1	1	1	1	0	0	1	2	1	0	1	1	1	1	0	0	0	2	2	1
Chrom02_44718475	0	1	1	1	1	1	0	0	1	1	1	1	0	1	0	0	0	0	0	1	0	1	NA	1	1	1	0	1	1	1	1	0	0	0	0	1	2	0	1	0	0	1	1	0	1	1	2	2	0
Chrom02_45898792	0	1	1	1	1	1	0	0	0	1	1	1	0	1	0	0	0	0	0	1	0	1	NA	2	2	1	0	1	1	1	1	0	0	0	0	1	2	0	1	0	0	0	1	0	1	1	2	2	0
Chrom12_30714233	0	1	0	1	1	1	0	1	0	1	0	1	0	1	1	0	1	1	1	1	0	1	NA	2	0	1	1	0	1	1	0	1	0	0	1	1	2	0	1	1	1	0	0	1	1	1	2	2	0
Chrom09_7768114	0	1	1	1	1	0	0	0	1	0	1	0	1	1	1	NA	1	1	0	1	0	1	NA	2	1	0	1	0	0	1	0	0	0	0	1	1	2	0	0	0	0	1	1	1	0	0	2	2	0
Chrom05_17848881	0	1	0	0	1	0	1	1	0	1	0	0	0	1	1	1	1	1	0	0	0	1	NA	1	1	0	1	1	1	1	1	0	1	1	1	0	2	0	1	0	0	0	1	0	0	0	2	2	NA
Chrom02_47035890	0	1	1	1	1	1	0	0	1	1	1	1	0	1	0	0	0	0	0	0	0	1	0	1	1	1	0	1	1	1	1	0	0	0	0	0	NA	0	1	0	0	0	1	0	1	1	2	2	0
Chrom05_14743964	0	1	0	0	1	0	1	1	0	1	0	0	0	1	1	0	1	1	0	0	0	1	NA	1	1	0	1	1	1	1	1	0	1	1	1	0	2	0	1	0	0	0	1	0	0	0	2	2	NA
Chrom01_16358587	0	1	0	1	0	1	1	1	0	0	0	0	0	0	1	0	0	1	0	1	1	0	NA	2	1	1	0	0	1	1	1	0	1	0	1	0	2	0	0	0	0	1	1	1	1	0	2	2	1
Chrom03_16703883	0	1	0	1	0	0	0	1	0	1	1	1	0	1	1	0	1	1	1	0	1	0	NA	1	0	0	0	0	0	1	0	1	0	0	1	0	2	1	0	1	0	0	1	0	0	0	2	2	0
Chrom01_20152323	0	1	0	1	0	1	1	1	0	0	0	0	0	0	1	0	0	1	0	1	1	1	NA	1	1	1	0	0	1	1	1	0	1	0	0	0	2	1	0	0	0	1	1	1	1	0	2	2	1
Chrom01_16358621	0	1	0	1	0	1	1	1	0	0	0	0	0	1	1	0	0	1	0	1	1	0	NA	2	1	1	0	0	1	1	1	0	1	0	1	0	2	0	0	0	0	1	1	1	1	0	2	2	1
Chrom01_18006614	0	1	0	1	0	1	1	1	0	0	0	1	0	0	1	0	0	1	0	1	1	0	NA	2	1	1	0	0	1	1	1	0	1	0	0	0	2	1	0	1	0	1	1	1	1	1	2	2	1
Chrom12_20277845	0	1	0	1	1	0	1	0	1	0	1	1	1	1	1	1	0	0	0	0	0	1	NA	1	1	0	1	1	0	0	1	0	1	1	0	1	2	1	0	0	0	1	0	0	0	1	2	2	0
Chrom12_1050409	0	1	0	1	0	1	1	0	1	0	0	0	0	1	0	1	0	0	1	0	1	0	NA	1	0	1	1	1	1	0	0	1	1	1	1	0	2	0	0	0	0	1	0	0	1	1	2	2	0
Chrom05_24544606	0	1	0	1	0	1	0	1	0	1	1	1	0	1	0	0	0	0	0	0	1	0	NA	1	2	0	NA	0	1	0	0	1	0	0	0	0	2	0	1	1	1	1	0	1	0	0	2	2	1
Chrom12_19809713	0	1	0	1	0	1	1	1	NA	1	0	1	0	1	1	0	1	1	1	1	0	1	NA	0	0	1	0	0	1	1	0	1	0	0	1	0	2	1	1	1	1	0	0	1	1	1	2	2	0
Chrom03_39826513	0	1	1	1	1	0	0	1	0	1	1	0	0	1	0	0	1	1	1	0	0	0	0	2	0	1	1	0	0	0	0	1	0	0	1	0	2	1	0	0	0	0	1	0	0	0	2	2	0
Chrom05_56302229	0	1	1	1	0	0	1	1	0	0	1	0	0	1	0	1	0	1	0	1	0	0	NA	2	0	0	0	0	0	0	0	1	0	0	1	1	2	1	0	0	0	1	1	0	0	0	2	2	1
Chrom11_46494599	0	1	0	0	0	0	0	1	0	1	0	0	1	1	1	0	1	0	0	1	1	0	NA	1	1	0	0	0	0	1	1	NA	0	0	1	1	2	1	0	0	0	1	0	1	1	1	2	1	0
Chrom06_15460024	0	1	1	1	1	1	1	1	0	1	0	1	1	1	0	1	1	0	1	1	1	1	NA	2	1	1	1	0	0	1	0	0	1	0	0	1	2	0	0	0	1	0	1	1	1	1	2	1	0
Chrom01_8315675	0	1	1	1	0	1	0	0	1	1	1	1	1	1	0	0	1	0	1	0	0	0	NA	0	0	1	0	1	0	0	1	1	1	1	0	1	2	0	0	1	0	0	1	1	1	1	2	2	1
Chrom06_21446687	0	1	1	0	0	0	1	0	1	0	1	0	0	0	1	0	0	1	0	0	1	0	NA	1	0	0	0	0	0	1	1	1	1	1	0	0	2	0	1	1	0	1	0	0	0	0	2	2	0
Chrom05_38708	0	1	0	1	1	0	1	1	0	0	0	1	1	1	1	0	1	1	0	0	0	1	NA	2	1	0	0	1	0	1	0	0	1	1	0	1	2	1	0	1	1	0	1	0	0	0	2	2	0
Chrom09_8138405	0	1	1	1	1	1	0	0	0	0	1	1	1	1	1	0	1	1	0	1	0	1	NA	1	1	1	0	0	0	1	0	0	0	0	1	1	2	0	0	1	0	1	1	1	0	1	2	2	0
Chrom12_19717465	0	1	0	1	0	0	1	1	0	1	1	1	0	1	1	0	0	1	1	1	0	1	NA	0	0	1	0	0	1	1	0	1	0	0	1	1	2	1	1	1	1	0	0	1	1	1	2	2	0
Chrom02_34845293	0	1	0	1	0	0	1	0	1	0	1	0	1	0	1	1	0	0	1	1	0	1	0	2	0	0	1	1	0	0	1	1	0	0	1	1	2	0	1	0	0	0	1	1	0	0	2	2	1
Chrom05_445526	0	1	0	1	1	0	1	1	0	0	0	1	1	1	1	0	1	1	0	0	0	1	NA	2	1	1	1	1	0	1	0	0	1	1	0	0	1	1	1	1	1	0	1	0	0	0	2	2	1
Chrom06_21413321	0	1	1	0	0	0	1	0	1	0	1	0	0	0	1	0	0	1	0	0	1	0	NA	2	1	0	0	0	0	1	1	1	1	1	1	0	2	0	0	1	0	1	0	0	0	0	2	2	0
Chrom12_13598298	0	1	1	0	0	1	0	1	0	1	0	0	0	0	1	0	1	1	1	0	1	1	NA	0	1	1	0	NA	0	1	0	1	1	0	0	0	2	1	0	1	1	1	1	0	0	0	2	2	1
Chrom11_2552486	0	1	0	0	1	0	1	1	0	1	0	0	0	1	0	1	1	0	0	1	0	1	NA	1	0	1	0	1	0	0	1	1	0	0	NA	0	2	1	1	0	1	0	0	0	1	1	2	1	0
Chrom07_39254449	0	1	1	0	1	0	1	1	1	0	1	0	0	1	0	1	2	0	0	1	0	0	NA	1	0	0	1	0	1	2	1	0	0	1	1	1	2	0	0	0	1	0	0	0	1	0	2	2	1
Chrom11_4128160	0	1	1	1	1	0	1	1	0	1	0	0	0	1	0	0	1	0	0	1	0	1	NA	NA	0	1	1	1	0	0	1	1	0	0	0	0	2	1	1	0	1	1	0	0	1	1	2	2	0
Chrom06_21256338	0	1	1	0	1	0	1	0	1	0	1	0	0	0	1	0	0	1	0	0	1	0	NA	1	0	1	0	0	0	1	1	1	1	1	1	0	2	0	1	1	0	1	0	0	0	0	2	2	0
Chrom02_60463498	0	1	1	2	1	1	0	1	1	1	1	0	0	1	0	0	1	0	0	1	0	0	NA	0	1	0	0	1	0	0	0	0	1	1	0	1	2	1	1	0	0	0	1	0	1	1	2	2	0
Chrom12_16192781	0	1	0	0	0	0	0	1	0	1	0	0	1	0	0	1	1	1	1	0	1	1	NA	1	1	1	0	0	0	1	1	1	1	0	0	1	2	0	0	1	1	1	1	0	0	0	2	2	1
Chrom12_10597809	0	1	0	1	1	1	1	1	0	1	1	0	0	0	1	0	1	1	0	0	0	1	NA	0	1	1	0	0	1	1	0	1	0	0	1	0	2	1	1	1	1	0	0	1	1	1	2	2	0
Chrom02_48140454	0	1	1	1	1	1	0	0	1	1	1	1	0	1	0	0	0	0	0	1	0	1	NA	1	1	1	0	1	1	1	1	0	0	0	0	1	2	0	1	0	1	1	1	0	1	1	2	2	0
Chrom12_24394388	0	1	0	1	1	1	1	0	0	0	0	1	0	1	1	0	1	1	1	1	0	1	NA	2	0	1	0	0	1	1	0	1	0	0	1	1	2	1	1	0	1	0	0	1	1	1	2	2	0
Chrom02_978222	0	1	1	1	1	1	1	1	1	0	0	0	1	0	0	1	0	1	1	0	1	0	NA	2	1	1	1	1	1	1	1	1	1	1	0	0	2	1	0	1	1	1	0	0	0	1	2	2	1
Chrom09_48105446	0	1	1	1	0	0	0	0	0	0	0	1	1	1	1	1	1	1	0	0	1	0	NA	0	1	0	1	1	1	1	1	1	0	1	1	2	2	1	0	1	0	0	1	1	1	0	2	2	0
Chrom03_48284480	0	1	1	0	1	1	0	0	0	1	NA	0	1	1	0	0	0	1	1	0	0	1	NA	0	0	1	0	1	0	0	1	1	0	0	1	0	2	0	0	1	0	0	0	0	0	0	2	2	0
Chrom12_873825	0	1	1	0	0	1	1	0	1	0	0	0	0	1	0	0	0	0	1	1	1	0	NA	1	0	1	1	1	1	0	0	1	1	1	1	0	2	0	0	0	0	1	0	0	1	1	2	2	1
Chrom11_2857949	0	1	1	1	1	0	1	1	0	1	0	0	0	1	0	1	1	0	0	1	0	1	NA	1	0	1	1	1	0	0	1	1	0	0	0	0	2	1	1	1	1	0	0	0	1	1	2	1	0
Chrom11_42911551	0	1	2	1	1	0	1	0	1	1	0	0	1	1	1	1	1	1	1	0	0	1	NA	1	0	0	0	1	1	0	0	0	0	1	1	0	2	0	1	0	0	1	1	0	0	0	2	2	1
Chrom08_32614018	0	1	0	1	0	1	0	1	0	0	0	0	0	1	0	0	1	1	1	0	0	1	NA	1	1	1	1	1	0	1	1	0	0	1	0	0	2	0	0	0	1	1	1	1	1	1	2	2	0
Chrom12_25363869	0	1	1	1	1	1	1	0	0	1	0	1	0	1	1	0	1	1	1	1	0	1	NA	2	0	1	1	0	1	1	0	0	0	1	1	1	NA	0	1	1	1	0	0	1	1	1	2	2	0
Chrom08_35070282	0	1	0	1	0	0	0	1	0	0	0	1	0	1	1	0	1	1	1	0	0	1	NA	1	1	1	0	1	0	1	1	0	0	1	0	1	2	0	1	1	0	1	1	1	1	1	2	2	0
Chrom08_32482984	0	1	0	1	0	1	0	1	0	0	0	0	0	1	0	0	1	1	1	0	0	1	NA	2	0	1	1	1	0	1	1	0	0	1	0	0	NA	0	0	0	1	1	1	1	1	0	2	2	0
Chrom08_32483002	0	1	0	1	0	1	0	1	0	0	0	0	0	1	0	0	1	1	1	0	0	1	NA	2	1	1	1	1	0	1	1	0	0	1	0	1	NA	0	0	0	1	1	1	1	1	0	2	2	0
Chrom12_28140525	0	1	0	1	1	1	0	1	0	1	0	1	0	1	1	0	1	1	1	1	0	1	NA	2	0	1	1	0	1	1	0	1	0	0	1	1	2	0	1	1	1	0	1	1	1	1	2	2	0
Chrom07_35876910	0	1	0	0	1	1	0	1	0	1	1	1	0	1	1	1	0	1	0	0	0	1	NA	2	0	1	1	1	1	1	0	0	1	0	0	1	2	1	0	1	0	1	0	0	0	0	2	2	1
Chrom12_19717415	0	1	0	1	1	1	1	1	0	1	0	0	0	1	1	0	0	1	1	1	0	1	NA	0	0	1	0	0	1	1	0	1	0	0	1	0	2	1	1	1	1	0	0	1	1	1	2	2	0
Chrom09_50116640	0	1	1	0	1	1	2	0	1	0	1	0	1	1	0	0	0	1	0	1	1	1	0	1	1	0	0	0	0	1	0	1	1	0	0	0	1	0	1	1	1	0	0	0	1	0	2	2	1
Chrom11_2137891	0	1	1	1	1	0	1	1	0	1	0	0	0	1	0	0	1	0	0	1	0	1	NA	0	0	1	1	1	0	0	1	1	0	0	0	0	1	0	1	0	1	0	0	0	1	1	2	1	NA
Chrom01_18006487	0	1	0	1	0	1	1	1	0	0	0	1	0	0	1	0	0	1	0	1	1	1	NA	2	0	1	0	0	1	1	1	0	1	0	1	1	2	1	0	0	0	1	1	1	1	0	2	2	1
Chrom12_34234691	0	1	0	1	1	0	0	0	1	0	0	0	1	1	1	0	0	0	1	0	1	0	NA	2	1	0	1	1	0	0	1	0	1	1	1	0	NA	1	0	0	0	1	0	0	1	1	2	1	1
Chrom12_2283127	0	1	0	0	0	1	1	0	1	1	0	0	0	1	0	1	0	0	1	1	1	0	NA	0	1	1	1	1	1	0	0	1	1	1	1	0	2	0	0	0	0	1	0	0	1	1	2	2	0
Chrom02_44095200	0	1	1	1	1	1	0	0	1	1	1	1	0	1	0	1	0	0	0	1	0	1	NA	2	1	1	0	1	1	1	1	0	0	1	0	1	NA	0	1	0	0	1	1	0	1	1	2	1	0
Chrom11_4117036	0	1	1	1	1	1	1	1	0	1	1	0	0	1	0	1	0	0	0	1	0	1	NA	0	0	1	1	1	0	0	1	1	0	0	0	1	2	1	1	0	1	0	0	0	1	1	2	2	0
Chrom12_24403662	0	1	0	1	1	1	0	1	0	1	0	1	0	1	1	0	1	1	1	1	0	1	NA	2	0	1	0	0	1	0	0	1	1	0	1	0	2	0	1	1	1	0	0	1	1	1	2	2	0
Chrom08_36966033	0	1	0	1	0	1	0	1	0	0	0	0	0	1	1	0	1	1	1	0	0	1	NA	2	1	1	1	1	0	1	0	0	0	1	0	1	2	0	0	1	1	1	1	1	1	1	2	2	0
Chrom12_34234659	0	1	0	1	1	0	0	0	1	0	0	0	1	1	1	0	0	0	1	0	1	0	NA	2	1	0	1	1	0	0	1	0	1	1	1	0	1	1	0	0	0	1	0	0	1	2	2	1	1
Chrom05_790260	0	1	0	1	1	0	1	1	0	0	0	1	1	1	1	0	1	1	0	0	0	1	NA	0	1	0	1	1	0	1	0	0	1	1	0	0	2	1	1	1	1	0	1	0	0	0	2	2	0
Chrom02_24815125	0	1	1	0	0	0	0	1	0	1	0	1	1	0	0	0	0	0	0	1	1	0	NA	1	1	0	1	1	0	1	0	0	1	1	1	1	2	1	0	1	1	1	1	1	1	0	2	1	1
Chrom12_552039	0	1	0	0	0	1	1	0	1	0	1	0	0	1	0	1	0	0	1	1	1	0	NA	2	0	0	0	1	1	0	0	1	1	1	1	0	2	0	0	0	0	1	0	0	1	1	2	2	0
Chrom12_897925	0	1	0	0	0	1	1	NA	1	0	0	0	0	0	0	1	0	0	1	1	1	0	NA	2	0	1	2	1	1	0	0	1	1	1	1	0	2	0	0	0	0	1	0	0	1	1	2	2	1
Chrom02_676409	0	1	1	1	1	1	1	1	1	0	0	0	1	0	0	1	0	1	1	0	1	0	NA	2	1	1	1	1	1	1	1	1	1	1	1	0	2	1	0	1	1	1	0	0	0	1	2	2	1
Chrom06_14127932	0	1	0	1	1	1	1	1	0	1	0	0	1	1	0	1	1	0	1	1	1	1	NA	2	1	1	0	0	0	1	0	0	1	0	0	1	2	0	0	0	1	0	1	1	1	1	2	1	0
Chrom06_21612682	0	1	1	0	0	1	1	0	1	0	1	0	0	0	1	0	0	0	0	0	1	0	NA	2	0	0	0	0	0	1	1	1	1	1	0	0	2	1	0	1	NA	0	0	0	0	0	2	2	0
Chrom09_48058787	0	1	1	1	1	1	2	0	1	0	1	0	1	1	0	0	0	1	0	1	1	1	NA	1	1	1	0	0	0	1	0	1	1	0	1	1	2	0	1	0	1	0	0	0	1	1	2	2	1
Chrom08_43169265	0	1	0	0	0	1	0	1	0	1	0	1	1	1	1	0	1	0	1	0	0	1	NA	2	1	1	0	1	0	0	1	0	1	1	0	1	2	0	0	0	1	1	1	1	1	1	2	2	0
Chrom01_9104576	0	1	0	0	0	1	1	0	1	1	0	1	0	0	0	1	1	0	1	0	0	1	NA	2	1	0	1	0	0	0	0	0	0	1	0	0	2	0	0	1	1	0	0	0	0	1	2	2	0
Chrom12_25739319	0	1	0	1	1	1	1	1	0	1	0	1	0	1	1	0	1	1	1	1	0	1	NA	2	0	1	1	0	1	1	0	1	0	0	1	0	2	0	1	1	1	0	0	1	1	1	2	2	0
Chrom06_15459946	0	1	1	1	1	0	1	1	0	1	0	0	1	1	0	1	1	0	1	1	1	1	NA	2	1	1	0	0	0	1	0	0	1	0	0	1	2	0	0	0	1	0	1	1	1	1	2	1	0
Chrom06_21255360	0	1	1	0	0	0	1	0	1	0	1	NA	0	0	1	0	0	1	0	0	1	0	0	0	0	0	0	0	0	1	1	1	1	1	1	1	2	0	1	1	0	0	0	0	1	0	2	2	0
Chrom03_33046297	0	1	0	0	0	1	1	0	0	0	0	0	1	0	1	1	0	0	0	1	0	0	NA	2	1	1	0	1	1	1	1	0	0	1	0	1	2	0	1	0	1	0	0	1	1	0	2	1	0
Chrom12_19708224	0	1	0	1	1	1	1	0	0	1	0	1	0	1	1	0	1	1	1	1	0	1	NA	1	0	1	0	0	1	1	0	1	1	0	1	1	NA	1	1	1	1	0	0	1	1	1	2	2	0
Chrom03_2372529	0	1	0	0	1	0	0	NA	1	0	1	1	1	1	0	0	NA	1	1	1	1	1	NA	1	1	1	1	0	0	0	1	1	0	0	0	1	1	0	1	1	0	0	1	0	0	0	2	1	1
Chrom02_51412458	0	1	1	1	1	1	0	0	1	0	1	1	0	1	0	0	0	0	0	1	0	1	NA	0	1	1	0	1	1	1	1	0	0	0	0	1	1	0	1	0	0	0	1	0	1	1	2	1	0
Chrom05_55476989	0	1	1	0	0	1	1	1	0	NA	1	0	0	1	1	1	0	1	0	1	0	0	NA	1	1	0	1	0	0	0	1	0	0	0	1	1	2	1	1	1	0	1	1	0	0	1	2	2	1
Chrom12_30738208	0	1	0	1	1	1	0	1	0	1	0	1	0	1	1	0	1	1	1	1	0	1	NA	2	0	1	1	0	1	1	0	1	0	0	1	1	2	0	1	0	1	0	0	1	1	0	2	2	0
Chrom05_8636749	0	1	0	1	0	0	1	1	0	0	0	0	1	1	1	0	1	1	0	0	0	1	0	2	1	0	1	1	1	1	1	0	1	1	0	0	2	1	1	1	0	0	1	0	0	0	2	2	0
Chrom05_42281	0	1	0	1	1	0	1	1	0	0	0	1	1	1	1	0	0	1	0	0	0	0	NA	2	0	0	0	1	0	1	0	0	1	1	1	0	2	1	0	0	1	0	1	0	0	0	2	2	0
Chrom05_1200892	0	1	0	1	1	0	1	1	0	0	0	1	1	1	1	0	1	1	0	0	0	1	NA	2	1	0	0	1	0	1	0	0	0	1	0	0	2	1	1	1	1	0	1	0	0	0	2	2	0
Chrom12_30511188	0	1	0	1	1	1	1	1	0	1	0	1	0	1	1	0	1	1	1	1	0	1	NA	2	1	1	1	0	1	1	0	1	0	0	1	1	2	0	1	1	1	0	0	1	1	1	2	NA	0
Chrom12_27849805	0	1	0	1	1	1	0	1	0	1	0	1	0	1	1	0	1	1	1	1	0	1	NA	2	0	1	0	0	1	1	0	1	0	0	1	1	2	0	1	1	1	0	0	1	1	1	2	2	0
Chrom12_26384305	0	1	0	1	1	1	1	1	0	1	0	1	0	1	1	0	1	1	1	1	0	1	NA	2	0	1	1	0	1	1	0	1	0	0	1	1	2	0	1	1	1	0	0	1	1	1	2	2	0
Chrom12_28200677	0	1	1	1	1	1	0	1	0	1	0	1	0	1	1	0	0	1	1	1	0	1	NA	2	0	1	1	0	1	1	0	1	0	0	0	0	2	0	1	0	1	0	1	1	1	1	2	2	0
Chrom12_19717373	0	1	0	1	1	1	1	1	0	1	0	1	0	1	1	0	1	1	1	1	0	1	NA	0	0	1	0	0	1	1	0	1	0	0	1	0	2	1	1	1	1	0	0	1	1	1	2	2	0
Chrom12_22955177	0	1	0	1	1	1	0	1	0	1	0	1	1	1	1	0	1	1	1	1	0	1	NA	1	0	1	1	0	1	1	0	1	0	0	1	0	2	0	1	1	1	0	0	1	1	1	2	2	0
Chrom01_19053180	0	1	0	1	1	1	1	1	0	0	0	0	0	0	1	0	0	1	0	1	1	0	0	2	1	1	0	0	1	1	1	0	1	0	1	1	2	1	0	0	0	1	1	1	1	NA	2	2	1
Chrom12_12488015	0	1	1	0	0	0	0	1	0	1	0	0	1	0	0	0	1	0	1	0	1	1	NA	0	0	1	0	0	0	1	1	1	1	0	0	0	0	1	0	1	1	1	1	0	0	0	2	2	1
Chrom11_3382321	0	1	1	1	1	0	1	1	0	1	0	0	0	1	1	1	1	0	0	1	0	1	NA	0	0	1	1	1	0	0	1	1	0	0	0	1	2	1	1	0	1	1	0	0	1	1	2	2	0
Chrom08_36621412	0	1	0	1	0	1	0	1	0	0	0	0	0	1	0	0	1	1	1	0	0	1	NA	2	0	1	1	1	0	1	1	0	0	1	0	1	NA	0	0	0	1	1	1	1	1	0	2	2	0
Chrom12_20062989	0	1	0	1	1	1	1	0	1	0	1	0	1	1	1	1	0	0	0	0	0	0	0	0	1	0	1	1	0	0	1	0	1	1	0	0	2	1	0	0	0	1	1	0	0	1	2	2	1
Chrom12_18903654	0	1	0	1	1	0	1	1	1	0	1	0	1	1	1	1	0	0	0	0	0	0	NA	1	1	0	1	1	0	0	1	0	1	1	0	0	2	1	0	0	0	1	1	0	0	1	2	2	1
Chrom05_1541635	0	1	0	1	1	0	1	1	0	0	0	1	1	1	1	0	1	1	0	0	0	1	NA	2	1	0	1	1	0	1	0	0	1	1	0	0	2	1	1	1	1	0	1	0	0	0	2	2	0
Chrom04_52188975	0	1	1	1	0	0	0	1	0	0	1	1	0	0	1	0	0	0	1	1	0	1	NA	2	0	0	0	0	1	0	1	0	1	0	1	1	2	0	0	1	0	1	1	1	1	0	2	2	0
Chrom03_48486424	0	1	1	0	1	1	0	0	0	1	0	0	1	1	0	0	0	1	1	0	0	1	NA	0	0	1	0	1	0	0	1	1	0	0	1	1	2	0	0	1	0	0	0	0	0	0	2	2	0
Chrom01_16852286	0	1	0	1	0	1	1	1	0	0	0	0	0	0	1	0	0	1	0	1	1	0	0	2	0	1	0	0	1	1	1	0	1	0	1	1	2	1	0	0	0	1	1	1	1	0	2	2	0
Chrom12_30586881	0	1	0	1	1	0	1	1	0	1	0	1	0	1	1	0	1	1	1	1	0	1	NA	2	0	1	1	0	1	1	0	1	0	0	1	1	2	0	1	1	1	0	0	1	1	1	2	2	0
Chrom12_27853411	0	1	0	1	1	1	0	1	0	1	0	1	0	1	1	0	1	1	1	1	0	1	NA	2	0	1	1	0	1	1	0	1	0	0	0	1	2	0	1	0	1	0	0	1	1	1	2	2	0
Chrom11_28828411	0	1	0	1	0	1	1	0	1	1	0	1	1	0	0	1	0	0	0	0	0	1	NA	0	1	1	1	1	1	1	1	1	1	0	1	1	2	1	1	1	0	1	1	0	0	0	2	2	1
Chrom12_22119550	0	1	0	1	1	1	1	1	0	0	0	1	0	1	1	0	1	1	1	1	0	1	NA	2	0	1	1	0	1	1	0	1	0	0	2	1	2	0	1	1	1	0	1	1	1	1	2	2	0
Chrom12_28829375	0	1	0	1	1	1	1	1	0	1	0	1	0	1	1	0	1	1	1	1	0	1	NA	2	0	1	1	0	1	1	0	1	0	0	1	0	2	0	1	1	1	0	0	1	1	1	2	2	0
Chrom02_27175020	0	1	0	0	1	0	0	0	0	0	1	1	0	1	1	0	1	0	1	0	0	0	NA	0	1	0	0	0	0	0	0	0	0	1	0	0	2	1	0	0	1	0	0	0	1	0	2	2	1
Chrom02_24968613	0	1	1	0	0	1	0	1	0	1	0	0	1	0	1	0	0	1	0	1	1	0	NA	0	1	0	1	1	0	1	0	1	1	1	1	1	2	1	0	1	1	1	1	1	1	1	2	2	1
Chrom02_29374516	0	1	0	0	1	0	0	0	0	0	1	1	1	1	1	0	1	0	1	0	0	1	NA	0	1	0	0	0	0	0	0	0	0	1	0	0	2	1	1	0	1	0	0	0	1	0	2	2	1
Chrom01_19717819	0	1	0	1	0	1	1	1	0	0	0	0	0	0	1	0	0	1	1	1	1	0	NA	2	1	1	1	0	1	1	1	0	1	0	1	2	2	1	1	1	1	1	1	0	1	1	2	2	1
Chrom12_863624	0	1	1	1	1	0	1	1	0	1	0	0	0	0	1	1	1	1	0	0	0	2	NA	0	0	0	0	0	0	1	0	1	1	0	1	1	2	0	1	1	1	0	0	1	1	1	2	1	1
Chrom12_28948627	0	1	0	1	1	1	1	1	0	1	0	1	0	1	1	0	1	1	1	1	NA	1	NA	2	0	1	1	0	1	1	0	1	0	0	1	1	2	0	1	1	1	0	0	1	1	1	2	2	0
Chrom06_38948867	0	1	1	0	0	1	0	1	1	1	1	0	1	0	1	1	1	0	0	1	0	0	NA	1	1	0	0	1	0	1	0	1	1	1	1	1	2	1	0	0	0	1	1	0	0	0	2	2	0
Chrom02_29374597	0	1	0	0	1	0	0	0	0	0	1	1	0	1	1	0	1	0	1	0	0	0	NA	0	1	0	0	0	0	0	0	0	0	1	0	0	2	1	0	0	1	0	0	0	1	0	2	2	1
Chrom02_46931877	0	1	1	1	0	1	0	0	1	1	1	1	0	1	0	0	0	0	0	1	1	1	NA	1	1	1	0	1	1	1	1	0	0	0	0	0	2	0	1	0	0	0	1	1	1	2	2	2	1
Chrom11_2054498	0	1	1	1	1	0	1	1	0	1	0	0	0	1	0	1	1	0	0	1	0	1	NA	2	0	1	1	1	0	0	0	1	0	0	1	0	1	0	1	1	1	0	0	0	1	1	2	NA	0
Chrom12_15224775	0	1	1	0	0	0	1	1	0	2	0	0	1	0	0	0	1	1	1	0	1	1	NA	0	1	1	0	0	0	1	1	1	1	0	0	0	2	1	0	2	1	1	1	0	0	0	2	2	1
Chrom12_683511	0	1	0	0	1	1	1	0	1	0	0	0	0	1	0	1	0	0	1	1	1	0	NA	2	0	1	1	1	1	0	0	1	1	1	1	0	1	0	0	0	0	1	0	0	1	1	2	1	1
Chrom09_54208053	0	1	1	0	1	1	2	0	1	0	1	0	1	1	0	0	0	1	0	1	1	1	NA	1	1	1	0	0	0	1	0	1	1	0	0	0	2	0	1	1	1	1	0	0	1	1	2	2	1
Chrom12_27746632	0	1	0	0	1	1	1	1	0	1	0	1	0	1	1	1	1	1	1	1	0	1	NA	2	0	1	1	0	1	1	0	1	0	0	1	1	2	0	1	1	1	0	0	1	1	1	2	2	0
Chrom05_157124	0	1	0	1	1	0	1	1	0	0	0	0	1	0	1	0	1	1	0	0	0	1	NA	2	1	0	1	1	0	1	0	0	0	1	0	0	2	1	1	1	1	0	1	0	0	0	2	2	0
Chrom12_15525439	0	1	1	0	0	0	1	1	0	1	0	0	1	0	0	0	1	1	1	0	1	1	NA	0	1	1	1	0	0	1	1	1	1	0	1	0	2	0	0	1	1	0	0	0	0	1	2	2	1
Chrom06_21265271	0	1	1	0	0	0	1	0	1	0	1	0	0	0	1	0	0	1	0	0	1	0	0	0	1	0	0	0	0	1	1	1	1	1	1	1	2	0	1	0	0	1	0	0	1	0	2	2	0
Chrom06_28181059	0	1	1	1	1	1	1	1	0	1	0	0	1	1	0	0	0	1	1	0	1	1	NA	2	1	1	1	0	0	0	0	0	0	0	0	1	2	0	0	1	1	0	1	1	1	1	2	2	0
Chrom12_28994432	0	1	0	1	1	1	1	1	0	1	0	1	0	1	1	0	1	1	1	1	0	1	NA	2	0	1	1	0	1	1	0	1	0	0	1	1	2	0	1	1	1	0	0	1	1	1	2	2	0
Chrom02_34845326	0	1	0	1	0	0	1	0	1	0	1	1	1	0	1	1	0	0	1	1	0	1	0	2	0	0	1	1	0	0	1	1	0	0	0	0	2	0	1	0	0	0	1	1	0	0	2	2	1
Chrom12_26195211	0	1	0	1	1	1	1	1	0	1	0	1	0	1	1	1	0	1	1	1	0	1	NA	1	0	1	1	0	1	1	0	1	0	0	1	1	2	0	1	1	1	0	0	1	1	1	2	2	0
Chrom08_32641930	0	1	0	1	0	1	0	1	0	0	0	0	0	1	0	0	1	1	1	1	0	1	NA	2	1	1	1	1	0	1	1	0	0	1	0	1	2	0	0	0	1	1	1	1	1	1	2	2	0
Chrom12_15525552	0	1	1	0	0	0	0	1	0	1	0	0	1	0	0	0	1	1	1	0	1	1	NA	0	1	1	1	0	0	1	1	1	1	0	1	0	2	0	0	1	1	0	1	0	0	0	2	2	1
Chrom12_18436041	0	1	0	1	1	0	1	0	1	0	0	0	1	1	1	1	0	0	0	0	0	0	NA	0	0	0	1	0	0	0	1	0	1	1	0	0	0	1	0	0	0	1	1	0	0	1	2	2	1
Chrom03_11990270	0	1	0	0	1	1	0	0	1	1	1	1	1	1	0	0	0	1	1	1	1	1	0	2	1	1	1	0	1	1	1	1	1	0	0	0	2	1	1	0	0	1	1	0	0	0	2	2	1
Chrom12_25302077	0	1	0	1	1	1	1	1	0	1	0	1	0	1	1	0	1	1	1	1	0	1	0	0	1	1	1	0	1	1	0	1	0	0	1	1	2	0	1	1	0	0	NA	1	1	1	2	2	0
Chrom02_27071444	0	1	1	0	0	1	0	1	0	1	0	1	1	0	0	0	0	1	0	1	1	0	NA	0	1	0	0	1	0	1	1	1	1	1	1	1	2	1	0	0	1	1	1	1	1	1	2	2	1
Chrom12_18436051	0	1	0	1	1	0	1	0	1	0	0	0	1	1	1	1	0	0	0	0	0	0	NA	0	0	0	1	1	1	0	1	0	1	1	0	0	1	1	0	1	0	1	1	0	0	1	2	1	1
Chrom02_949390	0	1	1	1	1	1	1	1	1	0	0	0	1	0	0	1	0	1	1	0	1	0	NA	2	1	0	0	1	1	1	1	1	1	1	0	1	1	1	0	1	1	1	0	0	0	1	2	NA	2
Chrom08_40745626	0	1	0	0	1	1	0	1	0	1	1	0	1	1	1	0	1	1	1	0	0	1	NA	2	1	1	1	1	0	1	1	0	1	1	0	1	NA	0	0	0	1	1	1	1	1	1	2	2	0
Chrom02_28159283	0	1	0	0	1	0	0	0	0	0	0	1	0	1	1	0	1	0	1	0	0	0	0	1	1	0	0	0	0	0	0	0	0	1	0	0	2	1	0	0	1	0	0	0	1	0	2	2	1
Chrom03_35232505	0	1	1	1	1	0	0	1	0	1	1	1	0	1	0	0	0	1	1	0	1	0	NA	2	1	1	0	0	0	0	0	1	0	0	0	0	2	1	0	0	1	0	1	1	0	1	2	2	0
Chrom12_15802224	0	1	1	0	0	0	0	1	0	1	0	0	1	0	0	0	1	1	1	0	0	1	NA	1	1	1	0	0	0	1	1	1	0	0	0	1	2	0	0	1	1	1	1	0	0	0	2	2	0
Chrom03_45310026	0	1	1	0	1	1	0	0	0	1	0	0	1	1	0	0	0	1	1	0	0	1	NA	0	0	1	0	1	0	0	1	1	0	0	1	0	2	0	0	1	0	0	0	0	0	0	2	2	0
Chrom11_1906178	0	1	1	1	1	0	1	1	0	1	0	0	0	1	1	1	1	0	0	1	0	1	0	1	0	1	1	1	0	0	1	1	0	0	0	1	2	0	1	0	1	0	0	0	1	1	2	2	0
Chrom12_29819155	0	1	0	1	1	1	0	1	0	1	0	1	0	1	1	0	0	1	1	1	0	1	NA	2	1	0	1	1	1	1	0	1	0	0	1	1	2	0	1	1	1	0	1	1	1	1	2	2	0
Chrom12_19809773	0	1	0	1	0	1	1	1	0	1	0	1	0	1	1	0	1	1	1	1	0	1	NA	0	1	1	0	0	1	1	0	1	0	0	1	1	2	1	1	1	1	0	0	1	1	1	2	2	0
Chrom12_1281130	0	1	0	0	0	1	1	0	1	0	0	0	0	1	0	1	0	0	1	1	1	0	0	1	0	1	0	1	1	0	0	1	0	1	1	0	2	0	0	0	0	1	0	0	1	1	2	2	0
Chrom12_25585781	0	1	0	1	1	1	1	1	0	1	0	1	0	1	1	0	1	1	1	1	0	1	0	2	0	1	1	0	1	1	0	1	0	0	1	1	2	0	0	1	1	0	0	1	1	1	2	2	0
Chrom11_9999417	0	1	0	1	0	1	1	0	1	0	1	1	1	0	0	0	0	0	0	0	1	1	NA	2	1	0	0	1	1	1	1	1	1	0	1	1	0	1	0	1	0	1	1	1	0	0	2	2	1
Chrom03_48284438	0	1	1	0	1	1	0	0	0	1	0	0	1	1	0	0	0	1	1	0	0	1	NA	0	0	1	0	1	0	0	1	1	0	0	1	0	2	0	0	1	0	0	0	0	0	0	2	2	0
Chrom12_30824067	0	1	0	1	1	1	0	1	0	1	0	1	0	1	1	0	1	1	1	1	0	1	NA	2	0	1	1	0	1	1	0	1	0	0	1	1	2	0	1	1	1	0	0	1	0	1	2	NA	0
Chrom05_159635	0	1	0	0	1	0	1	1	0	0	0	1	1	1	0	0	1	1	1	0	0	1	NA	1	0	0	1	1	0	1	0	0	0	1	0	0	2	0	1	1	1	0	1	0	0	0	2	2	0
Chrom12_33025178	0	1	0	1	1	1	0	1	0	1	0	1	0	1	1	0	1	1	1	1	0	1	NA	2	0	1	1	0	1	1	0	1	0	0	1	1	2	0	1	1	1	0	1	1	1	1	2	2	NA
Chrom12_28763281	0	1	0	0	1	1	0	1	0	0	0	1	1	1	1	0	1	1	1	1	0	1	NA	1	1	1	1	0	1	1	0	1	1	0	1	1	2	0	1	1	1	0	1	1	1	1	2	2	0
Chrom01_10505913	0	1	0	0	1	1	1	1	1	1	0	0	0	0	0	1	1	0	1	0	0	1	NA	1	0	0	1	0	0	0	0	0	0	0	0	1	NA	1	0	1	1	0	0	0	0	1	2	2	0
Chrom01_53405905	0	1	0	0	1	0	1	0	1	1	0	0	0	1	0	1	0	0	0	1	1	1	NA	1	0	0	0	1	1	1	0	0	1	0	0	1	0	0	1	1	0	0	0	1	0	1	2	0	1
Chrom05_331981	0	1	0	1	1	0	1	1	0	0	0	1	1	1	0	0	1	1	0	0	0	1	NA	1	1	0	1	1	0	1	0	0	0	0	NA	1	0	1	0	1	1	0	1	0	0	0	2	0	0
Chrom09_8744292	0	1	1	1	1	1	0	0	1	0	1	1	1	1	1	1	1	1	0	1	0	1	NA	0	1	0	1	0	1	1	0	0	0	0	1	1	0	0	0	0	0	1	1	1	0	0	2	0	0
Chrom09_44318987	0	1	1	0	1	1	2	0	1	0	1	0	1	1	0	0	0	1	0	1	1	1	NA	1	1	1	0	0	0	1	0	1	1	0	0	0	2	0	1	0	1	0	0	0	1	1	2	2	1
Chrom12_29027467	0	1	0	1	1	1	0	1	0	1	0	1	0	1	1	0	1	1	1	1	0	1	NA	2	1	1	1	1	1	1	0	1	0	0	1	1	2	0	1	1	1	0	1	1	1	0	2	1	1
Chrom12_15525588	0	1	1	0	0	0	0	1	0	1	0	0	1	0	0	0	1	1	1	0	1	1	NA	0	1	1	1	0	0	1	1	1	1	0	1	0	0	0	0	1	1	0	1	0	0	0	2	2	1
Chrom11_1569861	0	1	1	1	1	NA	1	1	0	1	1	0	0	1	0	1	0	0	1	1	0	1	NA	1	0	1	1	0	0	0	0	1	0	0	1	1	1	0	1	0	1	0	0	0	1	0	2	1	1
Chrom10_21827973	0	1	0	0	0	0	0	1	1	1	1	1	0	1	1	1	0	1	0	0	1	1	NA	2	0	0	1	0	1	0	1	0	1	0	0	0	2	0	0	0	1	1	1	0	1	0	2	2	0
Chrom03_16437994	0	1	0	1	0	0	0	1	0	1	1	1	0	1	1	0	1	1	1	0	1	0	NA	1	1	0	1	0	0	0	0	1	0	0	1	0	1	1	0	1	0	0	1	0	0	0	2	2	0
Chrom11_4315344	0	1	1	1	1	1	1	1	0	1	0	0	0	1	1	1	1	0	0	1	0	1	NA	0	0	1	1	1	0	0	1	1	0	0	1	1	1	1	1	0	1	0	0	0	1	1	2	2	0
Chrom12_2724972	0	1	0	1	0	1	1	0	1	0	0	0	0	1	0	1	0	0	1	1	1	0	NA	0	0	1	1	1	1	0	0	0	1	1	1	1	NA	0	1	1	0	0	0	0	1	1	2	0	0
Chrom09_9368969	0	1	1	1	1	1	0	0	1	0	0	1	1	1	1	1	1	1	0	0	0	1	NA	1	1	0	1	0	1	1	0	0	0	0	1	1	0	0	0	0	0	1	1	1	0	0	2	0	0
Chrom03_33630353	0	1	0	1	1	0	0	1	0	1	1	1	0	1	0	1	0	1	1	0	1	0	NA	2	1	1	0	0	0	0	0	1	0	0	0	0	2	1	0	0	1	0	1	1	0	1	2	2	0
Chrom09_7768386	0	1	1	1	1	1	0	0	0	0	1	1	1	1	1	0	0	1	0	1	0	1	NA	1	1	0	1	0	0	1	0	0	1	1	1	0	0	0	0	0	0	1	1	1	0	0	2	0	0
Chrom03_20531686	0	1	0	0	0	0	0	1	0	1	1	1	0	1	0	0	0	1	1	0	1	0	NA	2	0	0	1	0	0	0	0	1	0	0	1	0	2	1	0	1	0	0	1	0	0	1	2	2	0
Chrom04_27918928	0	1	1	1	0	1	0	0	1	0	1	0	1	1	0	0	0	1	1	0	0	0	0	0	1	1	0	0	1	1	1	0	1	1	1	1	0	1	0	1	0	0	1	1	0	1	2	1	1
Chrom10_21814596	0	1	1	0	1	0	0	1	1	1	1	1	1	1	2	0	0	1	0	0	1	1	0	2	1	0	1	0	1	0	1	0	0	0	0	0	1	0	1	0	1	1	1	0	1	0	2	2	0
Chrom12_22015183	0	1	0	1	1	1	1	1	0	1	0	1	0	1	1	0	1	1	1	1	0	1	0	2	1	1	0	0	1	1	0	1	0	0	1	1	2	1	1	1	1	0	0	1	1	1	2	2	0
Chrom12_19809737	0	1	0	1	0	1	1	1	0	1	0	1	0	1	1	0	1	1	1	1	0	1	NA	0	0	1	0	0	1	1	0	1	0	0	1	1	1	1	1	1	1	0	0	1	1	1	2	2	0
Chrom12_17217917	0	1	1	1	0	0	0	1	0	1	1	0	1	0	0	0	1	1	1	0	0	1	NA	0	1	1	0	0	0	1	1	1	1	0	1	1	2	0	0	1	1	1	0	0	0	0	2	2	1
Chrom06_19751089	0	1	1	0	0	0	1	0	1	0	1	0	0	0	1	0	0	1	0	0	1	0	NA	1	0	0	0	0	1	1	1	1	1	1	0	0	1	0	1	1	0	1	0	0	0	0	2	1	0
Chrom02_47197411	0	1	1	1	1	1	0	0	1	1	1	1	0	1	0	0	1	0	0	1	0	1	NA	1	1	1	0	1	1	1	1	0	0	0	0	0	1	0	1	0	0	0	1	0	1	1	2	1	0
Chrom03_11421981	0	1	0	0	1	1	0	0	1	1	1	1	1	1	0	0	0	1	1	1	1	1	0	1	0	1	1	0	1	0	1	1	1	1	0	0	2	1	1	1	0	1	1	0	0	0	2	2	1
Chrom11_17246638	0	1	0	1	0	1	1	0	1	0	0	1	1	0	0	1	0	0	0	0	1	1	NA	1	1	1	1	1	1	1	1	1	1	0	0	0	2	1	1	1	0	1	1	0	0	0	2	2	1
Chrom03_43098026	0	1	0	1	0	1	0	0	0	0	0	1	1	0	1	0	1	0	0	1	0	1	NA	1	1	0	0	1	1	1	0	1	0	1	0	1	2	1	1	0	1	0	0	1	1	1	2	NA	0
Chrom12_25876708	0	1	1	1	1	1	1	1	0	1	0	1	0	1	1	0	1	1	1	1	0	1	NA	2	1	1	1	0	1	1	0	1	0	0	1	1	2	0	1	1	1	0	0	1	1	1	2	2	0
Chrom09_47537501	0	1	1	0	1	1	2	0	1	0	1	0	1	1	0	1	0	1	0	1	1	1	NA	1	2	1	0	0	0	1	0	1	1	0	1	0	1	0	1	0	1	1	0	0	1	1	2	1	1
Chrom12_26216206	0	1	0	1	1	1	1	1	0	1	0	1	0	1	1	0	1	1	1	1	0	1	NA	2	0	1	1	0	1	1	0	1	1	0	1	1	2	0	1	1	1	0	0	1	1	1	2	2	0
Chrom05_30001259	0	1	0	1	0	1	0	1	0	1	1	1	0	0	0	1	0	1	0	0	1	0	NA	1	0	0	0	0	1	0	1	1	1	0	0	0	1	0	1	1	0	0	0	1	0	1	2	1	1
Chrom06_14458565	0	1	0	1	1	0	0	1	1	0	1	1	1	0	0	0	1	0	0	0	0	0	NA	1	1	0	0	1	1	0	0	1	1	0	0	1	0	1	0	2	1	1	1	0	0	0	2	2	1
Chrom01_9528753	0	1	1	0	1	0	0	1	0	0	1	0	1	1	1	1	0	1	0	1	1	1	NA	0	0	1	1	1	1	1	0	1	0	0	0	0	1	1	1	0	1	1	0	1	0	0	2	1	0
Chrom08_32628366	0	1	0	1	0	1	0	1	0	0	0	0	0	1	0	0	1	1	1	0	0	1	NA	1	1	1	1	1	0	1	1	0	0	1	0	1	NA	0	1	0	1	1	1	1	1	1	2	2	1
Chrom10_20438315	0	1	0	0	0	0	0	1	1	1	1	1	0	1	1	1	0	1	0	0	1	1	0	2	0	0	1	0	1	0	0	0	1	0	0	0	1	0	0	0	1	1	1	0	1	0	2	2	0
Chrom03_11422011	0	1	0	0	1	1	0	0	1	0	1	1	1	1	0	0	0	1	1	1	1	1	0	1	1	1	1	0	1	0	1	1	1	1	0	0	1	1	1	0	0	1	1	0	0	0	2	2	1
Chrom03_32504944	0	1	0	1	0	0	0	1	0	1	1	1	1	2	0	0	0	1	1	0	1	0	NA	1	0	0	0	1	0	0	0	1	0	0	0	1	2	1	0	1	0	0	1	0	0	1	2	0	0
Chrom12_23822035	0	1	0	1	1	1	1	0	0	1	0	1	0	1	0	0	1	1	1	0	0	1	0	1	1	1	1	0	1	1	0	1	0	0	1	1	2	0	1	1	1	0	0	1	1	1	2	2	0
Chrom12_22677940	0	1	0	1	1	1	1	1	0	1	0	1	0	1	1	0	1	1	1	1	0	1	0	2	1	1	1	0	1	1	0	1	0	0	1	1	2	0	1	1	1	0	0	1	1	1	2	2	1
Chrom11_2054525	0	1	1	1	1	0	1	1	0	1	0	0	0	1	0	1	1	0	0	1	0	1	NA	1	0	1	1	1	0	0	0	1	0	0	0	0	1	0	1	0	1	0	0	0	1	1	2	NA	0
Chrom06_19751073	0	1	1	0	0	0	1	0	1	0	1	0	0	0	1	0	0	1	0	0	1	0	NA	1	1	0	0	0	1	1	1	1	1	1	0	0	1	0	1	1	0	1	0	0	0	0	2	1	0
Chrom07_39254391	0	1	1	0	1	0	1	1	1	0	0	0	0	1	0	1	1	0	0	0	0	0	NA	0	0	0	0	0	1	1	1	0	0	1	1	0	2	0	0	0	1	0	0	0	1	0	2	0	1
Chrom01_54594893	0	1	1	0	0	1	0	0	0	1	1	1	1	0	0	0	1	1	1	0	1	1	NA	1	0	1	1	0	0	1	0	1	1	1	1	0	NA	1	0	0	1	1	0	0	1	0	2	NA	1
Chrom07_17707080	0	1	1	0	0	1	1	0	0	1	1	1	1	0	0	0	1	1	1	1	1	1	NA	0	0	1	0	1	1	0	1	1	0	0	1	1	1	0	0	1	0	1	1	1	1	0	2	NA	0
Chrom01_53421604	0	1	0	0	1	0	1	0	1	1	0	0	0	1	0	1	0	0	0	1	1	1	NA	1	0	0	0	0	1	1	0	0	1	0	0	1	0	0	1	1	0	0	0	1	0	0	2	0	1
Chrom07_40356637	0	1	1	0	1	0	1	1	1	1	1	0	0	1	0	1	0	0	0	0	0	0	NA	0	1	0	0	0	1	1	1	0	0	1	1	1	0	0	0	0	1	0	0	0	1	0	2	2	1
Chrom12_15714486	0	1	1	0	0	0	0	1	0	1	0	0	1	0	0	0	1	1	0	0	1	1	NA	0	1	1	0	0	0	1	1	1	1	0	0	1	0	0	1	1	1	1	1	0	0	0	2	0	1
Chrom03_1102268	0	1	1	1	1	0	1	1	1	0	0	0	0	0	1	1	0	1	0	0	0	1	NA	1	0	0	0	1	0	1	0	1	0	1	1	1	0	0	0	1	1	0	0	1	1	1	2	0	1
Chrom10_21814565	0	1	1	0	1	0	0	1	1	1	1	1	1	1	1	0	0	1	0	0	1	1	0	2	1	0	1	0	1	0	1	0	1	0	0	0	NA	0	0	0	1	1	1	0	1	0	2	2	0
Chrom01_58073930	0	1	0	0	1	0	1	0	1	1	0	0	0	1	0	1	0	0	0	1	1	1	NA	0	0	0	0	1	1	1	0	0	1	0	0	1	0	0	1	1	0	0	0	1	0	0	2	0	1
Chrom02_1021638	0	1	1	1	1	1	1	1	1	0	0	0	1	0	0	1	0	1	1	0	1	0	NA	2	1	1	1	1	1	1	1	1	1	1	0	1	1	1	0	1	1	1	0	0	0	1	2	1	1
Chrom12_28130867	0	1	0	1	1	1	0	1	0	1	0	1	0	1	1	0	1	1	1	1	0	1	0	2	0	1	1	0	1	1	0	1	0	0	1	1	2	0	1	1	1	0	1	1	1	1	2	2	0
Chrom05_54334937	0	1	1	0	1	0	0	0	0	0	0	1	1	0	1	1	0	0	0	0	1	1	0	1	1	1	2	0	1	1	1	1	0	1	1	1	2	0	1	1	1	1	0	0	2	0	2	1	1
Chrom11_4885905	0	1	1	1	1	0	1	1	0	0	0	0	0	1	0	1	1	1	0	1	0	1	NA	1	1	1	1	1	0	0	1	1	0	0	0	0	1	1	1	0	1	0	0	0	1	1	2	1	0
Chrom10_21814409	0	1	0	0	0	0	0	1	1	1	1	1	0	1	1	1	0	1	0	0	1	1	0	2	0	0	1	0	1	0	0	0	1	0	0	0	1	0	0	0	1	1	1	0	1	0	2	2	0
Chrom11_45545530	0	1	0	0	1	1	0	1	1	0	1	1	0	0	0	0	0	0	0	1	1	1	NA	0	0	1	0	1	0	0	0	1	1	1	0	0	0	0	0	0	1	0	0	1	1	1	2	0	0
Chrom10_20954933	0	1	0	0	0	0	1	1	1	1	1	1	0	0	1	1	0	1	0	0	1	1	0	1	0	0	1	1	1	0	0	0	1	0	0	0	NA	0	0	0	1	1	1	1	1	0	2	NA	0
Chrom09_6887568	0	1	1	1	1	1	0	0	1	0	1	1	0	1	1	1	1	1	0	1	0	1	0	2	1	0	1	0	0	1	0	0	0	0	1	0	2	0	0	0	0	1	1	1	0	0	2	2	0
Chrom05_30001211	0	1	0	1	0	1	0	1	0	1	1	1	0	0	0	1	0	1	0	0	1	0	NA	1	0	0	0	0	1	0	1	1	1	0	0	0	1	0	1	1	0	0	0	1	0	1	2	1	1
Chrom12_38007136	0	1	1	0	1	0	1	1	0	1	1	0	1	0	0	0	1	1	0	0	1	0	0	0	0	1	0	0	1	1	0	1	1	1	0	1	1	0	0	0	1	1	0	0	0	0	2	0	1
Chrom02_1021535	0	1	1	1	1	1	1	1	1	0	0	0	1	0	0	1	0	1	1	0	1	0	NA	2	1	1	1	1	1	1	1	1	1	1	0	1	1	1	0	1	1	1	0	0	0	1	2	1	1
Chrom11_2991666	0	1	1	1	1	0	1	1	0	1	0	0	0	1	0	1	1	0	0	1	0	1	NA	NA	1	1	1	1	0	0	1	1	0	0	0	0	1	1	1	0	1	0	0	0	1	1	2	1	0
Chrom09_52820837	0	1	1	0	1	1	2	0	1	0	1	0	1	1	0	0	0	1	0	1	1	1	NA	1	1	1	0	0	0	1	1	1	1	0	0	0	1	0	1	0	1	1	0	0	1	1	2	1	1
Chrom10_42903423	0	1	0	1	1	0	1	1	1	1	1	1	1	0	0	1	1	0	1	1	0	0	0	2	0	1	1	1	1	0	0	1	1	0	1	0	1	0	0	0	0	1	1	1	1	0	2	0	1
Chrom09_46549648	0	1	1	0	1	1	2	0	1	0	1	0	1	0	0	0	0	1	0	1	1	1	0	1	1	1	0	0	0	1	0	1	1	0	0	1	1	0	0	0	1	0	0	0	1	1	2	1	1
Chrom10_20438437	0	1	1	0	1	0	0	1	1	1	1	1	1	1	1	0	0	1	0	0	1	1	0	2	1	0	1	0	1	0	0	0	0	0	1	0	1	0	0	0	1	1	1	0	1	1	2	2	0
Chrom10_12050671	0	1	0	0	0	0	0	1	1	1	1	1	1	1	1	1	1	1	0	1	1	1	NA	1	0	0	1	0	1	1	0	0	1	0	1	0	1	0	0	0	1	1	1	0	1	1	2	1	0
Chrom03_1992740	0	1	1	0	0	0	1	0	0	1	1	0	1	0	0	1	1	0	0	0	0	0	NA	1	1	1	1	1	1	1	1	0	1	1	0	1	1	0	1	0	1	1	0	1	1	1	2	1	0
Chrom10_49316757	0	1	1	1	1	1	0	0	1	0	1	1	1	1	1	1	0	1	0	0	1	1	NA	1	1	1	0	1	1	1	1	0	0	0	1	1	NA	0	1	1	0	0	1	1	1	0	2	1	1
Chrom07_13752968	0	1	1	1	1	1	0	0	1	0	0	1	1	0	0	0	1	1	1	1	1	1	0	1	1	1	0	1	1	0	1	1	1	0	0	1	1	0	0	0	0	1	1	1	1	0	2	1	0
Chrom11_4315389	0	1	1	1	1	1	1	1	0	1	0	0	0	1	1	1	1	0	0	1	0	1	NA	1	1	1	1	1	0	0	1	1	0	0	1	1	1	1	1	0	1	0	0	0	1	1	2	2	0
Chrom06_14458633	0	1	0	1	1	0	0	1	1	0	1	1	1	0	0	0	1	0	0	0	0	0	0	1	1	1	1	1	1	0	0	1	1	0	0	1	1	1	0	1	1	1	1	0	0	0	2	1	1
Chrom07_14890956	0	1	1	0	1	0	1	0	1	1	0	1	1	0	0	0	1	1	1	1	1	1	NA	0	1	1	0	1	1	0	1	1	0	0	0	1	0	0	0	0	0	1	1	1	1	0	2	0	0
Chrom10_46825596	0	1	1	1	1	1	0	0	1	0	1	1	1	1	1	0	0	1	0	0	1	1	NA	0	1	1	1	1	1	1	1	0	0	1	1	1	1	0	1	1	0	0	1	0	1	1	2	1	1
Chrom12_13769043	0	1	1	0	0	0	0	1	0	1	0	0	1	0	0	0	1	1	1	0	1	1	0	0	1	1	0	0	0	1	1	1	1	0	0	1	1	1	1	1	1	1	1	0	0	1	2	NA	1
Chrom04_55661151	0	1	0	0	1	0	1	0	1	0	1	0	0	0	0	0	0	1	1	0	1	0	1	0	0	1	0	1	1	1	1	1	1	1	0	0	0	1	1	1	1	1	0	1	0	1	0	0	0
Chrom04_57948697	0	1	0	0	1	0	1	0	1	0	1	0	0	1	0	0	0	1	1	0	1	0	1	0	0	1	0	1	1	1	1	1	1	1	0	1	0	1	1	1	1	1	0	1	0	1	0	0	0
Chrom04_51991516	0	1	0	0	1	0	1	0	1	0	1	0	0	1	0	0	0	1	1	0	1	0	1	0	0	1	0	1	1	1	1	1	1	1	0	1	0	1	1	1	1	1	0	1	0	0	0	0	0
Chrom04_51986273	0	1	0	0	1	0	1	0	1	0	1	0	0	1	0	0	0	1	1	0	1	0	1	0	0	1	0	1	1	1	1	1	1	1	0	0	0	1	1	1	1	1	0	1	0	1	0	0	0
Chrom04_42524595	0	1	0	1	1	0	1	0	1	0	1	0	1	1	0	0	1	1	1	0	1	0	1	1	1	0	0	0	1	1	1	0	1	1	0	1	0	1	1	1	1	1	1	1	0	1	0	0	0
Chrom01_41268151	0	1	0	1	1	1	0	1	0	0	0	1	0	0	1	1	0	0	1	1	1	0	1	1	1	1	0	0	1	0	1	0	0	0	0	1	0	0	1	0	1	1	1	1	1	0	0	0	1
Chrom01_45829840	0	1	0	1	1	1	1	1	0	0	0	1	0	0	1	1	1	0	1	1	1	0	1	1	0	1	0	0	1	0	1	0	0	0	0	1	0	0	0	0	1	1	1	1	1	0	0	0	1
Chrom01_50628337	0	1	0	1	1	1	1	1	0	0	1	1	0	0	0	1	1	0	0	1	1	0	1	1	1	1	0	1	1	0	1	0	0	0	0	1	0	0	0	0	1	1	1	1	1	0	0	0	0
Chrom01_51216570	0	1	0	1	1	1	1	1	0	0	1	1	0	0	0	1	1	0	0	1	1	0	1	0	1	1	0	1	1	0	1	0	0	1	0	1	0	0	1	0	1	1	1	1	1	0	0	0	0
Chrom01_51216637	0	1	0	1	1	1	1	1	0	0	1	1	0	0	0	1	1	0	0	1	1	0	1	0	1	1	0	1	1	0	1	0	0	1	0	1	0	0	0	0	1	1	1	1	1	0	0	0	0
Chrom10_51384783	0	1	0	0	0	1	1	1	0	0	1	0	0	0	0	1	0	1	1	1	0	1	1	1	0	1	1	0	1	1	0	1	1	1	0	0	0	1	1	0	0	1	0	0	0	1	0	0	0
Chrom12_45440465	0	1	0	1	1	1	0	1	1	1	0	1	0	1	1	0	1	0	1	0	0	0	1	0	1	0	1	0	1	1	0	0	0	1	0	1	0	0	1	1	1	0	1	1	1	1	0	0	1
Chrom12_43726005	0	1	0	1	1	1	0	1	0	1	0	1	0	1	1	0	1	0	1	0	0	0	1	0	1	0	1	0	1	1	0	0	0	1	0	1	0	0	1	1	1	0	1	1	1	1	0	0	1
Chrom12_38754458	0	1	0	1	1	1	0	1	0	1	0	1	0	1	1	0	1	0	1	0	0	0	1	0	1	0	0	0	1	1	0	0	0	1	0	1	0	0	1	1	1	0	1	1	1	1	0	0	0
Chrom12_26435974	0	1	0	1	1	1	1	1	0	1	0	1	0	1	1	0	1	1	1	1	0	1	1	0	0	1	1	0	1	1	0	1	0	0	1	1	0	0	1	1	1	0	0	1	1	1	0	0	0
Chrom12_13899444	0	1	1	0	0	0	0	1	0	1	0	0	1	0	0	0	1	1	1	0	1	1	1	0	1	1	0	0	0	1	1	1	1	0	0	0	1	1	0	1	1	1	1	0	0	0	0	0	1
Chrom12_10442423	0	1	1	0	0	0	0	1	0	1	0	1	1	1	0	0	1	1	1	0	1	1	1	1	1	1	1	0	0	1	1	1	1	0	0	0	0	1	0	1	1	1	1	0	0	0	0	0	1
Chrom12_2315346	0	1	0	1	1	0	1	1	0	1	1	0	0	0	1	0	1	1	0	0	0	1	1	0	0	0	0	0	0	1	0	1	0	0	1	1	0	1	1	1	1	0	0	1	1	1	0	0	1
Chrom12_2293508	0	1	0	1	1	0	1	1	0	1	1	0	0	0	1	0	1	1	0	0	0	1	1	0	0	0	0	0	0	1	0	1	0	0	1	0	0	1	1	1	1	0	0	1	1	1	0	0	1
Chrom09_33288857	0	1	0	1	0	0	0	1	1	0	0	1	0	0	1	0	0	0	1	0	1	0	1	0	0	1	0	0	0	0	1	1	0	1	0	0	0	1	1	1	0	1	0	1	1	1	0	0	1
Chrom09_36102046	0	1	0	1	0	0	0	1	1	0	0	1	0	0	1	0	0	0	1	1	1	0	1	0	0	0	0	0	0	0	1	1	0	1	0	0	0	1	1	1	0	1	0	1	1	1	0	0	1
Chrom09_32762544	0	1	0	1	0	0	0	1	1	0	0	1	0	0	1	0	0	0	1	1	1	0	1	0	0	0	0	0	0	0	1	1	0	1	0	1	0	1	1	1	0	1	0	1	1	1	0	0	1
Chrom09_34068880	0	1	0	1	0	0	0	1	1	0	0	1	0	0	1	0	0	0	1	1	1	0	1	1	0	0	0	0	0	0	1	1	0	1	0	0	0	1	1	1	0	1	0	1	1	1	0	0	1
Chrom09_38619424	0	1	0	1	0	0	0	1	1	0	0	1	0	0	1	0	0	0	1	1	1	0	1	0	0	0	0	0	0	0	1	1	0	1	0	1	0	1	1	1	0	1	0	1	1	0	0	0	1
Chrom09_36301494	0	1	0	1	0	0	0	1	1	0	0	1	0	0	1	0	0	0	1	0	1	0	1	1	0	0	0	0	0	0	1	1	0	1	0	1	0	1	1	1	0	1	0	1	1	0	0	0	1
Chrom09_37371966	0	1	0	1	0	0	0	1	0	1	0	1	0	0	1	0	0	0	1	0	1	0	1	0	0	0	1	0	0	0	1	1	0	1	0	1	0	1	1	1	0	1	0	1	1	0	0	0	1
Chrom09_37744638	0	1	0	1	0	0	0	1	0	1	0	1	0	0	1	0	0	0	1	0	1	0	1	1	0	0	1	0	0	0	1	1	0	1	0	1	0	1	1	1	0	1	0	1	1	0	0	0	1
Chrom09_38082641	0	1	0	1	1	1	0	1	1	1	1	0	0	1	1	1	1	0	0	1	0	1	1	1	0	1	0	1	1	0	0	0	0	0	1	0	0	0	0	0	0	0	1	1	0	1	0	0	0
Chrom09_38275898	0	1	0	1	0	0	0	1	0	1	0	1	0	0	1	0	0	0	1	0	1	0	1	0	0	0	1	0	0	0	1	1	0	1	0	1	0	1	1	1	0	1	0	1	1	0	0	0	1
Chrom09_42413969	0	1	0	1	0	1	0	1	0	1	0	1	0	0	1	0	0	0	1	0	1	0	1	0	0	0	1	0	0	0	1	1	0	1	0	1	0	1	1	1	0	1	0	1	1	0	0	0	1
Chrom09_39047799	0	1	0	1	0	0	0	1	0	1	0	1	0	0	1	0	0	0	1	0	1	0	1	0	0	0	1	0	0	0	1	1	0	1	0	1	0	0	1	1	0	1	0	1	1	0	0	0	1
Chrom09_39192895	0	1	0	1	0	0	0	1	0	1	0	1	0	0	1	0	0	0	1	0	1	0	1	0	0	0	1	0	0	0	1	1	0	1	0	1	0	0	1	1	0	1	0	1	1	0	0	0	1
Chrom09_43486769	0	1	0	1	0	0	0	1	0	1	0	1	0	0	1	0	0	0	1	0	1	0	1	1	0	0	1	0	0	0	1	1	0	1	0	1	0	0	1	1	0	1	0	1	1	0	0	0	1
Chrom11_329915	0	1	0	0	1	1	0	0	0	0	1	1	1	0	1	0	0	0	0	0	1	0	1	1	1	0	0	1	1	1	1	1	1	0	0	1	0	1	0	1	0	1	1	1	0	1	0	0	1
Chrom11_989390	0	1	0	0	1	1	0	0	0	0	1	1	1	0	1	0	0	0	0	0	1	0	1	1	0	0	0	1	1	1	1	1	1	0	0	1	0	1	0	1	0	1	1	1	0	1	0	0	1
Chrom11_4679130	0	1	0	0	1	1	0	0	1	0	1	1	1	0	1	0	0	0	0	0	1	0	1	1	1	0	0	1	1	1	1	1	1	0	1	1	0	1	0	1	0	1	1	1	0	1	0	0	1
Chrom11_5033667	0	1	0	0	1	1	0	0	1	0	1	1	1	0	0	0	0	0	0	0	1	0	1	1	1	0	0	1	1	1	1	1	1	0	1	1	0	1	0	1	0	1	1	1	0	1	0	0	1
Chrom11_14150988	0	1	1	0	0	0	1	1	1	1	0	0	0	0	1	1	1	0	0	1	0	1	1	0	0	0	1	1	0	1	1	0	0	0	0	1	0	1	1	0	1	0	0	1	1	1	0	0	0
Chrom11_13849049	0	1	1	0	0	0	1	1	1	1	0	0	0	0	1	1	1	0	0	1	0	1	1	0	0	0	1	1	0	1	1	0	0	0	0	1	0	1	1	0	1	0	0	1	1	1	0	0	0
Chrom11_14589325	0	1	1	0	0	0	1	1	1	1	0	0	0	0	1	1	1	0	0	1	0	0	1	0	0	0	1	1	0	1	1	0	0	0	0	1	0	1	1	0	1	0	0	1	1	1	0	0	0
Chrom11_15534338	0	1	1	0	0	0	1	1	1	1	0	0	0	0	1	1	1	0	0	1	0	0	1	0	0	0	1	1	0	1	1	0	0	0	0	1	0	1	1	0	1	0	0	1	1	1	0	0	0
Chrom11_16000288	0	1	1	1	1	1	1	0	0	1	1	0	1	1	1	0	1	1	1	0	0	1	1	1	1	0	0	0	1	0	0	0	0	1	1	1	0	0	0	0	1	0	1	1	0	0	0	0	0
Chrom11_16000358	0	1	1	1	1	1	1	0	0	1	1	0	1	1	1	0	1	1	1	0	0	1	1	1	1	0	0	0	1	0	0	0	0	1	1	1	0	0	0	0	1	0	1	1	0	0	0	0	0
Chrom11_22290234	0	1	1	1	1	0	1	0	0	1	1	0	1	1	1	1	1	1	1	0	0	1	1	0	1	0	0	0	1	0	0	0	0	1	1	0	0	0	0	0	1	0	1	1	0	0	0	0	0
Chrom11_22698061	0	1	1	1	1	0	1	0	0	1	1	0	1	1	1	1	1	1	1	0	0	1	1	0	1	0	0	0	1	0	0	0	0	1	1	1	0	0	0	0	1	0	1	1	0	0	0	0	0
Chrom11_26335796	0	1	1	1	1	0	1	0	0	1	1	0	1	1	1	1	1	1	1	0	0	1	1	0	1	0	0	0	1	0	0	0	0	1	1	1	0	0	0	0	1	0	1	1	0	0	0	0	0
Chrom11_27389256	0	1	1	0	0	0	0	1	1	1	1	0	0	1	1	0	1	0	0	1	0	0	1	0	0	0	1	1	0	1	1	0	0	0	1	1	0	1	0	0	1	0	0	1	1	1	0	0	0
Chrom11_30816840	0	1	1	1	1	0	1	0	0	1	1	0	1	1	1	1	1	1	1	0	0	1	1	1	1	0	0	0	1	0	0	0	0	1	1	1	0	0	0	0	1	0	1	1	0	0	0	0	0
Chrom11_29667499	0	1	1	1	1	0	1	0	0	1	1	0	1	1	1	1	1	1	1	0	0	1	1	1	1	0	0	0	1	0	0	0	0	1	1	0	0	0	0	0	1	0	1	1	0	0	0	0	0
Chrom11_29667533	0	1	1	1	1	0	1	0	0	1	1	0	1	1	1	1	1	1	1	0	0	1	1	1	0	0	0	0	1	0	0	0	0	1	1	0	0	0	0	0	1	0	1	1	0	0	0	0	0
Chrom11_38833262	0	1	1	1	1	0	1	0	1	1	1	0	1	1	1	1	1	1	1	0	0	1	1	1	0	0	0	1	1	0	0	0	0	1	1	0	0	0	0	0	0	0	1	0	0	0	0	0	1
Chrom11_38887444	0	1	1	1	1	0	1	0	1	1	1	0	1	1	1	1	1	1	1	0	0	1	1	0	0	0	0	1	1	0	0	0	0	1	1	0	0	0	0	0	0	0	1	0	0	0	0	0	1
Chrom11_42379274	0	1	1	1	1	0	1	0	1	1	1	0	1	1	1	1	1	1	1	0	0	1	1	0	0	0	0	1	1	0	0	0	0	1	0	1	0	0	0	0	0	0	1	0	0	0	0	0	1
Chrom11_38961682	0	1	1	1	1	0	1	0	1	1	1	0	1	1	1	1	1	1	1	0	0	1	1	0	0	0	0	1	1	0	0	0	0	1	1	0	0	0	0	0	0	0	1	0	0	0	0	0	1
Chrom11_42910903	0	1	1	1	1	0	1	0	1	1	0	0	1	1	1	1	1	1	1	0	0	1	1	0	0	0	0	1	1	0	0	0	0	1	1	0	0	0	1	0	0	0	1	0	0	0	0	0	1
Chrom06_6741074	0	1	0	1	1	0	0	1	1	0	1	1	1	0	1	0	0	0	0	0	0	0	1	1	1	0	0	1	1	0	0	1	1	0	0	0	0	1	0	1	1	1	1	0	0	0	0	0	1
Chrom06_7869382	0	1	0	1	1	0	0	1	1	0	1	1	1	0	1	0	0	0	0	0	0	0	1	1	1	0	0	1	1	0	0	1	1	0	0	0	0	1	0	1	1	1	1	0	0	0	0	0	1
Chrom06_26320984	0	1	0	0	0	0	0	1	1	1	1	1	1	0	1	1	1	0	0	0	0	0	1	0	1	0	0	1	1	0	0	1	1	1	0	0	0	1	0	1	0	1	1	0	0	0	0	0	1
Chrom06_26429497	0	1	0	0	0	0	0	1	1	1	1	1	1	0	1	1	1	0	0	0	0	0	1	0	1	0	0	1	1	0	0	1	1	1	0	0	0	1	0	1	0	1	1	0	0	0	0	0	1
Chrom06_30263260	0	1	0	0	0	0	0	1	1	1	1	1	1	0	1	1	1	0	0	0	0	0	1	0	1	0	0	1	1	1	0	1	1	1	0	1	0	1	0	1	0	1	1	0	0	0	0	0	1
Chrom06_28305074	0	1	0	0	0	0	0	1	1	1	1	1	1	0	1	1	1	0	0	0	0	0	1	0	1	0	0	1	1	1	0	1	1	1	0	0	0	1	0	1	0	1	1	0	0	0	0	0	1
Chrom06_36097876	0	1	1	0	0	0	0	1	1	1	1	0	1	0	1	1	1	0	0	0	0	0	1	0	1	0	0	1	1	1	0	1	1	1	0	0	0	1	0	0	0	1	1	0	0	0	0	0	1
Chrom06_33966486	0	1	1	0	0	0	0	1	1	1	1	0	1	0	1	1	1	0	0	0	0	0	1	0	1	0	0	1	0	1	0	1	1	1	0	0	0	1	0	1	0	1	1	0	0	0	0	0	1
Chrom06_38383105	0	1	0	1	1	0	1	0	1	0	1	1	0	1	1	1	0	1	0	1	1	0	1	1	0	1	0	0	1	0	1	1	1	0	1	0	0	0	1	0	0	0	0	0	1	0	0	0	0
Chrom06_35994045	0	1	0	1	1	0	1	0	1	0	1	1	0	1	1	1	0	1	0	1	1	0	1	1	0	1	0	0	1	0	1	1	1	0	1	0	0	0	1	0	0	0	0	0	1	0	0	0	0
Chrom06_39325081	0	1	0	1	1	0	1	0	1	0	1	1	0	1	1	1	0	1	0	1	1	0	1	1	0	1	0	0	1	0	1	1	1	0	1	0	0	0	1	0	0	0	0	0	1	0	0	0	0
Chrom06_37164009	0	1	0	1	1	0	1	0	1	0	1	1	0	1	1	1	0	1	0	1	1	0	1	1	0	1	0	0	1	0	1	1	1	0	1	0	0	0	1	0	0	0	0	0	1	0	0	0	0
Chrom06_40060926	0	1	0	1	1	0	1	0	1	0	1	1	0	1	1	1	0	1	0	1	1	0	1	1	0	1	0	0	1	0	1	1	1	0	1	0	0	0	1	0	0	0	0	0	1	0	0	0	0
Chrom06_38528729	0	1	0	1	1	0	1	0	1	0	1	1	0	1	0	1	0	1	1	1	1	0	1	1	0	1	1	0	1	0	1	1	1	0	1	0	0	0	1	0	0	0	0	0	1	0	0	0	0
Chrom06_38560937	0	1	0	1	1	0	1	0	1	0	1	1	0	1	0	1	0	1	1	1	0	0	1	1	0	1	1	0	1	0	1	1	1	0	1	0	0	0	1	0	0	0	0	0	1	0	0	0	0
Chrom06_39156530	0	1	0	1	1	0	1	0	1	0	1	1	0	1	0	1	0	1	1	1	0	0	1	1	0	1	1	0	1	0	1	1	1	0	1	0	0	0	1	0	0	0	0	0	1	0	0	0	0
Chrom03_50910828	0	1	0	0	0	0	1	1	1	1	1	1	1	1	1	1	0	1	0	1	1	0	1	1	1	0	1	0	1	0	0	0	0	0	1	1	0	1	1	1	1	1	1	1	0	1	0	0	1
Chrom03_47380226	0	1	0	0	0	0	1	1	1	1	1	1	1	1	1	1	0	1	0	1	1	0	1	1	1	0	1	0	1	0	0	0	0	0	1	1	0	1	1	1	1	1	1	1	0	1	0	0	1
Chrom03_49954306	0	1	0	0	0	0	1	1	1	1	1	1	1	1	1	1	0	1	0	1	1	0	1	1	1	0	1	0	1	0	0	0	0	0	1	1	0	1	1	1	1	1	1	1	0	1	0	0	1
Chrom03_49841942	0	1	0	0	0	0	1	1	1	1	1	1	1	1	1	1	0	1	0	1	1	0	1	1	1	0	1	0	1	0	0	0	0	0	1	0	0	1	1	1	1	1	1	1	0	1	0	0	1
Chrom03_35284035	0	1	0	0	1	1	0	0	1	0	0	1	0	1	1	0	1	0	1	0	1	1	1	0	1	1	1	0	1	1	1	0	1	0	0	0	0	1	1	0	0	1	1	0	1	0	0	0	1
Chrom03_24535745	0	1	1	1	1	0	1	0	1	1	1	0	1	0	0	1	1	1	0	0	0	1	1	0	0	0	1	1	0	0	0	0	1	1	1	1	0	0	0	1	1	1	0	1	1	1	0	0	1
Chrom03_16355807	0	1	0	0	1	1	0	0	1	0	0	1	0	1	0	0	0	0	1	1	1	1	1	0	1	1	1	0	1	1	1	1	1	0	0	0	0	1	1	0	0	1	1	0	0	0	0	0	1
Chrom03_14785955	0	1	0	0	1	1	0	0	1	0	0	1	0	1	0	0	0	0	1	1	1	1	1	1	1	1	1	0	1	0	1	1	1	0	0	0	0	1	1	0	0	1	1	0	0	0	0	0	1
Chrom08_12583807	0	1	1	0	1	1	0	0	1	1	1	1	1	1	0	0	1	1	1	0	0	1	1	0	0	0	0	1	0	1	1	1	1	0	1	0	0	1	0	0	0	0	1	0	0	1	0	0	0
Chrom08_18145252	0	1	1	0	1	1	1	0	1	1	1	1	1	0	0	0	0	1	1	1	1	0	1	0	0	0	0	1	0	1	1	1	1	0	1	0	0	1	0	0	0	0	1	0	0	1	0	0	0
Chrom08_18190960	0	1	1	0	1	1	1	0	1	1	1	1	1	0	0	0	0	1	1	1	1	0	1	0	0	0	0	1	0	1	1	1	1	0	1	0	0	1	0	0	0	0	1	0	0	1	0	0	0
Chrom08_19071266	0	1	1	0	1	1	1	0	1	1	1	1	1	0	0	0	0	1	1	1	1	0	1	0	0	0	0	1	0	1	1	1	1	0	1	0	0	1	0	0	0	0	1	0	0	1	0	0	0
Chrom08_20036103	0	1	1	0	1	1	1	0	1	1	1	1	1	0	0	0	0	1	1	1	1	0	1	0	0	0	0	1	0	1	1	1	1	0	1	0	0	1	0	0	0	0	1	0	0	1	0	0	0
Chrom08_20425873	0	1	1	0	1	1	1	0	1	1	1	1	1	0	0	1	0	1	1	1	1	0	1	0	0	1	0	1	0	1	1	1	1	0	1	0	0	1	0	0	0	0	1	0	0	1	0	0	0
Chrom08_20672551	0	1	1	0	1	1	1	0	1	1	1	1	1	0	0	1	0	1	1	1	1	0	1	0	0	0	0	1	0	1	1	1	1	0	1	0	0	1	0	1	0	0	1	0	0	1	0	0	0
Chrom08_22048844	0	1	1	0	1	1	1	0	1	1	1	1	1	0	0	1	0	1	1	1	1	0	1	0	0	0	0	1	0	1	1	1	1	0	1	0	0	1	0	0	0	0	1	0	0	1	0	0	0
Chrom08_22077980	0	1	1	0	1	1	1	0	1	1	1	1	1	0	0	1	0	1	1	1	1	0	1	0	0	0	0	1	0	1	1	1	1	0	1	0	0	1	0	1	0	0	1	0	0	1	0	0	0
Chrom08_26082657	0	1	1	0	1	1	1	0	0	1	1	1	1	0	0	1	0	1	1	1	1	0	1	0	0	0	0	1	0	1	1	1	1	0	1	0	0	1	0	1	0	0	1	0	0	1	0	0	0
Chrom08_29231578	0	1	1	0	1	1	1	0	0	1	1	1	1	0	0	1	0	1	1	1	1	0	1	0	0	0	0	1	0	1	1	1	1	0	1	0	0	1	0	1	0	0	1	0	0	1	0	0	0
Chrom08_32185584	0	1	1	0	1	1	1	0	0	1	1	1	1	0	0	1	0	1	1	1	1	0	1	0	0	0	0	1	0	1	1	1	1	0	1	0	0	1	0	1	0	0	1	0	0	1	0	0	0
Chrom08_47002957	0	1	0	0	0	0	0	1	0	1	0	1	1	1	1	0	1	0	1	0	0	1	1	0	1	1	1	1	0	1	1	0	1	1	0	1	0	0	0	0	1	1	1	1	1	1	0	0	0
Chrom05_33402710	0	1	1	0	0	0	0	0	1	0	1	1	1	0	1	1	1	0	1	1	1	1	1	1	0	1	0	1	0	1	0	1	1	1	0	0	0	0	1	1	1	1	1	0	1	0	0	0	1
Chrom05_37120707	0	1	1	0	0	0	0	0	1	0	1	1	1	0	1	1	1	0	1	1	1	1	1	0	0	1	0	1	0	1	0	1	1	1	0	0	0	0	1	1	1	1	1	0	1	0	0	0	1
Chrom05_40170121	0	1	1	0	0	0	0	0	1	0	1	1	1	0	1	1	1	0	1	1	1	1	1	0	0	1	0	0	0	1	1	1	1	1	0	0	0	0	0	1	1	1	1	0	1	0	0	0	1
Chrom05_40964699	0	1	1	0	0	0	0	0	1	0	1	1	1	0	1	1	1	0	1	1	1	1	1	0	0	1	0	0	0	1	1	1	1	1	0	0	0	0	1	1	1	1	1	0	1	0	0	0	1
Chrom05_41927263	0	1	1	0	0	0	0	0	1	0	1	1	1	0	1	1	1	0	1	1	1	1	1	1	0	1	0	0	0	1	1	1	1	1	0	0	0	0	0	1	1	1	1	0	1	0	0	0	1
Chrom05_47127493	0	1	1	0	0	0	0	0	1	0	1	1	1	0	1	1	1	0	1	0	1	1	1	0	1	1	0	0	0	1	1	1	1	1	0	0	0	0	0	1	1	1	1	0	1	0	0	0	1
Chrom05_46773223	0	1	1	0	0	0	0	0	1	0	0	1	1	0	1	1	1	0	0	0	1	1	1	0	1	1	1	0	1	1	1	1	1	1	0	0	0	0	0	1	1	1	0	0	1	0	0	0	0
Chrom05_13154878	0	1	1	0	1	1	1	0	1	1	0	0	1	0	0	1	0	0	1	1	0	1	1	0	0	1	1	0	0	0	1	0	0	1	1	0	0	1	0	1	1	1	0	1	1	1	0	0	0
Chrom05_18589455	0	1	1	1	1	1	1	0	1	1	0	0	1	0	0	0	0	0	1	1	0	1	1	0	0	1	1	0	0	0	1	0	0	1	1	0	0	1	0	1	1	1	0	1	1	1	0	0	0
Chrom05_21316986	0	1	1	0	0	0	0	0	1	0	1	1	1	0	1	1	1	1	1	1	1	1	1	0	0	1	0	1	0	1	0	1	1	1	0	0	0	0	0	1	1	1	1	0	1	0	0	0	1
Chrom05_27953380	0	1	1	0	0	0	0	0	1	0	0	1	1	0	1	1	1	0	1	1	1	1	1	1	0	1	0	1	0	1	0	1	1	1	0	0	0	0	1	0	1	1	1	0	1	0	0	0	1
Chrom05_32439769	0	1	1	0	0	0	0	0	1	0	1	1	1	0	1	1	1	0	1	1	1	1	1	0	0	1	0	1	0	1	0	1	1	1	0	0	0	0	1	1	1	1	1	0	1	0	0	0	1
Chrom07_9780722	0	1	0	0	0	0	1	1	0	1	1	1	0	0	1	1	0	1	0	0	0	1	1	0	0	1	0	1	1	0	0	1	1	0	0	0	0	1	0	1	0	1	0	1	0	0	0	0	1
Chrom07_11945314	0	1	0	0	0	0	1	1	0	1	1	1	0	0	1	1	0	0	0	0	0	1	1	0	0	1	1	1	1	0	0	0	1	0	0	1	0	1	0	1	0	1	0	1	0	0	0	0	1
Chrom07_11174987	0	1	0	0	0	0	1	1	0	1	1	1	0	0	1	1	0	0	0	0	0	1	1	0	0	1	1	1	1	0	0	0	1	0	0	1	0	1	0	1	0	1	0	1	0	0	0	0	1
Chrom07_14651422	0	1	0	0	0	0	1	1	0	1	1	1	0	0	1	1	0	0	0	0	0	1	1	0	0	1	1	1	1	1	0	0	1	0	0	1	0	1	0	1	0	1	0	1	0	0	0	0	1
Chrom07_16343986	0	1	0	0	0	0	0	1	0	1	1	1	0	0	1	1	0	0	0	0	0	1	1	0	0	1	1	1	1	1	0	0	1	0	0	1	0	1	0	1	0	1	0	1	0	0	0	0	1
Chrom07_16678566	0	1	0	0	0	0	0	1	0	1	1	1	0	0	1	1	0	0	0	0	0	1	1	0	0	1	1	1	1	1	0	0	1	0	0	0	0	1	1	1	0	1	0	1	0	0	0	0	1
Chrom07_17602580	0	1	0	0	0	0	0	1	0	1	1	1	0	0	1	1	0	0	0	0	0	1	1	1	0	1	1	1	1	1	0	0	1	0	0	1	0	1	0	1	0	1	0	1	0	0	0	0	1
Chrom07_16601379	0	1	0	0	0	0	0	1	0	1	1	1	0	0	1	1	0	0	0	0	0	1	1	0	1	1	1	1	1	1	0	0	1	0	0	1	0	1	0	1	0	1	0	1	0	0	0	0	1
Chrom07_16655086	0	1	1	1	1	1	0	1	1	0	1	0	1	1	0	1	1	0	1	1	0	0	1	0	1	0	0	0	0	1	1	1	0	1	1	0	0	1	1	0	1	0	1	0	1	1	0	0	1
Chrom07_19610196	0	1	1	0	0	1	0	1	1	0	1	0	1	1	0	1	1	0	1	1	0	0	1	0	1	0	0	0	0	1	1	1	0	1	1	0	0	1	1	0	1	0	1	0	1	1	0	0	1
Chrom07_24102394	0	1	1	0	1	1	0	1	1	0	1	0	1	1	0	1	1	0	1	1	0	0	1	0	1	0	0	0	0	1	1	1	0	1	1	0	0	1	1	0	1	0	0	0	1	1	0	0	1
Chrom07_37913127	0	1	0	1	0	1	1	0	1	0	1	1	0	1	1	0	0	1	0	0	1	0	1	0	0	0	1	0	0	0	0	0	1	1	1	0	0	1	1	1	1	0	1	0	0	1	0	0	0
Chrom07_36138743	0	1	0	1	0	1	1	0	1	0	1	1	0	1	1	0	0	1	0	0	1	0	1	0	0	0	1	0	0	0	0	0	1	1	1	0	0	0	1	1	1	0	1	0	0	1	0	0	0
Chrom07_35900360	0	1	0	1	0	0	0	0	1	0	1	1	0	1	1	0	0	1	0	0	1	0	1	0	0	0	1	0	0	0	0	0	1	1	1	0	0	1	1	1	1	0	1	0	0	1	0	0	0
Chrom07_36080132	0	1	0	1	0	0	0	0	1	0	1	1	0	1	1	0	0	1	0	0	1	0	1	0	0	0	1	0	0	0	0	0	1	1	1	0	0	1	1	1	1	0	1	0	0	1	0	0	0
Chrom07_36891424	0	1	0	1	0	0	0	0	1	0	1	1	0	1	1	0	0	1	0	0	1	0	1	0	0	0	1	0	0	0	0	0	1	1	1	0	0	1	1	0	1	0	1	0	0	1	0	0	0
Chrom02_28021587	0	1	1	0	0	1	0	1	0	1	1	0	1	0	0	0	1	1	0	1	1	0	1	0	1	0	1	1	0	1	0	1	1	1	1	1	0	1	0	1	1	1	1	1	1	1	0	0	0
Chrom02_27094051	0	1	1	0	0	1	0	1	0	1	1	0	1	0	0	0	1	1	0	1	1	0	1	1	1	0	1	1	0	1	0	1	1	1	1	1	0	1	0	1	1	1	1	1	1	1	0	0	1
Chrom02_26929940	0	1	1	0	0	1	0	1	0	1	1	0	1	0	0	0	1	1	0	1	1	0	1	1	1	0	1	1	0	1	0	1	1	1	1	0	0	1	0	1	1	1	1	1	1	1	0	0	0
Chrom02_11795298	0	1	0	1	0	0	1	0	1	0	1	0	0	0	1	1	1	0	0	1	0	1	1	0	0	1	1	0	0	0	1	0	0	0	0	1	1	0	1	0	0	1	1	1	0	0	0	0	0
Chrom02_11656933	0	1	0	1	0	0	1	0	1	0	1	1	0	0	1	1	1	0	0	1	0	1	1	0	0	1	1	0	0	0	1	0	0	0	0	1	0	0	1	0	1	1	1	1	0	0	0	0	0
Chrom02_11595433	0	1	1	0	0	1	0	1	0	1	0	1	1	0	0	0	0	1	1	1	1	0	1	0	1	0	1	1	0	1	0	1	1	0	1	0	0	1	0	1	1	0	1	1	1	1	0	0	1
Chrom02_8153012	0	1	0	0	0	1	0	1	0	0	0	1	1	0	0	0	0	1	1	1	1	0	1	1	1	0	1	1	0	1	0	1	1	0	1	1	0	1	0	1	1	0	1	1	1	1	0	0	1
Chrom02_7102753	0	1	1	1	0	0	1	0	1	1	1	1	0	0	1	1	1	0	0	1	0	1	1	0	0	0	1	0	0	0	1	0	0	0	0	0	0	0	1	0	1	1	1	1	0	0	0	0	0
Chrom02_3950837	0	1	0	0	0	1	0	1	1	0	0	1	1	1	0	0	0	1	1	1	1	1	1	0	1	0	1	1	0	1	0	1	1	0	1	0	0	1	0	1	1	0	1	0	1	1	0	0	1
Chrom02_3344968	0	1	0	0	0	1	0	1	1	0	0	1	1	1	0	0	0	1	1	1	1	1	1	0	1	0	1	1	0	1	0	1	1	0	0	0	0	1	0	1	1	0	1	0	1	1	0	0	1
Chrom02_2948367	0	1	0	0	0	1	0	1	1	0	0	1	1	1	0	0	0	1	1	1	1	1	1	0	0	0	1	1	0	1	0	1	1	0	1	0	0	1	0	1	1	0	1	0	1	1	0	0	1
Chrom02_2420682	0	1	1	1	0	0	1	0	0	1	1	1	0	1	1	0	1	0	0	0	0	0	1	0	1	0	0	0	0	0	1	0	0	0	1	1	0	0	1	0	1	1	1	1	0	0	0	0	0
Chrom02_354205	0	1	1	0	0	1	0	1	1	0	0	1	1	1	0	0	0	1	1	1	1	1	1	0	0	0	1	1	0	1	0	1	1	0	1	0	0	1	0	1	0	0	1	0	1	1	0	0	1
Chrom04_55970714	0	1	1	1	0	0	0	1	0	0	1	1	0	1	1	0	0	0	1	1	0	1	1	0	0	0	1	0	1	0	0	0	0	0	1	1	0	0	0	1	0	1	1	1	1	0	0	0	0
Chrom04_2399561	0	1	1	1	1	1	1	1	1	0	1	0	1	1	0	0	1	0	1	1	0	1	1	0	0	0	0	0	0	1	0	0	1	1	1	0	0	0	0	1	1	0	1	0	1	0	0	0	1
Chrom04_1849926	0	1	1	1	1	1	1	1	1	0	1	0	1	1	0	0	1	0	1	1	0	1	1	0	0	0	0	0	0	1	0	0	1	1	1	0	0	0	0	1	1	0	1	0	1	0	0	0	1
Chrom04_1849907	0	1	1	1	1	1	1	1	1	0	1	0	1	1	0	0	1	0	1	1	0	1	1	0	0	0	0	0	0	1	0	0	1	1	1	0	1	0	0	1	1	0	1	0	1	0	0	0	1
Chrom01_731803	0	1	1	0	1	1	0	1	1	0	1	0	1	1	1	1	0	1	0	1	0	1	1	0	0	0	1	1	1	1	0	0	0	0	0	1	0	1	1	0	1	1	1	1	0	0	0	0	0
Chrom01_897938	0	1	1	0	1	1	0	1	1	0	1	0	1	1	1	1	0	1	0	1	0	1	1	0	0	0	1	1	1	1	0	0	0	0	0	0	0	1	1	0	1	1	1	1	0	0	0	0	0
Chrom01_898195	0	1	1	0	1	1	0	1	1	0	1	0	1	1	1	1	0	1	0	1	0	1	1	0	0	0	1	1	1	1	0	0	0	0	0	1	0	1	1	0	1	1	1	1	0	0	0	0	0
Chrom01_2712970	0	1	1	0	1	1	0	1	0	0	1	0	1	1	1	1	0	1	0	1	0	1	1	0	0	1	1	1	1	1	0	0	0	0	0	1	0	1	1	0	1	1	1	1	0	0	0	0	0
Chrom01_3347420	0	1	1	0	1	1	0	1	0	0	1	0	1	1	1	1	0	1	0	1	0	1	1	0	0	1	1	1	1	1	0	0	0	0	0	1	0	1	1	0	1	1	1	1	0	0	0	0	0
Chrom01_3822338	0	1	1	1	0	0	0	0	1	1	1	1	1	1	0	0	1	0	1	0	1	0	1	0	0	0	0	1	0	0	1	1	1	1	0	1	0	1	0	1	0	0	0	1	1	1	0	0	1
Chrom01_4217739	0	1	1	1	0	0	0	0	1	1	1	1	1	1	0	0	1	0	1	0	1	0	1	0	0	0	0	1	0	0	1	1	1	1	0	1	0	1	0	1	0	0	0	1	1	1	0	0	1
Chrom01_4222390	0	1	1	0	1	1	0	1	0	0	1	0	1	1	1	1	0	1	0	1	0	1	1	0	0	1	1	1	1	1	0	0	0	0	0	1	0	1	1	0	1	1	1	1	0	0	0	0	0
Chrom01_4872361	0	1	1	0	1	1	0	1	0	0	1	0	1	1	1	1	0	1	0	1	0	1	1	0	0	1	1	1	1	1	0	0	0	0	0	1	0	1	1	0	1	1	1	1	0	0	0	0	0
Chrom01_5598995	0	1	1	0	1	1	0	1	0	0	1	0	1	1	1	1	0	1	0	1	0	1	1	0	0	1	1	1	1	1	0	1	0	0	0	1	0	1	1	0	1	1	0	1	0	0	0	0	0
Chrom01_7645564	0	1	1	1	0	0	0	0	1	1	1	1	1	1	0	0	1	0	1	0	0	0	1	0	0	0	0	1	0	0	1	1	1	1	0	1	0	1	0	1	0	0	1	1	1	1	0	0	1
Chrom01_7701804	0	1	1	0	1	1	0	1	0	0	1	0	1	1	1	1	0	1	0	1	1	1	1	0	0	1	1	1	1	1	0	1	0	0	0	1	0	1	1	0	1	1	0	1	0	0	0	0	0
Chrom01_8707555	0	1	1	0	1	0	0	1	0	0	1	0	1	1	1	1	0	1	0	1	1	1	1	0	0	1	1	1	1	1	0	1	0	0	0	1	0	1	1	0	1	1	0	1	0	0	0	0	0
Chrom01_11349137	0	1	1	0	1	0	0	1	0	0	1	1	1	1	0	1	0	1	0	1	1	1	1	0	0	1	1	1	1	1	1	1	0	0	0	0	0	0	1	0	0	1	0	0	1	0	0	0	0
Chrom01_11456406	0	1	1	1	0	0	0	0	1	0	1	1	1	1	1	0	1	0	1	0	0	0	1	0	0	0	0	1	0	0	0	1	1	1	1	0	0	1	1	1	1	0	1	1	0	1	0	0	1
Chrom01_10273565	0	1	1	0	1	0	0	1	0	1	1	1	1	1	0	1	0	1	0	1	1	1	1	0	0	1	1	1	1	1	1	1	0	0	0	0	0	0	1	0	0	1	0	0	1	0	0	0	0
Chrom01_12901057	0	1	1	1	0	0	0	0	1	0	1	1	1	1	1	0	1	0	1	0	0	0	1	0	0	0	0	1	0	0	0	1	1	1	1	1	0	1	1	1	1	0	1	1	0	1	0	0	1
Chrom01_13889329	0	1	1	1	0	0	0	1	1	0	1	1	1	1	1	1	1	0	1	0	0	0	1	0	0	0	0	1	0	0	0	1	1	1	1	1	0	1	1	1	1	0	1	1	0	1	0	0	1
Chrom01_15042837	0	1	1	0	1	0	1	0	0	1	1	1	1	1	0	1	0	1	0	0	1	1	1	0	0	1	1	1	1	1	1	1	0	0	0	0	0	0	1	0	0	1	0	0	1	1	0	0	0
Chrom01_16884495	0	1	1	0	1	0	1	0	0	1	1	1	1	1	0	1	0	1	0	0	1	1	1	0	0	1	1	1	1	1	1	1	0	0	0	0	0	0	1	0	0	1	0	0	1	1	0	0	0
Chrom01_16220868	0	1	1	0	1	0	1	0	0	1	1	1	1	1	0	1	0	1	0	0	1	1	1	0	0	1	1	1	1	1	1	1	0	0	0	0	0	0	1	0	0	1	0	0	1	1	0	0	0
Chrom01_18025385	0	1	1	1	0	0	0	1	1	0	1	1	1	1	1	1	1	0	1	0	0	0	1	0	1	0	0	1	0	0	0	1	1	1	1	1	0	0	1	1	1	0	1	1	0	1	0	0	1
Chrom01_37034470	0	1	1	1	0	0	1	1	1	0	1	1	1	1	1	0	1	1	0	0	0	1	1	0	1	0	0	0	0	0	1	1	0	1	1	1	0	0	1	1	1	0	1	1	0	1	0	0	0
Chrom01_44366998	0	1	1	1	0	0	0	1	1	0	1	0	1	1	1	0	1	1	0	0	0	1	1	0	1	0	0	0	0	0	1	1	0	1	1	1	0	1	1	1	1	0	1	1	0	1	0	0	0
Chrom01_45236052	0	1	1	1	0	0	0	1	1	0	1	0	1	1	1	0	1	1	0	0	0	1	1	0	1	0	0	0	0	0	1	1	0	1	1	1	0	1	1	1	1	0	1	1	0	1	0	0	0
Chrom01_46267140	0	1	1	1	0	0	0	1	1	0	1	0	1	1	1	0	1	1	0	0	0	1	1	0	1	0	0	0	0	0	1	1	0	1	1	1	0	1	1	1	1	0	1	1	0	1	0	0	0
Chrom01_52394054	0	1	1	0	0	1	0	1	0	1	1	1	1	0	0	0	1	1	1	0	1	1	1	0	0	1	1	0	0	1	0	1	1	1	1	0	0	1	0	0	1	1	0	0	1	1	0	0	1
Chrom10_2718450	0	1	0	0	0	1	1	0	0	0	0	0	0	0	1	0	1	1	0	0	1	0	1	0	1	0	1	0	1	1	0	1	0	1	0	1	0	1	1	1	0	1	0	1	1	1	0	0	0
Chrom10_39963552	0	1	0	0	0	1	0	1	0	0	1	0	0	1	0	1	0	1	1	1	1	1	1	1	0	0	1	0	1	0	0	0	1	1	0	0	0	0	0	0	1	1	0	0	0	0	0	0	0
Chrom12_17246237	0	1	0	1	1	0	1	0	1	0	1	1	1	1	1	1	0	0	0	0	0	0	1	1	1	0	1	1	0	0	1	0	1	1	0	0	0	1	0	0	0	1	1	0	0	1	0	0	1
Chrom12_15258810	0	1	0	1	1	0	0	0	1	0	1	1	1	1	1	1	0	0	0	0	0	0	1	1	1	0	1	1	0	0	1	0	1	1	0	0	0	0	0	0	0	1	1	0	0	1	0	0	1
Chrom12_12091380	0	1	0	1	1	0	0	0	1	0	1	1	1	0	1	1	0	0	0	1	0	0	1	0	1	0	1	1	0	0	1	0	0	1	0	0	0	0	0	0	0	1	1	0	0	1	0	0	1
Chrom12_12318382	0	1	0	1	1	0	0	0	1	0	1	1	1	0	1	1	0	0	0	1	0	0	1	0	1	0	0	1	0	0	1	0	0	1	0	0	0	0	0	0	0	1	1	0	0	1	0	0	1
Chrom09_18017438	0	1	0	1	0	0	1	1	1	1	0	1	0	0	1	0	0	0	1	0	1	0	1	0	0	1	0	0	0	0	1	1	0	1	0	1	0	1	1	1	0	1	0	1	1	1	0	0	0
Chrom09_22956499	0	1	0	1	0	0	0	1	1	0	0	1	0	0	1	0	0	0	1	0	1	0	1	0	0	1	0	0	0	0	1	1	0	1	0	1	0	1	1	1	0	1	0	1	1	1	0	0	1
Chrom09_23957636	0	1	0	1	0	0	0	1	1	0	0	1	0	0	1	0	0	0	1	0	1	0	1	0	0	1	0	0	0	0	1	1	0	1	0	1	0	1	1	1	0	1	0	1	1	1	0	0	1
Chrom09_23957722	0	1	0	1	0	0	0	1	1	0	0	1	0	0	1	0	0	0	1	0	1	0	1	1	0	1	0	0	0	0	1	1	0	1	0	1	0	1	1	1	0	1	0	1	1	1	0	0	1
Chrom09_26124849	0	1	0	1	0	0	0	1	1	0	0	1	0	0	1	0	0	0	1	0	1	0	1	0	0	1	0	0	0	0	1	1	0	1	0	1	0	1	1	1	0	1	0	1	1	1	0	0	1
Chrom09_24138743	0	1	0	1	0	0	0	1	1	0	0	1	0	0	1	0	0	0	1	0	1	0	1	0	0	1	0	0	0	0	1	1	0	1	0	1	0	1	1	1	0	1	0	1	1	1	0	0	1
Chrom09_24316090	0	1	0	1	0	0	0	1	1	0	0	1	0	0	1	0	0	0	1	0	1	0	1	1	0	1	0	0	0	0	1	1	0	1	0	0	0	1	1	1	0	1	0	1	1	1	0	0	1
Chrom09_26497129	0	1	0	1	0	0	0	1	1	0	0	1	0	0	1	0	0	0	1	0	1	0	1	1	0	1	0	0	0	0	1	1	0	1	0	1	0	1	1	1	0	1	0	1	1	1	0	0	1
Chrom09_25432945	0	1	0	1	0	0	0	1	1	0	0	1	0	0	1	0	0	0	1	0	1	0	1	1	0	1	0	0	0	0	1	1	0	1	0	1	0	1	1	1	0	1	0	1	1	1	0	0	1
Chrom09_27697716	0	1	0	1	0	0	0	1	1	0	0	1	0	0	1	0	0	0	1	0	1	0	1	1	0	1	0	0	0	0	1	1	0	1	0	1	0	1	1	1	0	1	0	1	1	1	0	0	1
Chrom09_26165768	0	1	0	1	0	0	0	1	1	0	0	1	0	0	1	0	0	0	1	0	1	0	1	1	0	1	0	0	0	0	1	1	0	1	0	1	0	1	1	1	0	1	0	1	1	0	0	0	1
Chrom09_27413784	0	1	0	1	0	0	0	1	1	0	0	1	0	0	1	0	0	0	1	0	1	0	1	1	0	1	0	0	0	0	1	1	0	1	0	0	0	1	1	1	0	1	0	1	1	1	0	0	1
Chrom09_31994883	0	1	0	1	0	0	0	1	1	0	0	1	0	0	1	0	0	0	1	0	1	0	1	1	0	1	0	0	0	0	1	1	0	1	0	1	0	1	1	1	0	1	0	1	1	1	0	0	1
Chrom09_51686814	0	1	0	0	1	0	0	1	1	1	1	0	0	0	0	1	1	0	1	1	0	1	1	0	0	1	0	1	1	0	1	0	0	1	1	0	0	1	0	0	1	1	1	0	0	1	0	0	1
Chrom09_51750123	0	1	0	0	1	0	0	1	1	1	1	0	0	0	0	1	1	0	1	1	0	1	1	0	0	1	0	1	1	0	1	0	0	1	1	0	0	1	1	0	1	1	1	0	0	1	0	0	1
Chrom09_47524579	0	1	0	0	1	0	0	1	1	1	1	0	0	0	0	1	1	0	1	1	0	1	1	0	0	1	0	1	1	0	1	0	0	1	1	0	0	1	1	0	1	1	1	0	0	1	0	0	1
Chrom09_52837255	0	1	0	0	1	0	0	1	1	1	1	0	0	0	0	1	1	0	1	1	0	1	1	0	0	1	0	1	1	0	1	0	0	1	1	0	0	1	0	0	1	1	1	0	0	0	0	0	1
Chrom09_1120127	0	1	0	0	0	0	0	1	0	1	0	0	1	1	0	1	0	1	1	0	1	0	1	1	1	1	0	0	1	0	1	1	1	1	1	0	1	1	1	1	1	0	1	0	1	1	0	0	0
Chrom09_1489421	0	1	0	0	0	0	0	1	0	1	0	0	1	1	0	1	0	1	1	0	1	0	1	0	1	1	0	0	1	0	1	1	1	1	1	0	0	1	1	1	1	0	1	0	1	1	0	0	0
Chrom09_1605560	0	1	0	0	0	0	0	1	0	1	0	0	1	1	0	1	0	1	1	0	1	0	1	0	1	1	0	0	1	0	1	1	1	1	1	0	0	1	1	1	1	0	1	0	1	1	0	1	0
Chrom09_6887623	0	1	0	0	0	0	0	1	0	1	0	0	0	1	0	1	1	1	1	0	1	0	1	0	1	1	0	1	1	0	1	1	1	1	1	0	0	1	1	1	1	1	1	0	1	1	0	0	0
Chrom09_8267068	0	1	0	0	0	0	0	1	0	1	0	0	0	1	0	1	1	1	1	0	1	0	1	0	1	1	0	1	1	0	1	1	1	1	1	0	0	1	1	1	1	1	1	0	0	1	0	0	0
Chrom09_8706451	0	1	0	0	0	0	0	1	0	1	0	0	0	1	0	1	1	1	1	0	1	0	1	0	1	1	0	1	1	0	1	1	1	1	1	0	0	1	1	1	1	1	1	0	0	1	0	0	1
Chrom09_8731587	0	1	0	0	0	0	0	1	0	1	0	0	0	1	0	1	1	1	1	0	1	0	1	0	1	1	0	1	1	0	1	1	1	1	1	0	0	1	1	1	1	1	1	0	0	1	0	0	0
Chrom09_10761866	0	1	0	1	0	0	1	0	1	1	0	1	1	0	1	0	0	0	1	0	1	0	1	1	0	1	0	0	0	0	1	1	0	1	0	1	0	1	1	0	0	0	0	1	1	1	0	0	1
Chrom09_12629961	0	1	0	1	0	0	1	0	1	1	0	1	1	0	1	0	0	0	1	0	1	0	1	0	0	1	0	0	0	0	1	1	0	1	0	1	0	1	1	0	0	0	0	1	1	1	0	0	1
Chrom09_14453121	0	1	0	1	0	0	1	0	1	1	0	1	1	0	1	0	0	0	1	0	1	0	1	0	0	1	0	0	0	0	1	1	0	1	0	1	0	1	1	0	0	0	0	1	1	1	0	0	1
Chrom09_14748564	0	1	0	1	0	0	1	0	1	1	0	1	1	0	1	0	0	0	1	0	1	0	1	0	0	1	0	0	0	0	1	1	0	1	0	1	0	1	1	0	0	0	0	1	1	1	0	0	1
Chrom09_13584330	0	1	0	1	0	0	1	0	1	1	0	1	1	0	1	0	0	0	1	0	1	0	1	0	0	1	0	0	0	0	1	1	0	1	0	1	0	1	1	0	0	0	0	1	1	1	0	0	0
Chrom11_42757674	0	1	0	1	1	1	1	0	0	0	1	1	0	0	0	1	0	1	1	0	0	0	1	0	1	1	1	0	1	1	1	1	1	0	0	0	0	1	1	1	1	1	1	0	0	0	0	0	1
Chrom11_46574415	0	1	0	1	1	1	1	0	0	0	1	1	0	0	0	1	0	1	1	0	0	0	1	0	1	1	1	0	1	1	1	1	1	0	0	0	0	1	1	1	1	1	1	0	0	0	0	0	0
Chrom06_6754508	0	1	1	0	0	0	0	0	0	0	0	0	0	0	1	0	1	1	0	0	1	0	1	1	0	0	0	0	0	1	1	1	0	1	1	0	0	0	1	1	0	1	0	0	0	0	0	0	1
Chrom06_17330514	0	1	1	0	0	0	1	0	1	0	1	0	0	0	1	0	0	1	0	0	1	0	1	1	0	0	0	0	0	1	1	1	0	1	1	0	0	0	1	1	0	1	0	0	0	0	0	0	1
Chrom06_19036689	0	1	1	0	0	0	1	0	1	0	1	0	0	0	1	0	0	1	0	0	1	0	1	1	0	0	0	0	0	1	1	1	1	1	1	0	0	0	1	1	0	1	0	0	0	0	0	0	0
Chrom06_19939070	0	1	1	0	0	0	1	0	1	0	1	0	0	0	1	0	0	1	0	0	1	0	1	1	0	0	0	0	0	1	1	1	1	1	1	0	0	0	1	1	0	1	0	0	0	0	0	0	0
Chrom06_22147369	0	1	1	1	1	0	1	0	1	0	1	0	0	0	1	1	0	1	0	1	1	0	1	0	0	0	0	0	0	1	1	1	1	0	1	0	0	0	1	1	0	1	0	0	1	0	0	0	0
Chrom06_30964328	0	1	0	1	1	0	1	0	1	0	1	0	0	1	1	1	0	1	0	1	1	0	1	1	0	1	0	0	0	0	1	1	1	0	1	0	0	0	1	0	0	0	0	0	1	0	0	0	0
Chrom06_31162842	0	1	0	1	1	0	1	0	1	0	1	0	0	1	1	1	0	1	0	1	1	0	1	1	0	1	0	0	0	0	1	1	1	0	1	0	0	0	1	0	0	0	0	0	1	0	0	0	0
Chrom06_32337361	0	1	0	1	1	0	1	0	1	0	1	0	0	1	1	1	0	1	0	1	1	0	1	1	0	1	0	0	0	0	1	1	1	0	1	0	0	0	1	0	0	0	0	0	1	0	0	0	0
Chrom06_32506751	0	1	0	1	1	0	1	0	1	0	0	0	0	1	1	1	0	1	0	1	1	0	1	0	0	1	0	0	0	0	1	1	1	0	1	0	0	0	1	0	0	0	0	0	1	0	0	0	0
Chrom06_33019850	0	1	0	1	1	0	1	0	1	0	1	0	0	1	1	1	0	1	0	1	1	0	1	1	0	1	0	0	0	0	1	1	1	0	1	0	0	0	1	0	0	0	0	0	1	0	0	0	0
Chrom06_36221886	0	1	0	1	1	0	1	0	1	0	1	1	0	1	1	1	0	1	0	1	1	0	1	1	0	1	0	0	0	0	1	1	1	0	1	0	0	0	1	0	0	0	0	0	1	0	0	0	0
Chrom06_33927776	0	1	0	1	1	0	1	0	1	0	1	1	0	1	1	1	0	1	0	1	1	0	1	1	0	1	0	0	1	0	1	1	1	0	1	0	0	0	1	0	0	0	0	0	1	0	0	0	0
Chrom06_33966030	0	1	0	1	1	0	1	0	1	0	1	1	0	1	1	1	0	1	0	1	1	0	1	1	0	1	0	0	1	0	1	1	1	0	1	0	0	0	1	0	0	0	0	0	1	0	0	0	0
Chrom06_34017814	0	1	0	1	1	0	1	0	1	0	1	1	0	1	1	1	0	1	0	1	1	0	1	1	0	1	0	0	1	0	1	1	1	0	1	0	0	0	1	0	0	0	0	0	1	0	0	0	0
Chrom06_39590886	0	1	1	0	0	0	0	1	1	1	1	0	1	0	1	1	1	0	0	0	0	0	1	1	1	0	0	1	0	1	0	1	1	1	1	0	0	1	0	1	0	1	1	0	0	0	0	0	1
Chrom06_42411722	0	1	1	0	1	0	1	0	1	0	1	0	0	1	1	1	0	1	0	1	1	0	1	0	0	1	0	0	0	1	1	1	1	0	0	0	0	0	1	0	0	1	0	0	1	0	0	0	0
Chrom03_49459501	0	1	0	1	0	1	0	0	0	0	0	1	0	0	1	0	1	0	0	1	0	1	1	0	1	0	0	1	1	1	0	1	0	1	0	1	0	1	1	0	1	0	0	1	1	1	0	0	0
Chrom03_42643675	0	1	1	0	0	1	0	0	0	0	0	1	1	0	1	1	0	0	0	1	0	0	1	0	1	0	0	1	1	1	1	1	0	1	0	1	0	0	1	0	1	0	0	1	1	1	0	0	0
Chrom03_40158591	0	1	1	0	0	1	1	0	0	0	0	1	1	0	1	1	0	0	0	1	0	0	1	1	1	0	0	1	1	1	1	1	0	1	0	1	1	0	1	0	1	0	0	1	1	1	0	0	0
Chrom03_16987021	0	1	1	0	0	1	1	0	0	0	0	0	1	0	0	1	0	0	0	1	0	0	1	0	1	1	0	1	1	1	1	0	0	1	0	1	0	0	1	1	1	1	0	1	1	1	0	0	0
Chrom03_16486875	0	1	1	0	0	1	1	0	0	0	0	0	1	0	0	1	0	0	0	1	0	0	1	0	1	1	1	1	1	1	1	0	0	1	0	1	0	0	1	0	1	1	0	1	1	1	0	0	0
Chrom03_12647029	0	1	1	0	0	1	1	0	0	1	0	0	1	0	0	1	0	0	0	1	0	0	1	0	1	1	1	1	1	1	1	0	0	1	0	1	0	0	1	0	1	1	0	1	1	1	0	0	0
Chrom03_13081153	0	1	1	0	0	1	1	0	0	1	0	0	1	0	0	1	0	0	0	1	0	0	1	0	1	1	1	1	1	1	1	0	0	1	0	1	0	0	1	0	1	1	0	1	1	1	0	0	0
Chrom03_11407895	0	1	1	0	0	1	1	0	0	1	1	0	1	0	0	1	0	0	0	1	0	0	1	0	1	1	1	1	1	1	1	0	0	1	0	1	0	0	1	0	1	1	0	1	1	1	0	0	0
Chrom03_11149272	0	1	1	1	1	0	1	1	1	0	0	0	0	0	1	1	1	1	0	0	0	1	1	0	0	0	0	1	0	0	0	0	0	1	1	1	0	0	0	1	1	0	0	1	1	1	0	0	1
Chrom03_11019403	0	1	1	1	1	0	1	1	1	0	0	0	0	0	1	1	1	1	0	0	0	1	1	0	0	0	0	1	0	0	0	0	0	1	1	1	0	0	0	1	1	0	0	1	1	1	0	0	1
Chrom03_9419867	0	1	1	0	0	1	1	0	0	1	1	0	1	0	0	1	0	0	0	1	0	0	1	0	1	1	1	1	1	1	1	0	0	1	0	1	0	0	1	0	1	1	0	1	1	1	0	0	0
Chrom03_5399704	0	1	1	1	1	0	1	1	1	0	0	0	0	0	1	1	1	1	0	0	0	1	1	0	0	0	0	1	0	0	0	1	0	1	1	1	0	0	0	1	1	0	0	1	1	1	0	0	1
Chrom03_3454042	0	1	1	0	0	0	1	0	0	1	1	0	1	0	0	1	1	0	0	1	0	0	1	0	1	1	1	1	1	1	1	0	1	1	0	1	0	0	1	0	1	1	0	1	1	1	0	0	0
Chrom03_2376414	0	1	1	0	0	0	1	0	0	1	1	0	1	0	0	1	1	0	0	0	0	0	1	0	1	1	1	1	1	1	1	0	1	1	0	1	0	0	1	0	1	1	0	1	1	1	0	0	0
Chrom03_2376387	0	1	1	0	0	0	1	0	0	1	1	0	1	0	0	1	1	0	0	0	0	0	1	0	1	1	1	1	1	1	1	0	1	1	0	1	0	0	1	0	1	1	0	1	1	1	0	0	0
Chrom03_1779289	0	1	1	0	0	0	1	0	0	1	1	0	1	0	0	1	1	0	0	0	0	0	1	0	1	0	1	1	1	1	1	0	1	1	0	1	0	0	1	0	1	1	0	1	1	1	0	0	0
Chrom03_1608569	0	1	1	0	0	0	1	0	0	1	1	0	1	0	0	1	1	0	0	0	0	0	1	0	1	0	1	1	1	1	1	0	1	1	0	0	0	0	1	0	1	1	0	1	1	1	0	0	0
Chrom08_14664513	0	1	0	1	0	1	0	1	1	0	0	0	0	0	0	1	1	0	1	0	0	1	1	1	1	1	1	1	0	1	1	0	0	0	0	1	0	0	0	1	1	1	0	0	1	0	0	0	0
Chrom08_15859233	0	1	0	1	0	1	0	1	0	0	0	0	0	0	0	1	1	0	1	0	0	1	1	0	1	1	0	1	0	1	1	0	0	1	0	1	0	0	0	0	1	1	1	1	1	0	0	0	0
Chrom08_53265507	0	1	0	0	0	0	0	0	1	0	1	0	1	0	1	1	0	0	0	1	0	1	1	0	1	0	1	0	1	1	0	1	0	1	0	0	0	0	1	1	0	1	0	0	1	1	0	0	1
Chrom05_32977844	0	1	1	0	1	0	1	1	0	0	0	0	0	1	1	0	1	1	0	0	0	0	1	1	1	1	1	1	1	1	1	0	0	0	1	0	0	1	1	0	0	1	0	0	0	0	0	0	0
Chrom05_39824794	0	1	0	1	0	1	0	1	0	1	1	1	0	0	0	1	0	1	0	0	1	0	1	0	1	0	0	0	1	0	0	1	1	0	0	1	0	0	1	1	0	0	0	1	0	1	0	0	1
Chrom05_40170251	0	1	0	1	0	1	0	1	0	1	1	1	0	0	0	1	0	1	0	0	1	0	1	0	1	0	0	1	1	0	0	1	1	0	0	1	0	0	1	1	1	0	0	1	0	1	0	0	1
Chrom05_52091260	0	1	0	1	0	1	0	1	1	1	1	0	0	0	1	0	1	1	1	0	0	1	1	0	0	0	0	1	0	0	0	1	1	0	0	1	0	0	1	1	1	0	0	1	0	1	0	0	1
Chrom05_21214802	0	1	1	0	1	0	1	1	0	0	0	0	0	1	1	0	1	1	0	0	0	1	1	1	1	1	1	1	1	1	1	0	0	1	1	0	0	1	1	0	0	1	1	0	0	0	0	0	0
Chrom05_20207654	0	1	1	0	1	0	1	1	0	0	0	0	0	1	1	0	1	1	0	0	0	1	1	1	1	1	1	1	1	1	1	0	0	0	1	0	0	1	1	0	0	1	1	0	0	0	0	0	0
Chrom05_22082894	0	1	1	0	1	0	1	1	0	0	0	0	0	1	1	0	1	1	0	0	0	0	1	0	0	1	1	1	1	1	1	0	0	0	1	0	0	1	1	0	0	1	1	0	0	0	0	0	0
Chrom05_22204646	0	1	1	0	1	0	1	1	0	0	0	0	0	1	1	0	1	1	0	0	0	0	1	1	1	1	1	1	1	1	1	0	0	0	1	0	0	1	1	0	0	1	1	0	0	0	0	0	0
Chrom05_25379514	0	1	1	0	1	0	1	1	0	0	0	0	0	1	1	0	1	1	0	0	0	0	1	1	1	1	1	1	1	1	1	0	0	0	1	0	0	1	1	0	0	1	1	0	0	0	0	0	0
Chrom05_27463325	0	1	1	0	1	0	1	1	0	0	0	0	0	1	1	0	1	1	0	0	0	0	1	0	1	1	1	1	1	1	1	0	0	0	1	0	0	1	1	0	0	1	0	0	0	0	0	0	0
Chrom05_25774819	0	1	1	0	1	0	1	1	0	0	0	0	0	1	1	0	1	1	0	0	0	0	1	0	1	1	1	1	1	1	1	0	0	0	1	0	0	1	1	0	0	1	0	0	0	0	0	0	0
Chrom05_26718804	0	1	1	0	1	0	1	1	0	0	0	0	0	1	1	0	1	1	0	0	0	0	1	1	1	1	1	1	1	1	1	0	0	0	1	0	0	1	1	0	0	1	0	0	0	0	0	0	0
Chrom05_28723742	0	1	1	0	1	0	1	1	0	0	0	0	0	1	1	0	1	1	0	0	0	0	1	1	1	1	1	1	1	1	1	0	0	0	1	0	0	1	1	0	0	1	0	0	0	0	0	0	0
Chrom05_29200057	0	1	1	0	1	0	1	1	0	0	0	0	0	1	1	0	1	1	0	0	0	0	1	1	1	1	1	1	1	1	1	0	0	0	1	0	0	1	1	0	0	1	0	0	0	0	0	0	0
Chrom05_30001196	0	1	1	0	1	0	1	1	0	0	0	0	0	1	1	0	1	1	0	0	0	0	1	1	1	1	1	1	1	1	1	0	0	0	1	1	0	1	1	0	0	1	0	0	0	0	0	0	0
Chrom07_36524598	0	1	0	1	1	0	0	1	0	1	1	0	0	0	1	1	0	0	0	0	0	1	1	1	1	1	1	1	1	1	0	0	1	0	0	0	0	1	0	1	0	1	0	1	0	0	0	0	1
Chrom07_30195616	0	1	0	1	1	0	0	1	0	1	1	0	0	0	1	1	0	0	0	0	0	1	1	1	1	1	1	1	1	1	0	0	1	0	0	1	0	1	0	0	0	1	0	1	0	0	0	0	1
Chrom07_33022405	0	1	0	1	1	0	0	1	0	1	1	0	0	0	1	1	0	0	0	0	0	1	1	0	1	1	1	1	1	1	0	0	1	0	0	1	0	1	0	1	0	1	0	1	0	0	0	0	1
Chrom07_29887519	0	1	0	1	1	0	0	1	0	1	1	0	0	0	1	1	0	0	0	0	0	1	1	1	1	1	1	1	1	1	0	0	1	0	0	1	0	1	0	1	0	1	0	1	0	0	0	0	1
Chrom07_42163006	0	1	0	1	0	0	0	0	1	0	1	1	1	1	1	0	0	1	1	0	1	0	1	0	0	0	0	0	0	0	0	0	1	1	1	0	0	1	1	1	1	0	1	0	0	1	0	0	0
Chrom07_41821223	0	1	0	1	0	0	0	0	0	0	1	1	1	1	1	1	0	1	1	0	1	1	1	0	0	0	0	0	0	0	0	0	1	1	1	0	0	1	1	1	1	0	1	0	0	1	0	0	0
Chrom02_51353724	0	1	0	0	1	1	0	0	0	0	0	1	0	1	1	1	1	0	1	1	0	0	1	0	0	1	1	1	1	1	1	0	1	0	0	0	0	1	0	1	1	1	1	0	0	0	0	0	1
Chrom02_43639495	0	1	1	1	1	1	0	0	1	1	1	1	0	1	0	0	0	0	0	1	0	1	1	1	1	1	0	1	1	1	1	0	0	0	0	0	0	0	1	0	0	1	1	0	1	1	0	0	0
Chrom02_43364823	0	1	0	0	1	0	0	0	0	0	0	1	0	1	1	0	1	0	1	1	0	0	1	0	0	0	1	0	1	1	0	1	1	1	0	0	0	1	0	1	1	0	1	0	0	0	0	0	1
Chrom02_43326375	0	1	0	0	1	0	0	0	0	0	0	1	0	1	1	0	1	0	1	1	0	0	1	0	0	0	1	0	1	1	0	1	1	1	0	0	0	1	0	1	1	0	1	0	0	0	0	0	1
Chrom02_42380869	0	1	1	1	1	1	0	0	1	1	1	1	0	1	0	0	0	0	0	1	0	1	1	0	0	1	0	1	1	1	1	0	0	0	0	0	0	0	1	0	0	1	1	0	1	1	0	0	0
Chrom02_36778337	0	1	1	1	1	1	0	1	1	1	1	1	0	1	0	0	0	0	0	1	0	1	1	1	0	1	0	1	1	1	1	0	0	0	1	0	0	0	1	1	0	1	0	0	0	1	0	0	0
Chrom02_37765421	0	1	1	1	1	1	1	1	1	1	0	1	0	1	0	0	0	0	0	1	0	0	1	0	0	1	0	1	1	1	1	0	0	0	1	0	0	0	1	1	0	1	0	0	0	1	0	0	0
Chrom02_22085559	0	1	1	1	1	1	1	1	1	1	0	0	0	1	0	1	0	1	0	0	1	1	1	0	0	1	0	1	1	1	1	0	1	0	1	0	0	0	1	1	0	1	0	0	0	1	0	0	0
Chrom02_20145253	0	1	1	1	1	1	1	1	1	1	0	0	0	1	0	1	0	1	1	0	1	1	1	0	0	1	0	1	1	1	1	0	1	0	1	0	0	0	1	1	0	1	0	0	0	1	0	0	0
Chrom02_17145241	0	1	1	1	1	1	1	1	1	1	0	0	0	1	0	1	0	1	1	0	1	1	1	0	0	1	0	1	1	1	1	0	1	0	1	0	0	0	1	1	0	1	0	0	0	1	0	0	0
Chrom02_16997749	0	1	1	1	1	1	1	1	1	1	0	0	0	1	0	1	0	1	1	0	1	1	1	0	0	1	0	1	1	1	1	0	1	0	1	0	0	0	1	1	0	1	0	0	0	1	0	0	0
Chrom03_3319575	0	1	1	0	0	0	1	0	0	1	1	0	1	0	0	1	1	0	0	0	0	0	1	0	1	1	1	1	1	1	1	0	1	1	0	1	0	0	1	0	1	1	0	1	1	1	0	0	0
Chrom03_2801662	0	1	1	0	0	0	1	0	0	1	1	0	1	0	0	1	1	0	0	0	0	0	1	0	1	1	1	1	1	1	1	0	1	1	0	1	0	0	1	0	1	1	0	1	1	1	0	0	0
Chrom04_43761765	0	1	1	1	1	0	0	0	1	0	1	0	1	1	0	0	1	1	1	0	1	0	1	0	1	0	0	0	1	1	1	0	1	1	0	1	0	1	1	1	1	1	1	1	0	1	0	0	0
Chrom01_44042528	0	1	0	1	1	1	0	1	0	0	0	1	0	0	1	1	0	0	1	1	1	0	1	1	1	1	0	0	1	0	1	0	0	0	0	1	NA	0	0	0	1	1	1	1	1	0	0	0	1
Chrom01_49095082	0	1	0	1	1	1	1	1	0	0	1	1	0	0	0	1	1	0	0	1	1	0	1	0	1	1	0	0	1	0	1	0	0	0	0	1	NA	0	1	0	1	1	1	1	1	0	0	0	1
Chrom01_55165304	0	1	1	0	0	1	0	0	0	1	1	1	1	0	0	0	1	1	1	0	1	1	1	0	0	1	1	0	0	1	0	1	1	1	1	0	NA	1	1	0	1	1	0	0	1	1	0	0	1
Chrom10_42372793	0	1	1	1	1	1	0	0	0	0	1	0	1	0	1	0	0	0	1	0	0	1	1	0	1	1	0	1	0	1	1	0	0	0	1	1	0	0	1	1	0	0	1	1	0	0	0	0	1
Chrom10_45457703	0	1	0	1	1	0	1	1	1	1	0	1	1	0	0	1	1	0	1	1	0	0	1	0	0	1	1	0	0	0	0	1	1	0	1	0	0	0	1	0	0	1	1	0	1	0	0	0	1
Chrom10_51847831	0	1	0	0	0	1	1	1	0	0	1	0	0	0	0	1	0	1	1	1	0	1	1	1	0	1	1	0	1	1	0	1	1	1	0	0	0	1	0	0	0	1	0	0	0	1	0	0	0
Chrom12_2593906	0	1	0	1	1	0	1	1	0	1	1	0	0	0	1	0	1	1	0	0	0	1	1	0	0	0	0	0	0	1	0	1	0	0	1	1	NA	1	1	1	1	0	0	1	1	1	0	0	1
Chrom12_2383807	0	1	0	1	1	0	1	1	0	1	1	0	0	0	1	0	1	1	0	0	0	2	1	0	0	0	0	0	0	1	0	1	0	0	1	1	0	1	1	1	1	0	0	1	1	1	0	0	1
Chrom12_2034254	0	1	0	1	2	0	1	1	0	1	1	0	0	0	1	0	1	1	0	0	0	2	1	1	0	0	0	0	0	1	0	1	0	0	1	1	0	1	1	1	1	0	0	1	1	1	0	0	1
Chrom12_377060	0	1	0	1	1	0	1	1	0	1	1	0	0	0	1	1	1	1	0	0	0	2	1	0	0	0	0	0	0	1	0	1	1	0	1	1	0	1	1	1	1	0	0	1	1	1	0	0	1
Chrom09_20695067	0	1	1	1	1	1	0	0	1	0	1	1	1	1	1	1	1	1	1	1	0	1	1	0	1	0	1	0	1	1	0	0	0	0	1	1	0	0	0	0	0	0	1	1	0	0	0	0	0
Chrom09_29769228	0	1	0	1	0	0	0	1	1	0	0	1	0	0	1	0	0	0	1	0	1	0	1	0	0	1	0	0	0	0	1	1	0	1	0	1	0	1	1	2	0	1	0	1	1	1	0	0	1
Chrom09_37327696	0	1	0	1	0	0	0	1	0	1	0	1	0	0	1	0	0	0	1	0	1	0	1	1	0	0	0	0	0	0	1	1	0	1	0	1	0	1	1	1	0	1	0	1	1	0	0	0	1
Chrom09_38374708	0	1	0	1	0	0	0	1	0	1	0	1	0	0	1	0	0	0	1	0	1	0	1	1	0	0	1	0	0	0	1	1	0	1	0	0	0	0	1	1	0	1	0	1	1	0	0	0	1
Chrom09_39868411	0	1	0	1	0	0	0	1	0	1	0	1	0	0	1	0	0	0	1	0	1	0	1	1	0	0	1	0	0	0	1	1	0	1	0	1	NA	0	1	1	0	1	0	1	1	0	0	0	1
Chrom09_40502303	0	1	0	0	1	1	0	1	1	1	1	0	0	1	1	1	1	0	0	1	0	1	1	0	0	1	0	1	1	0	0	0	0	1	1	0	NA	1	0	0	0	0	1	0	0	1	0	0	0
Chrom11_1491621	0	1	0	0	1	1	0	0	0	0	1	1	1	0	1	0	0	0	0	0	1	0	1	1	1	0	0	1	1	1	1	1	1	0	0	1	NA	1	0	2	0	1	1	1	0	1	0	0	1
Chrom11_5614471	0	1	0	0	1	1	0	0	1	0	1	1	1	0	0	0	0	0	0	0	1	0	1	1	1	0	0	1	1	1	1	1	1	0	1	1	0	1	0	2	0	1	1	1	0	1	0	0	1
Chrom11_30992329	0	1	2	1	1	0	1	0	0	1	1	0	1	1	1	1	1	1	1	0	0	1	1	0	1	0	0	1	1	0	0	0	0	1	1	1	0	0	0	0	0	0	1	1	0	0	0	0	0
Chrom11_45034980	0	1	1	1	1	0	1	0	1	1	1	0	1	1	1	1	1	1	1	0	0	1	1	0	0	0	0	1	1	0	0	0	0	1	1	0	0	0	1	0	0	0	1	0	0	0	0	0	1
Chrom06_1978136	0	1	0	1	1	0	0	1	1	0	1	1	1	0	1	0	0	0	0	0	0	0	1	0	1	0	0	1	1	0	0	1	1	0	0	0	0	1	0	1	1	1	1	0	0	0	0	0	1
Chrom06_1978147	0	1	0	1	1	0	0	1	1	0	1	1	1	0	1	0	0	0	0	0	0	0	1	0	1	0	0	1	1	0	0	1	1	0	0	0	0	1	0	1	1	1	1	0	0	0	0	0	1
Chrom06_9402191	0	1	0	1	1	0	0	1	1	0	1	1	1	0	1	0	1	0	0	0	0	0	1	0	0	0	0	1	1	0	0	1	1	0	0	0	0	1	0	1	1	1	1	0	0	0	0	0	1
Chrom06_16016340	0	1	0	1	1	0	0	1	1	0	1	1	1	0	1	1	1	0	0	0	0	0	1	0	1	0	0	1	1	0	0	1	1	0	0	0	0	1	0	0	0	1	1	0	0	0	0	0	1
Chrom03_14853328	0	1	0	0	1	1	0	0	1	0	0	1	0	1	0	0	0	0	1	1	1	1	1	0	1	1	1	0	1	0	1	1	1	0	0	0	0	1	1	0	0	1	1	0	0	0	0	2	1
Chrom03_14243722	0	1	0	0	1	1	0	0	1	0	0	1	0	1	0	0	0	0	1	1	1	1	1	0	1	1	1	0	1	0	1	1	1	0	0	0	0	1	1	0	0	1	1	0	0	0	0	0	1
Chrom08_3301471	0	1	1	0	1	0	0	0	1	0	1	1	1	1	0	0	1	2	0	1	0	1	1	0	0	1	0	0	0	0	1	1	1	0	1	0	0	1	1	1	0	0	1	0	0	1	0	0	1
Chrom08_4597663	0	1	1	0	1	1	0	0	1	0	1	1	1	1	0	0	1	2	0	1	0	1	1	0	1	1	0	1	0	0	1	1	1	0	1	0	0	1	1	0	0	0	1	0	0	1	0	0	1
Chrom08_6023774	0	1	1	0	1	1	0	0	1	1	1	1	1	1	0	0	1	2	0	1	0	1	1	0	0	1	0	1	0	0	1	1	1	0	1	0	0	1	0	0	0	0	1	0	0	1	0	0	1
Chrom08_12181390	0	1	1	0	1	1	1	0	1	1	1	1	1	1	0	0	0	1	1	0	0	0	1	0	0	0	0	1	0	1	1	1	1	0	1	0	0	1	0	0	0	0	1	0	0	1	0	0	0
Chrom08_24835220	0	1	1	0	1	1	1	0	1	1	1	1	1	0	0	1	0	1	1	1	1	0	1	0	0	0	0	1	0	1	1	1	1	0	1	0	0	1	0	1	0	0	1	0	0	1	0	0	0
Chrom08_25841602	0	1	1	0	1	1	1	0	0	1	1	1	1	0	0	1	0	1	1	1	1	0	1	0	0	0	0	1	0	1	1	1	1	0	1	0	NA	1	0	1	0	0	1	0	0	1	0	0	0
Chrom08_29782263	0	1	0	0	0	1	0	1	0	1	0	1	1	1	1	0	1	0	1	0	0	1	1	0	1	1	0	0	0	0	1	0	1	1	0	1	NA	0	0	0	1	1	1	1	1	1	0	0	0
Chrom08_32189314	0	1	1	0	1	1	1	0	0	1	1	1	1	0	0	1	0	1	1	1	1	0	1	0	0	0	0	1	0	1	1	1	1	0	1	0	NA	1	0	1	0	0	1	0	0	1	0	0	0
Chrom08_32131269	0	1	1	0	1	1	1	0	0	1	1	1	1	0	0	1	0	1	1	1	1	0	1	0	0	0	0	1	0	1	1	1	1	0	1	0	0	1	0	1	0	0	1	0	0	1	0	0	0
Chrom05_31732965	0	1	1	0	0	0	0	0	1	0	1	1	1	0	1	1	1	0	1	1	1	1	1	0	0	1	0	1	0	1	0	1	1	1	0	0	0	0	0	1	1	1	1	0	1	0	0	0	1
Chrom05_31733057	0	1	1	0	0	0	0	0	1	0	1	1	1	0	1	1	1	0	1	1	1	1	1	0	0	1	0	1	0	1	0	1	1	1	0	0	0	0	0	1	1	1	1	0	1	0	0	0	1
Chrom05_52484687	0	1	1	0	1	0	1	1	0	0	1	0	0	1	0	0	0	1	0	1	0	0	1	1	0	0	0	1	0	1	0	0	0	0	1	0	0	1	1	0	0	1	1	0	0	1	0	0	1
Chrom07_34767560	0	1	0	1	0	1	1	0	1	0	1	1	0	1	1	0	0	1	0	0	1	0	1	0	0	0	1	0	0	0	0	0	1	1	1	0	0	1	1	1	1	0	1	0	0	1	0	2	0
Chrom07_32182391	0	1	0	1	0	1	1	0	1	0	1	1	0	1	1	0	0	1	0	0	1	0	1	1	0	0	1	0	0	0	0	0	1	1	1	0	0	0	1	1	1	0	1	0	0	1	0	0	0
Chrom07_40439900	0	1	0	1	1	1	1	0	1	1	1	0	1	0	1	1	0	0	0	1	0	0	1	0	1	1	1	1	1	1	0	1	1	0	0	1	0	1	1	1	0	1	0	1	1	0	0	0	1
Chrom02_8441552	0	1	0	0	0	1	0	1	0	0	0	1	1	0	0	0	0	1	1	1	1	0	1	0	1	0	1	1	0	1	0	1	1	0	1	1	0	1	0	1	1	0	1	1	1	1	0	0	1
Chrom04_2873096	0	1	1	1	1	1	1	1	1	0	1	0	1	1	0	0	1	0	1	1	0	1	1	0	0	0	0	0	1	1	0	0	1	1	1	1	NA	0	0	1	1	0	1	1	0	0	0	0	1
Chrom04_2891792	0	1	1	1	1	1	1	1	1	0	1	0	1	1	0	0	1	0	1	1	0	1	1	1	0	0	0	0	1	1	0	0	1	0	1	0	NA	0	0	1	1	0	1	1	0	0	0	0	1
Chrom04_2891745	0	1	1	1	1	1	1	1	1	0	1	0	1	1	0	0	1	0	1	1	0	1	1	1	0	0	0	0	1	1	0	0	1	1	1	1	NA	0	0	1	1	0	1	1	0	0	0	0	1
Chrom04_1843374	0	1	1	1	1	1	1	1	1	0	1	0	1	1	0	0	1	0	1	1	0	1	1	1	0	0	0	0	0	1	0	0	1	1	1	0	0	0	0	1	1	0	1	0	1	0	0	0	1
Chrom04_404900	0	1	1	1	1	1	1	1	1	0	1	0	1	1	0	0	1	0	1	1	0	1	1	1	0	0	0	0	0	1	0	0	1	1	0	0	NA	0	0	1	1	0	0	0	1	0	0	0	1
Chrom01_3470148	0	1	1	1	0	0	0	0	1	1	1	1	1	1	0	0	1	0	1	0	1	0	1	0	0	0	0	1	0	0	1	1	1	1	0	1	0	1	0	1	0	0	0	1	1	1	0	0	1
Chrom01_4051782	0	1	1	0	1	1	0	1	0	0	1	0	1	1	1	1	0	1	0	1	0	1	1	0	0	1	1	1	1	1	0	0	0	0	0	1	0	1	1	0	1	1	1	1	0	0	0	0	0
Chrom01_56917396	0	1	1	0	0	1	0	1	0	1	1	1	1	0	0	0	1	1	1	0	1	1	1	0	0	1	1	0	0	1	0	1	1	1	1	0	0	1	0	0	1	1	0	0	1	1	0	0	1
Chrom10_825608	0	1	0	0	0	1	1	0	0	0	0	0	0	0	1	0	1	1	0	0	1	0	1	0	1	0	1	0	1	1	0	1	0	1	0	1	0	1	1	1	0	1	0	1	1	1	0	0	0
Chrom10_4392442	0	1	0	0	0	1	1	0	0	0	0	0	1	0	1	0	1	1	0	0	1	0	1	0	1	0	1	0	1	1	0	1	0	1	0	1	0	1	1	1	0	1	0	1	1	1	0	0	0
Chrom10_5009397	0	1	0	0	0	1	1	0	0	0	0	0	1	0	1	0	1	1	0	0	1	0	1	0	1	0	1	0	1	1	0	1	0	1	0	1	0	1	1	1	0	1	0	1	1	1	0	0	0
Chrom10_12961926	0	1	0	0	0	1	1	0	0	0	0	0	1	0	1	0	1	1	0	0	1	0	1	1	1	0	0	1	1	1	1	1	0	1	1	1	NA	1	1	1	1	1	0	1	1	1	0	0	0
Chrom10_40860812	0	1	0	0	0	1	0	1	0	0	1	0	0	1	0	1	0	1	1	1	1	1	1	1	0	0	1	0	1	0	0	0	1	1	0	0	0	0	0	0	1	1	0	0	0	0	0	0	0
Chrom09_22956613	0	1	0	1	0	0	0	1	1	0	0	1	0	0	1	0	0	0	1	0	1	0	1	1	0	1	0	0	0	0	1	1	0	1	0	1	0	1	1	2	0	1	0	1	1	1	0	0	1
Chrom09_28647702	0	1	0	1	0	0	0	1	1	0	0	1	0	0	1	0	0	0	1	0	1	0	1	0	0	1	0	0	0	0	1	1	0	1	0	1	0	1	1	1	0	1	0	1	1	1	0	0	2
Chrom09_52983278	0	1	0	0	1	0	0	1	1	1	1	0	0	0	0	1	1	0	1	1	0	1	1	0	0	1	0	1	1	0	1	0	0	1	1	0	0	1	0	0	1	1	1	0	0	1	0	0	1
Chrom09_8218361	0	1	0	0	0	0	0	1	0	1	0	0	0	1	0	1	1	1	1	0	1	0	1	0	1	1	0	1	1	0	1	1	1	1	0	0	0	1	1	1	1	1	1	0	0	1	0	0	0
Chrom09_13820380	0	1	0	0	0	0	0	1	0	1	0	0	0	1	0	1	1	1	1	0	1	0	1	0	1	1	0	1	1	0	1	1	1	1	1	1	1	1	1	1	1	1	1	0	0	1	0	2	0
Chrom11_21933199	0	1	0	0	1	0	0	1	0	0	1	1	0	0	0	0	0	1	1	1	1	0	1	1	0	1	0	0	0	0	0	1	1	1	0	0	0	0	1	1	0	1	0	0	1	1	0	0	1
Chrom11_42757525	0	1	0	1	1	1	1	0	0	0	1	1	0	0	0	1	0	1	1	0	0	0	1	1	1	1	1	0	1	1	1	1	1	0	0	0	0	1	1	1	1	1	1	0	0	0	0	0	1
Chrom11_46569935	0	1	1	1	1	0	1	0	1	1	0	0	1	1	1	1	1	1	1	0	0	1	1	0	0	0	0	1	1	0	0	0	0	1	1	0	0	0	1	0	0	0	1	0	0	0	0	0	1
Chrom06_16020369	0	1	1	0	0	0	1	0	1	0	0	0	0	0	1	0	0	1	0	0	1	0	1	0	0	0	0	0	0	1	1	1	0	1	1	0	0	0	1	1	0	1	0	0	0	0	0	0	1
Chrom06_33747108	0	1	0	1	1	0	1	0	1	0	1	0	0	1	1	1	0	1	0	1	1	0	1	2	0	1	0	0	0	0	1	1	1	0	1	0	0	0	1	0	0	0	0	0	1	0	0	0	0
Chrom03_15297062	0	1	1	0	0	1	1	0	0	1	0	0	1	0	0	1	0	0	0	1	0	0	1	0	1	1	1	1	1	1	1	0	0	1	0	1	0	0	1	0	1	1	0	1	1	1	0	1	0
Chrom03_5985820	0	1	1	0	0	0	1	0	0	1	1	0	1	0	0	1	0	0	0	1	0	0	1	0	1	1	1	1	1	1	1	0	1	1	0	1	NA	0	1	0	1	1	0	1	1	1	0	0	0
Chrom08_40487696	0	1	0	0	0	1	0	1	0	1	0	0	1	1	1	0	1	1	1	0	0	1	1	0	0	1	1	1	0	0	1	0	1	1	0	1	0	0	0	0	1	1	1	1	1	1	0	1	0
Chrom05_26718696	0	1	1	0	1	0	1	1	0	0	0	0	0	1	1	0	1	1	0	0	0	0	1	1	1	1	2	1	1	1	1	0	0	0	1	0	0	1	1	0	0	1	0	0	0	0	0	0	0
Chrom05_27086848	0	1	1	0	1	0	1	1	0	0	0	0	0	1	1	0	2	1	0	0	0	0	1	0	1	1	1	1	1	1	1	0	0	0	1	0	0	1	1	0	0	1	0	0	0	0	0	1	0
Chrom05_28038066	0	1	1	0	1	0	1	1	0	0	0	0	0	1	1	0	2	1	0	0	0	0	1	0	1	1	1	1	1	1	1	0	0	0	1	0	NA	1	1	0	0	1	0	0	0	0	0	0	0
Chrom05_29163739	0	1	1	0	1	0	1	1	0	0	0	0	0	1	1	0	1	1	0	0	0	0	1	1	1	1	1	1	1	1	1	0	0	0	1	0	NA	1	1	0	0	1	0	0	0	0	0	0	0
Chrom07_40668027	0	1	0	1	0	0	0	0	0	0	1	1	1	1	1	1	0	1	1	0	1	1	1	0	0	0	0	0	0	0	0	0	1	1	1	0	0	1	1	1	1	0	1	0	0	1	0	NA	0
Chrom02_57294262	0	1	0	0	0	0	1	0	1	0	0	0	1	0	1	0	0	1	1	0	1	0	1	1	0	0	1	0	1	1	1	1	0	1	1	1	0	0	1	0	0	0	0	1	1	1	0	0	1
Chrom02_48935520	0	1	0	0	1	1	0	0	0	0	0	1	0	1	1	1	1	0	1	1	0	0	1	1	0	1	1	0	2	1	0	1	1	0	0	0	0	1	0	1	1	1	1	0	0	0	0	0	1
Chrom02_19646701	0	1	1	1	1	1	1	1	1	1	0	0	0	1	0	1	0	1	1	0	1	1	1	0	0	1	0	0	1	1	1	0	1	0	1	0	0	0	1	1	0	1	0	0	0	1	0	0	1
Chrom03_3092348	0	1	1	0	0	0	1	0	0	1	1	0	1	0	0	1	1	0	0	0	0	0	1	0	1	1	1	1	1	1	1	0	1	1	0	1	0	0	1	0	1	1	0	1	1	1	0	2	0
Chrom12_7374342	0	1	1	0	0	0	0	1	0	1	0	1	1	1	0	0	1	1	1	0	1	1	1	1	1	1	1	0	0	1	1	1	1	0	0	0	0	1	1	1	1	1	1	0	0	0	0	0	1
Chrom09_44078992	0	1	0	1	0	0	0	1	0	1	0	1	0	0	1	0	0	0	1	0	1	0	1	0	0	0	1	0	0	0	1	1	0	1	0	1	NA	0	1	1	0	1	0	1	1	0	0	0	1
Chrom11_42592813	0	1	2	1	1	0	1	0	1	1	0	0	1	1	1	1	1	1	1	0	0	1	1	0	0	0	0	1	1	0	0	0	0	1	1	0	0	0	1	0	0	0	1	0	0	0	0	0	1
Chrom08_26863412	0	1	1	0	1	1	1	0	0	1	1	1	1	0	0	1	0	1	1	1	1	0	1	0	0	0	0	1	0	1	1	1	1	0	1	0	NA	1	0	1	0	0	1	0	0	1	0	0	0
Chrom08_41989412	0	1	0	0	0	1	0	1	0	1	0	1	1	1	1	0	1	0	0	0	0	1	1	0	1	1	1	1	0	1	1	0	1	1	0	1	2	0	0	0	1	1	1	0	1	1	0	0	0
Chrom08_46127878	0	1	0	0	0	1	0	1	0	1	0	1	1	1	1	0	1	0	1	0	0	1	1	0	1	1	0	1	0	0	1	0	1	1	0	1	0	0	1	0	1	1	1	1	1	1	0	NA	0
Chrom08_51435449	0	1	0	0	0	1	0	1	0	1	0	1	1	1	1	0	1	0	1	0	0	1	1	0	1	0	0	0	0	0	1	0	1	1	0	1	NA	0	0	0	1	1	1	1	1	1	0	0	0
Chrom07_43267935	0	1	0	1	1	0	1	1	0	1	1	0	1	0	1	1	0	0	0	1	0	0	1	1	1	1	1	1	1	1	0	1	2	0	0	1	0	1	1	1	0	1	0	1	1	0	0	0	1
Chrom07_41632404	0	1	0	1	1	1	1	1	1	1	1	0	1	0	1	1	0	0	0	1	0	0	1	1	2	1	1	1	1	1	0	1	1	0	0	0	0	1	1	1	0	1	0	1	1	0	0	0	1
Chrom02_51898730	0	1	1	1	1	1	0	0	1	1	1	1	0	1	0	0	0	0	0	1	0	1	1	0	1	1	0	1	1	1	1	0	0	0	0	0	0	0	1	0	0	0	1	0	1	1	0	0	0
Chrom02_2090758	0	1	0	0	0	1	0	1	1	0	0	1	1	1	0	0	0	1	1	1	1	1	1	0	0	0	1	1	0	1	0	1	1	0	1	0	0	1	0	1	0	0	1	0	1	1	0	NA	1
Chrom01_36928038	0	1	1	1	0	0	1	1	1	0	1	1	1	1	1	0	1	1	0	0	0	1	1	0	1	0	0	0	0	0	1	1	0	1	1	1	0	0	1	2	1	0	1	1	0	2	0	0	0
Chrom01_52478794	0	1	1	0	0	1	0	1	0	1	1	1	1	0	0	0	1	1	1	0	1	1	1	0	0	1	1	0	0	1	0	1	1	1	1	0	0	1	1	0	1	1	0	0	1	1	0	0	1
Chrom01_52817246	0	1	1	0	0	1	0	1	0	1	1	1	1	0	0	0	1	1	1	0	1	1	1	0	0	1	1	0	0	1	0	1	1	1	1	0	NA	1	0	0	1	1	0	0	1	1	0	NA	1
Chrom10_919906	0	1	0	0	0	1	1	0	0	0	0	0	0	0	1	0	1	1	0	0	1	0	1	0	1	0	1	0	1	1	0	1	0	1	0	1	0	1	1	1	0	1	0	1	1	1	0	0	0
Chrom10_44780956	0	1	0	0	0	1	0	1	0	0	1	0	0	1	0	1	0	1	1	1	0	1	1	1	0	0	1	0	1	0	0	0	1	1	0	0	0	0	0	0	1	1	0	0	0	0	0	0	0
Chrom12_45338113	0	1	0	1	0	0	1	0	0	1	0	0	1	1	1	1	0	0	1	1	1	1	1	0	1	1	1	1	0	0	1	0	1	1	1	1	0	1	1	0	1	1	1	1	1	0	0	0	0
Chrom12_49986059	0	1	0	1	0	0	1	0	0	1	0	0	1	1	1	1	0	0	1	1	1	1	1	0	1	1	1	1	0	0	1	0	1	1	1	1	0	1	1	0	1	1	1	1	1	0	0	0	0
Chrom09_9817635	0	1	0	1	0	0	1	0	1	1	0	1	1	0	1	0	0	0	1	0	1	0	1	0	0	1	0	0	0	0	1	1	0	1	0	1	NA	1	1	1	0	0	0	1	1	1	0	1	1
Chrom11_33812736	0	1	0	1	0	1	1	0	1	0	0	1	1	0	0	1	0	0	0	0	0	1	1	1	1	1	1	0	1	1	1	1	1	0	0	0	0	1	1	1	1	1	1	0	0	0	0	0	1
Chrom06_19169640	0	1	1	0	0	0	1	0	1	0	1	0	0	0	1	0	0	1	0	0	1	0	1	0	0	0	0	0	0	1	1	1	1	1	1	0	0	0	1	1	0	1	0	0	0	0	0	0	0
Chrom03_10945517	0	1	1	0	0	1	1	0	0	1	1	0	1	0	0	1	0	0	0	1	0	0	1	0	0	1	1	1	1	1	1	0	0	1	0	0	NA	0	1	0	1	1	0	1	1	1	0	NA	0
Chrom02_63107800	0	1	0	0	0	0	1	0	1	0	0	0	1	0	1	0	0	1	1	0	1	0	1	0	0	0	1	0	1	1	1	1	0	1	1	1	0	0	1	0	0	0	0	1	1	1	0	0	1
Chrom12_7374286	0	1	1	0	0	0	0	1	0	1	0	1	1	1	0	0	1	1	1	0	1	1	1	1	1	1	1	0	0	1	1	1	1	0	0	0	0	1	1	1	1	1	1	0	0	0	0	0	1
Chrom06_49568031	0	1	0	0	2	0	2	0	0	1	1	1	0	2	0	0	0	0	1	0	0	1	1	1	0	1	1	2	1	0	1	1	1	0	1	1	0	0	1	0	1	0	1	1	1	0	0	0	0
Chrom05_45524978	0	1	1	0	0	0	0	0	1	0	1	1	1	0	1	1	1	0	1	1	1	1	1	2	0	1	0	0	0	1	1	1	1	1	0	0	0	0	0	1	1	1	1	0	1	0	0	0	1
Chrom07_42336756	0	1	0	1	1	1	1	1	1	1	1	0	1	0	1	1	0	0	0	1	0	0	1	1	1	1	2	1	2	2	0	1	1	0	0	1	0	1	1	1	0	1	0	1	1	0	0	0	1
Chrom07_33709077	0	1	0	1	1	0	0	1	0	1	1	0	0	0	1	1	0	0	0	0	0	1	1	1	2	1	1	1	2	1	0	0	1	0	0	1	0	1	0	1	0	1	0	1	0	0	0	NA	1
Chrom11_40789308	0	1	2	1	1	0	1	0	1	1	1	0	1	1	1	1	1	1	1	0	0	1	1	0	0	0	0	1	1	0	0	0	0	1	1	0	0	0	0	0	0	0	1	0	0	0	0	0	1
Chrom06_52750060	0	1	0	1	2	0	2	0	0	1	1	1	0	2	0	0	0	0	1	0	0	1	1	1	0	1	1	1	1	0	1	1	2	0	1	1	0	0	1	0	1	0	1	1	1	0	0	0	0
Chrom07_50783003	0	1	0	1	1	1	1	1	1	1	1	0	1	1	0	1	0	0	0	1	0	0	1	1	1	1	1	1	1	1	0	1	0	0	2	1	0	1	1	1	0	1	0	1	1	0	0	0	1
Chrom08_15050005	0	1	0	1	0	1	0	1	1	0	0	0	0	0	0	1	1	0	1	0	0	1	1	0	1	1	1	1	0	1	1	0	0	1	0	0	2	0	0	2	1	1	1	1	1	0	0	0	0
Chrom04_60286164	0	1	0	0	1	0	1	0	1	0	1	0	0	0	0	0	0	1	1	0	1	0	1	0	0	1	0	1	1	1	1	1	1	1	0	0	0	1	1	1	1	1	0	1	0	1	0	0	0
Chrom01_37034485	0	1	0	1	1	1	0	1	0	0	0	0	0	0	1	1	0	0	1	1	1	0	1	1	1	1	0	0	1	0	1	0	0	0	0	1	0	1	1	0	1	1	1	1	1	0	0	0	1
Chrom01_45366590	0	1	0	1	1	1	0	1	0	0	0	1	0	0	1	1	0	0	1	1	1	0	1	1	1	1	0	0	1	0	1	0	0	0	0	1	0	0	0	0	1	1	1	1	1	0	0	0	1
Chrom01_47164094	0	1	0	1	1	1	1	1	0	0	0	1	0	0	1	1	1	0	1	1	1	0	1	0	0	1	0	0	1	0	1	0	0	0	0	1	0	0	0	0	1	1	1	1	1	0	0	0	1
Chrom01_49095165	0	1	0	1	1	1	1	1	0	0	1	1	0	0	0	1	1	0	0	1	1	0	1	0	1	1	0	0	1	0	1	0	0	0	0	1	NA	0	0	0	1	1	1	1	1	0	0	0	1
Chrom01_51353050	0	1	1	0	0	1	0	1	0	1	1	1	1	0	0	0	1	1	1	0	1	1	1	0	0	1	1	0	0	1	0	1	1	1	1	0	0	1	0	0	1	1	0	0	1	1	0	0	1
Chrom01_51919953	0	1	1	0	0	1	0	1	0	1	1	1	1	0	0	0	1	1	1	0	1	1	1	0	0	1	1	0	0	1	0	1	1	1	1	0	0	1	0	0	1	1	0	0	1	1	0	0	1
Chrom10_33834775	0	1	1	1	1	1	0	0	0	0	1	0	1	0	1	1	1	0	1	0	0	1	1	1	1	1	1	1	0	1	1	0	0	0	1	1	0	0	1	1	0	0	1	1	0	0	0	0	1
Chrom10_42391981	0	1	1	1	1	1	0	0	0	0	1	0	1	0	1	0	0	0	1	0	0	1	1	0	1	1	0	1	0	1	1	0	0	0	1	1	0	0	1	1	0	0	1	1	0	0	0	0	1
Chrom10_44624539	0	1	1	1	1	1	0	0	1	0	1	1	1	1	1	0	0	1	0	0	0	1	1	0	1	1	0	1	0	1	1	0	0	0	1	1	0	0	1	0	0	0	1	1	1	0	0	0	1
Chrom10_46419463	0	1	0	0	0	1	0	1	0	0	1	0	0	1	0	1	0	1	1	1	0	1	1	1	0	0	1	0	1	0	0	0	1	1	0	0	0	1	0	0	1	1	0	0	0	1	0	0	0
Chrom10_46825691	0	1	0	0	0	1	0	1	0	0	1	0	0	1	0	1	0	1	1	1	0	1	1	1	0	0	1	0	1	0	0	0	1	1	0	1	0	1	0	0	1	1	0	1	0	1	0	0	0
Chrom10_51504289	0	1	0	0	0	1	1	1	0	0	1	0	0	0	0	1	0	1	1	1	0	1	1	1	0	1	1	0	1	1	0	1	1	1	0	0	0	1	0	0	0	1	0	0	0	1	0	0	0
Chrom10_51952460	0	1	0	0	0	1	1	1	0	0	1	0	0	0	0	1	0	1	1	1	0	1	1	1	0	1	1	0	1	1	0	1	1	1	0	0	0	1	0	0	0	1	0	0	0	1	0	0	0
Chrom10_52127259	0	1	0	0	0	1	1	1	0	0	1	0	0	0	0	1	0	1	1	1	0	1	1	1	0	1	1	0	1	1	0	1	1	1	0	0	0	1	0	0	0	1	0	0	0	1	0	0	0
Chrom12_39699639	0	1	0	1	1	1	0	1	0	1	0	1	0	1	1	0	1	0	1	0	0	0	1	0	1	0	1	0	1	1	0	0	0	1	0	1	0	0	1	1	1	0	1	1	1	1	0	0	1
Chrom12_42762823	0	1	0	1	1	1	0	1	0	1	0	1	0	1	1	0	1	0	1	0	0	0	1	0	0	0	1	0	1	1	0	0	0	1	0	1	0	0	1	1	1	0	1	1	1	1	0	0	0
Chrom12_18826928	0	1	1	0	0	0	0	1	0	1	0	1	1	1	0	0	1	1	1	0	1	1	1	0	1	1	1	0	0	1	1	1	1	0	0	0	0	1	0	1	1	1	1	0	0	0	0	0	1
Chrom12_15666281	0	1	1	0	0	0	0	1	0	1	0	0	1	0	0	0	1	1	1	0	1	1	1	0	1	1	0	0	0	1	1	1	1	0	0	0	0	1	0	1	1	1	1	0	0	0	0	0	1
Chrom12_14073190	0	1	1	0	0	0	0	1	0	1	0	0	1	0	0	0	1	1	1	0	1	1	1	0	1	1	0	0	0	1	1	1	1	0	0	0	0	1	1	1	1	1	1	0	0	0	0	0	1
Chrom12_11712295	0	1	1	0	0	0	0	1	0	1	0	1	1	0	0	0	1	1	1	0	1	1	1	1	1	1	0	0	0	1	1	1	1	0	0	0	0	1	0	1	1	1	1	0	0	0	0	0	1
Chrom12_12296825	0	1	1	0	0	0	0	1	0	1	0	1	1	1	0	0	1	1	1	0	1	1	1	1	1	1	1	0	0	1	1	1	1	0	0	0	0	1	0	1	1	1	1	0	0	0	0	0	1
Chrom12_3034458	0	1	0	1	1	0	1	1	0	1	1	0	0	0	1	0	1	1	0	0	0	2	1	0	0	0	0	0	0	1	0	1	0	0	1	1	0	1	1	1	1	0	0	1	1	1	0	0	1
Chrom12_2963354	0	1	0	1	1	0	1	1	0	1	1	0	0	0	1	0	1	1	0	0	0	2	1	0	0	0	0	0	0	1	0	1	0	0	1	1	0	1	1	1	1	0	0	1	1	1	0	0	1
Chrom12_2606144	0	1	0	1	1	0	1	1	0	1	1	0	0	0	1	0	1	1	0	0	0	2	1	0	0	0	0	0	0	1	0	1	0	0	1	1	0	1	1	1	1	0	0	1	1	1	0	0	1
Chrom12_2538399	0	1	0	1	1	0	1	1	0	1	1	0	0	0	1	0	1	1	0	0	0	2	1	0	0	0	0	0	0	1	0	1	0	0	1	1	0	1	1	1	1	0	0	1	1	1	0	0	1
Chrom12_2538358	0	1	0	1	1	0	1	1	0	1	1	0	0	0	1	0	1	1	0	0	0	2	1	0	0	0	0	0	0	1	0	1	0	0	1	1	0	1	1	1	1	0	0	1	1	1	0	0	1
Chrom12_2315458	0	1	0	1	1	0	1	1	0	1	1	0	0	0	1	0	1	1	0	0	0	1	1	0	0	0	0	0	0	1	0	1	0	0	1	1	0	1	1	1	1	0	0	1	1	1	0	0	1
Chrom12_2299732	0	1	0	1	1	0	1	1	0	1	1	0	0	0	1	0	1	1	0	0	0	2	1	0	0	0	0	0	0	1	0	1	0	0	1	1	0	1	1	1	1	0	0	1	1	1	0	0	1
Chrom12_2299710	0	1	0	1	1	0	1	1	0	1	1	0	0	0	1	0	1	1	0	0	0	2	1	0	0	0	0	0	0	1	0	1	0	0	1	1	0	1	1	1	1	0	0	1	1	1	0	0	1
Chrom12_2269704	0	1	0	1	1	0	1	1	0	1	1	0	0	0	1	0	1	1	0	0	0	2	1	1	0	0	0	0	0	1	0	1	0	0	1	1	0	1	1	1	1	0	0	1	1	1	0	0	1
Chrom12_2268100	0	1	0	1	1	0	1	1	0	1	1	0	0	0	1	0	1	1	0	0	0	2	1	0	0	0	0	0	0	1	0	1	0	0	1	1	0	1	1	1	1	0	0	1	1	1	0	0	1
Chrom12_1881106	0	1	0	1	1	0	1	1	0	1	1	0	0	0	1	0	1	1	0	0	0	2	1	1	0	0	0	0	0	1	0	1	0	0	1	1	0	1	1	1	1	0	0	1	1	1	0	0	1
Chrom12_1616400	0	1	0	1	1	0	1	1	0	1	1	0	0	0	1	1	1	1	0	0	0	2	1	0	0	0	0	0	0	1	0	1	0	0	1	0	0	1	1	1	1	0	0	1	1	1	0	0	1
Chrom12_1490723	0	1	0	1	1	0	1	1	0	1	1	0	0	0	1	1	1	1	0	0	0	2	1	0	0	0	0	0	0	1	0	1	0	0	1	1	0	1	1	1	1	0	0	1	1	1	0	0	1
Chrom12_1484080	0	1	0	1	1	0	1	1	0	1	1	0	0	0	1	1	1	1	0	0	0	2	1	0	0	0	0	0	0	1	0	1	0	0	1	1	0	1	1	1	1	0	0	1	1	1	0	0	1
Chrom12_1478324	0	1	0	1	1	0	1	1	0	1	1	0	0	0	1	1	1	1	0	0	0	1	1	0	0	0	0	0	0	1	0	1	0	0	1	0	0	1	1	1	1	0	0	1	1	1	0	0	1
Chrom12_1094942	0	1	0	1	1	0	1	1	0	1	1	0	0	0	1	1	0	0	0	0	0	1	1	0	0	0	0	0	0	1	0	1	1	0	1	1	0	1	1	1	1	0	0	1	1	1	0	0	1
Chrom12_681664	0	1	0	1	1	0	1	1	0	1	1	0	0	0	1	1	1	1	0	0	0	2	1	0	0	0	0	0	0	1	0	1	1	0	1	0	0	1	1	1	1	0	0	1	1	1	0	0	1
Chrom12_605921	0	1	0	1	1	0	1	1	0	1	1	0	0	0	1	1	1	1	0	0	0	2	1	0	0	0	0	0	0	1	0	1	1	0	1	1	0	1	1	1	1	0	0	1	1	1	0	0	1
Chrom12_600323	0	1	0	1	1	0	1	1	0	1	1	0	0	0	1	1	1	1	0	0	0	2	1	0	0	0	0	0	0	1	0	1	1	0	1	1	0	1	1	1	1	0	0	1	1	1	0	0	1
Chrom12_519715	0	1	0	1	1	0	1	1	0	1	1	0	0	0	1	1	1	1	0	0	0	2	1	0	0	0	0	0	0	1	0	1	1	0	1	1	0	1	1	1	1	0	0	1	1	1	0	0	1
Chrom12_519700	0	1	0	1	1	0	1	1	0	1	1	0	0	0	1	1	1	1	0	0	0	2	1	0	0	0	0	0	0	1	0	1	1	0	1	1	0	1	1	1	1	0	0	1	1	1	0	0	1
Chrom12_420224	0	1	0	1	1	0	1	1	0	1	1	0	0	0	1	1	1	1	0	0	0	2	1	0	0	0	0	0	0	1	0	1	1	0	1	1	0	1	1	1	1	0	0	1	1	1	0	0	1
Chrom09_19271089	0	1	1	1	1	1	0	0	1	0	1	1	1	1	1	1	1	1	1	1	0	1	1	0	1	0	1	0	1	1	0	0	0	0	1	1	0	0	0	0	0	0	1	1	0	0	0	0	0
Chrom09_29317523	0	1	0	0	0	0	0	1	1	0	0	1	0	0	1	0	0	0	1	0	1	0	1	1	0	1	0	0	0	0	1	1	0	1	0	0	0	1	1	1	0	1	0	1	1	1	0	0	1
Chrom09_35827208	0	1	0	1	0	0	0	1	1	0	0	1	0	0	1	0	0	0	1	1	1	0	1	0	0	0	0	0	0	0	1	1	0	1	0	0	0	1	1	1	0	1	0	1	1	1	0	0	1
Chrom09_32703641	0	1	0	1	0	0	0	1	1	0	0	1	0	0	1	0	0	0	1	1	1	0	1	0	0	0	0	0	0	0	1	1	0	1	0	0	0	1	1	1	0	1	0	1	1	1	0	0	1
Chrom09_32703648	0	1	0	1	0	0	0	1	1	0	0	1	0	0	1	0	0	0	1	1	1	0	1	0	0	0	0	0	0	0	1	1	0	1	0	1	0	1	1	1	0	1	0	1	1	1	0	0	1
Chrom09_41171786	0	1	0	1	0	0	0	1	0	1	0	1	0	0	1	0	0	0	1	0	1	0	1	1	0	0	0	0	0	0	1	1	0	1	0	1	0	1	1	1	0	1	0	1	1	0	0	0	1
Chrom09_41907370	0	1	0	1	0	0	0	1	0	1	0	1	0	0	1	0	0	0	1	0	1	0	1	0	0	0	1	0	0	0	1	1	0	1	0	0	NA	1	1	1	0	1	0	1	1	0	0	0	1
Chrom09_38602081	0	1	0	0	2	1	0	1	1	1	1	0	0	1	1	1	1	0	0	1	0	1	1	0	0	1	0	1	1	0	0	0	0	0	1	1	0	1	0	0	0	0	1	1	0	1	0	0	0
Chrom09_41693697	0	1	0	0	1	0	0	1	1	1	1	0	0	1	0	1	1	0	0	1	0	1	1	0	0	1	0	1	1	0	1	0	0	1	1	0	0	1	0	0	0	1	1	0	0	1	0	0	0
Chrom09_41743434	0	1	0	0	1	0	0	1	1	1	1	0	0	1	0	1	1	0	0	1	0	1	1	0	0	1	0	1	1	0	1	0	0	1	1	0	0	1	0	0	0	1	1	0	0	1	0	0	0
Chrom11_284293	0	1	0	0	1	1	0	0	0	0	1	1	1	0	1	0	0	0	0	0	1	0	1	1	1	0	0	1	1	1	1	1	1	0	0	1	0	1	0	2	0	1	1	1	0	1	0	0	1
Chrom11_990070	0	1	0	0	1	1	0	0	0	0	1	1	1	0	1	0	0	0	0	0	1	0	1	2	1	0	0	1	1	1	1	1	1	0	0	0	0	1	0	1	0	1	1	1	0	1	0	0	1
Chrom11_1491631	0	1	0	0	1	1	0	0	0	0	1	1	1	0	1	0	0	0	0	0	1	0	1	1	1	0	0	1	1	1	1	1	1	0	0	1	0	1	0	2	0	1	1	1	0	1	0	0	1
Chrom11_1546215	0	1	0	0	1	1	0	0	0	0	1	1	1	0	1	0	0	0	0	0	1	0	1	1	1	0	0	1	1	1	1	1	1	0	0	1	0	1	0	2	0	1	1	1	0	1	0	0	1
Chrom11_2377886	0	1	0	0	1	1	0	0	0	0	1	1	1	0	1	0	0	0	0	0	1	0	1	1	1	0	0	1	1	1	1	1	1	0	1	1	0	1	0	2	0	1	1	1	0	1	0	0	1
Chrom11_3209203	0	1	0	0	1	1	0	0	1	0	1	1	1	0	1	0	0	0	0	0	1	0	1	1	1	0	0	1	1	1	1	1	1	0	1	0	0	1	0	2	0	1	1	1	0	1	0	0	1
Chrom11_4128027	0	1	0	0	1	1	0	0	1	0	1	1	1	0	1	0	0	0	0	0	1	0	1	1	1	0	0	1	1	1	1	1	1	0	1	1	0	1	0	2	0	1	1	1	0	1	0	0	1
Chrom11_4224646	0	1	0	0	1	1	0	0	1	0	1	1	1	0	1	0	0	0	0	0	1	0	1	0	1	0	0	1	1	1	1	1	1	0	1	1	0	1	0	2	0	1	1	1	0	1	0	0	1
Chrom11_5062370	0	1	0	0	1	1	0	0	1	1	1	1	1	0	0	0	0	0	0	0	1	0	1	1	1	0	0	1	1	1	1	1	1	0	1	1	0	1	0	1	0	1	1	1	0	1	0	0	1
Chrom11_5522934	0	1	0	0	1	1	0	0	1	0	1	1	1	0	0	0	0	0	0	0	1	0	1	1	1	0	0	1	1	1	1	1	1	0	1	1	0	1	0	2	0	1	1	1	0	1	0	0	1
Chrom11_5384819	0	1	0	0	1	1	0	0	1	0	1	1	1	0	0	0	0	0	0	0	1	0	1	1	1	0	0	1	1	1	1	1	1	0	1	1	2	1	0	1	0	1	1	1	0	1	0	0	1
Chrom11_5955113	0	1	0	0	1	1	0	0	1	0	1	1	1	0	0	0	0	0	0	0	1	0	1	1	1	0	0	1	1	1	1	1	1	0	1	1	0	1	0	1	0	1	1	1	0	0	0	0	1
Chrom11_19176947	0	1	1	1	1	1	1	0	0	1	1	0	1	1	1	1	1	1	1	0	0	1	1	0	1	0	0	0	1	0	0	0	0	1	1	0	0	0	0	0	1	0	1	1	0	0	0	0	0
Chrom11_20127012	0	1	1	1	1	0	1	0	0	1	1	0	1	1	1	1	2	1	1	0	0	1	1	0	1	0	0	0	1	0	0	0	0	1	1	1	0	0	0	0	1	0	1	1	0	0	0	0	0
Chrom11_20866376	0	1	1	1	1	0	1	0	0	1	1	0	1	1	1	1	1	1	1	0	0	1	1	0	1	0	0	0	1	0	0	0	0	1	1	0	0	0	0	0	2	0	1	1	0	0	0	0	0
Chrom11_23975471	0	1	1	1	1	0	1	0	0	1	1	0	1	1	1	1	1	1	1	0	0	1	2	0	1	0	0	0	1	0	0	0	0	1	1	1	0	0	0	0	1	0	1	1	0	0	0	0	0
Chrom11_23984973	0	1	1	1	1	0	1	0	0	1	1	0	1	1	1	1	1	1	1	0	0	1	1	0	0	0	0	0	1	0	0	0	0	1	1	1	0	0	0	0	1	0	1	1	0	0	0	0	0
Chrom11_29223354	0	1	1	0	0	0	0	1	1	1	1	0	0	1	1	0	1	0	0	1	0	0	1	0	0	0	1	1	0	1	1	0	0	0	1	1	1	1	0	0	1	0	0	1	1	1	0	0	0
Chrom11_28281141	0	1	1	1	1	0	1	0	0	1	1	0	1	1	1	1	1	1	1	0	0	1	1	1	1	0	0	0	1	0	0	0	0	1	1	1	NA	0	0	0	1	0	1	1	0	0	0	0	0
Chrom11_34189295	0	1	2	1	1	0	1	0	0	1	1	0	1	1	1	1	1	1	1	0	0	1	1	0	1	0	0	1	1	0	0	0	0	1	1	1	0	0	0	0	0	0	1	1	0	0	0	0	0
Chrom11_34756581	0	1	2	1	1	0	1	0	0	1	1	0	1	1	1	1	1	1	1	0	0	1	1	1	1	0	0	1	1	0	0	0	0	1	1	1	0	0	0	0	0	0	1	1	0	0	0	0	0
Chrom11_33812786	0	1	2	1	1	0	1	0	0	1	1	0	1	1	1	1	1	1	1	0	0	1	1	0	1	0	0	1	1	0	0	0	0	1	1	1	0	0	0	0	0	0	1	1	0	0	0	0	0
Chrom11_38397839	0	1	2	1	1	0	1	0	0	1	1	0	1	1	1	1	1	1	1	0	0	1	1	0	1	0	0	1	1	0	0	0	0	1	1	1	0	0	0	0	0	0	1	1	0	0	0	0	1
Chrom11_38397860	0	1	2	1	1	0	1	0	0	1	1	0	1	1	1	1	1	1	1	0	0	1	1	0	1	0	0	1	1	0	0	0	0	1	1	1	0	0	0	0	0	0	1	1	0	0	0	0	1
Chrom11_35119205	0	1	2	1	1	0	1	0	0	1	1	0	1	1	1	1	1	1	1	0	0	1	1	0	1	0	0	1	1	0	0	0	0	1	1	1	0	0	0	0	0	0	1	1	0	0	0	0	1
Chrom11_35997843	0	1	2	1	1	0	1	0	0	1	1	0	1	1	1	1	1	1	1	0	0	1	1	1	1	0	0	1	1	0	0	0	0	1	1	0	0	0	0	0	0	0	1	0	0	0	0	0	1
Chrom11_38815967	0	1	2	1	1	0	1	0	1	1	1	0	1	1	1	1	1	1	1	0	0	1	1	0	0	0	0	1	1	0	0	0	0	1	1	0	0	0	0	0	0	0	1	0	0	0	0	0	1
Chrom11_39006393	0	1	2	1	1	0	1	0	1	1	1	0	1	1	1	1	1	1	1	0	0	1	1	0	0	0	0	1	1	0	0	0	0	1	1	0	0	0	0	0	0	0	1	0	0	0	0	0	1
Chrom11_39068567	0	1	2	1	1	0	1	0	1	1	1	0	1	1	1	1	1	1	1	0	0	1	1	0	0	0	0	1	1	0	0	0	0	1	1	0	0	0	0	0	0	0	1	0	0	0	0	0	1
Chrom11_42888924	0	1	1	1	1	0	1	0	1	1	0	0	1	1	1	1	1	1	1	0	0	1	1	0	0	0	0	1	1	0	0	0	0	1	1	0	0	0	1	0	0	0	1	0	0	0	0	0	1
Chrom11_42888943	0	1	1	1	1	0	1	0	1	1	0	0	1	1	1	1	1	1	1	0	0	1	1	0	0	0	0	1	1	0	0	0	0	1	1	0	0	0	1	0	0	0	1	0	0	0	0	0	1
Chrom11_42911434	0	1	2	1	1	0	1	0	1	1	0	0	1	1	1	1	1	1	1	0	0	1	1	0	0	0	0	1	1	0	0	0	0	1	1	0	0	0	1	0	0	0	1	0	0	0	0	0	1
Chrom06_1977970	0	1	0	1	1	0	0	1	1	0	1	1	1	0	1	0	0	0	0	0	0	0	1	0	1	0	0	1	1	0	0	1	1	0	0	0	0	1	0	0	1	1	1	0	0	0	0	0	1
Chrom06_26419635	0	1	0	0	0	0	0	1	1	1	1	1	1	0	1	1	1	0	0	0	0	0	1	0	1	0	0	1	1	0	0	1	1	1	0	0	0	1	0	1	0	1	1	0	0	0	0	0	1
Chrom06_27268698	0	1	0	0	0	0	0	1	1	1	1	1	1	0	1	1	1	0	0	0	0	0	1	1	1	0	0	1	1	0	0	1	1	1	0	0	0	1	0	1	0	1	1	0	0	0	0	0	1
Chrom06_30617713	0	1	1	0	0	0	0	1	1	1	1	1	1	0	1	1	1	0	0	0	0	0	1	0	1	0	0	1	1	1	0	1	1	1	0	0	0	1	0	1	0	1	1	0	0	0	0	0	1
Chrom06_33910609	0	1	1	0	0	0	0	1	1	1	2	1	1	0	1	1	1	0	0	0	0	0	1	0	1	0	0	1	1	1	0	1	1	1	0	0	0	1	0	1	0	1	1	0	0	0	0	0	1
Chrom06_40643946	0	1	0	1	1	0	1	0	1	0	1	1	0	1	1	1	0	1	0	1	1	0	1	1	0	1	0	0	1	0	1	1	1	0	1	0	0	0	1	0	0	0	0	0	1	0	0	0	0
Chrom06_38539612	0	1	0	1	1	0	1	0	1	0	1	1	0	1	0	1	0	1	1	1	1	0	1	1	0	1	1	0	1	0	1	1	1	0	1	0	0	0	1	0	0	0	0	0	1	0	0	0	0
Chrom06_39104055	0	1	0	1	1	0	1	0	1	0	1	1	0	1	0	1	0	1	1	1	0	0	1	1	0	1	1	0	1	0	1	1	1	0	1	0	0	0	1	0	0	0	0	0	1	0	0	0	0
Chrom06_39540618	0	1	0	1	1	0	1	0	1	1	1	1	0	1	0	2	0	1	1	1	0	0	1	1	0	1	1	0	1	0	1	1	1	0	1	0	0	0	1	0	0	0	0	0	1	0	0	0	0
Chrom03_51111575	0	1	0	0	0	0	1	1	1	1	1	1	1	1	1	1	0	1	0	1	1	0	1	1	1	0	1	0	1	0	0	0	0	0	1	1	0	1	1	1	0	1	1	1	0	1	0	0	1
Chrom03_47533463	0	1	0	0	0	0	1	1	1	1	1	1	1	1	1	1	0	1	0	1	1	0	1	1	1	0	1	0	1	0	0	0	0	0	1	0	0	1	1	1	0	1	1	1	0	1	0	0	1
Chrom03_47289433	0	1	0	0	0	0	1	1	1	1	1	1	1	1	1	1	0	1	0	1	1	0	1	2	1	0	1	0	1	0	0	0	0	0	1	1	0	1	1	1	1	1	1	1	0	1	0	0	1
Chrom03_47245222	0	1	0	0	0	0	1	1	1	1	1	1	1	1	1	1	0	1	0	1	1	0	1	1	1	0	1	0	1	0	0	0	0	0	1	1	0	1	1	1	1	1	1	1	0	1	0	0	2
Chrom03_36382632	0	1	0	0	1	1	0	0	1	0	0	0	0	1	1	0	1	0	1	0	1	1	1	1	0	1	1	0	1	1	1	0	1	0	0	0	1	1	1	0	0	1	1	0	1	0	0	1	1
Chrom03_24874884	0	1	1	1	1	0	1	1	1	1	1	0	1	0	0	1	1	1	0	0	0	1	1	NA	0	0	1	1	0	0	0	0	1	1	1	0	0	0	0	1	1	1	0	1	0	1	0	0	0
Chrom03_1679237	0	1	0	0	1	1	0	0	1	0	1	1	1	1	0	0	0	1	1	1	1	1	1	1	1	1	1	0	0	0	1	1	0	0	0	0	0	0	1	1	0	0	1	0	0	0	0	0	1
Chrom08_1310036	0	1	1	0	1	0	0	0	1	0	1	1	1	1	0	0	1	2	0	1	0	1	1	0	1	1	0	0	1	0	1	1	1	0	1	0	0	1	1	1	0	0	1	0	0	1	0	0	1
Chrom08_2073150	0	1	1	0	1	0	0	0	1	0	1	1	1	1	0	0	1	2	0	1	0	1	1	0	1	1	0	0	1	0	1	1	1	0	1	0	0	1	1	1	0	0	1	0	0	1	0	0	1
Chrom08_2514687	0	1	1	0	1	0	0	0	1	0	1	1	1	1	0	0	1	2	0	1	0	1	1	0	1	1	0	0	1	0	1	1	1	0	1	0	0	1	1	1	0	0	1	0	0	1	0	0	1
Chrom08_4577387	0	1	1	0	1	1	0	0	1	0	1	1	1	1	0	0	1	2	0	1	0	1	1	0	1	1	0	1	0	0	1	1	1	0	1	0	0	1	0	0	0	0	1	0	0	1	0	0	1
Chrom08_4691463	0	1	1	0	1	1	0	0	1	0	1	1	1	1	0	0	1	2	0	1	0	1	1	0	0	1	0	1	0	0	1	1	1	0	1	0	0	1	1	0	0	0	1	0	0	1	0	0	1
Chrom08_4784947	0	1	1	0	1	1	0	0	1	0	1	1	1	1	0	0	1	2	0	1	0	1	1	0	0	1	0	1	0	0	1	1	1	0	1	0	0	1	0	0	0	0	1	0	0	1	0	0	1
Chrom08_5460904	0	1	1	0	1	1	0	0	1	1	1	1	1	1	0	0	1	2	0	1	0	1	1	0	0	1	0	1	0	0	1	1	1	0	1	0	0	1	1	0	0	0	1	0	0	1	0	0	1
Chrom08_5536846	0	1	1	0	1	1	0	0	1	1	1	1	1	1	0	0	1	2	0	1	0	1	1	0	0	1	0	1	0	0	1	1	1	0	1	0	0	1	1	0	0	0	1	0	0	1	0	0	1
Chrom08_6515668	0	1	1	0	1	1	0	0	1	1	1	1	1	1	0	0	1	2	0	1	0	1	1	0	0	0	0	1	0	1	1	1	1	0	1	0	0	1	0	0	0	0	1	0	0	1	0	0	1
Chrom08_6550276	0	1	1	0	1	1	0	0	1	1	1	1	1	1	0	0	1	2	0	1	0	1	1	0	0	0	0	1	0	1	1	1	1	0	1	0	0	1	0	0	0	0	1	0	0	1	0	0	1
Chrom08_10136621	0	1	1	0	1	1	0	0	1	1	1	1	1	1	0	0	1	2	1	0	0	1	1	0	0	0	0	1	0	1	1	1	1	0	1	0	0	1	0	0	0	0	1	0	0	1	0	0	0
Chrom08_11289043	0	1	1	0	1	1	0	0	1	1	1	1	1	1	0	0	1	1	1	0	0	1	1	0	0	0	0	1	0	1	1	1	1	0	1	0	0	1	0	0	0	0	1	0	0	1	0	0	0
Chrom08_13263842	0	1	1	0	1	1	1	0	1	1	1	1	1	1	0	0	0	1	1	0	0	0	1	1	0	0	0	1	0	1	1	1	1	0	1	0	0	1	0	0	0	0	1	0	0	1	0	0	0
Chrom08_19192008	0	1	1	0	1	1	1	0	1	1	1	1	1	0	0	0	0	1	1	1	0	0	1	0	0	0	0	1	0	1	1	1	1	0	1	0	NA	1	0	0	0	0	1	0	0	1	0	0	0
Chrom08_18145300	0	1	1	0	1	1	1	0	1	1	1	1	1	0	0	0	0	1	1	1	1	0	1	0	0	0	0	1	0	1	1	1	1	0	1	0	0	1	0	0	0	0	1	0	0	1	0	0	0
Chrom08_31866246	0	1	1	0	1	1	1	0	0	1	1	1	1	0	0	1	0	1	1	1	1	0	1	0	0	0	0	1	0	1	1	1	1	0	1	0	0	1	0	1	0	0	1	0	0	1	0	0	0
Chrom08_42405624	0	1	0	0	0	1	0	1	0	1	0	1	1	1	1	0	1	0	1	0	0	1	1	0	1	1	0	1	0	0	1	0	1	1	0	1	0	0	1	0	1	1	1	1	1	1	0	0	0
Chrom05_33909854	0	1	1	0	0	0	0	0	1	0	1	1	1	0	1	1	1	0	1	1	1	1	1	0	0	1	0	1	0	1	0	1	1	1	0	0	NA	0	1	1	1	1	1	0	1	0	0	0	1
Chrom05_32628434	0	1	1	0	0	0	0	0	1	0	1	1	1	0	1	1	1	0	1	1	1	1	1	0	0	1	0	1	0	1	0	1	1	1	0	0	NA	0	1	1	1	1	1	0	1	0	0	0	1
Chrom05_32628479	0	1	1	0	0	0	0	0	1	0	1	1	1	0	1	1	1	0	1	1	1	1	1	0	0	1	0	1	0	1	0	1	1	1	0	0	NA	0	1	1	1	1	1	0	1	0	0	0	1
Chrom05_32628490	0	1	1	0	0	0	0	0	1	0	1	1	1	0	1	1	1	0	1	1	1	1	1	0	0	1	0	1	0	1	0	1	1	1	0	0	NA	0	1	1	1	1	1	0	1	0	0	0	1
Chrom05_33701808	0	1	1	0	0	1	0	0	1	0	1	1	1	0	1	1	1	0	1	1	1	1	1	0	1	1	0	1	0	1	0	1	1	1	0	0	0	0	1	1	1	1	1	0	1	0	0	0	1
Chrom05_39672765	0	1	1	0	0	0	0	0	1	0	1	1	1	0	1	1	1	0	1	1	1	1	1	0	0	1	0	1	0	1	0	1	1	1	0	0	0	0	1	1	1	1	1	0	1	0	0	NA	1
Chrom05_43457974	0	1	1	0	0	0	0	0	1	0	1	1	1	0	1	1	1	0	1	1	1	1	1	1	0	1	0	0	0	1	1	1	1	1	0	0	0	0	0	1	1	1	1	0	1	0	0	0	1
Chrom05_41254959	0	1	1	0	0	0	0	0	1	0	1	1	1	0	1	1	1	0	1	1	1	1	1	0	0	1	0	0	0	1	1	1	1	1	0	0	0	0	1	1	1	1	1	0	1	0	0	0	1
Chrom05_45672784	0	1	1	0	0	0	0	0	1	0	1	1	1	0	1	1	1	0	1	1	1	1	1	0	0	1	0	0	0	1	1	1	1	1	0	0	NA	0	0	1	1	1	1	0	1	0	0	0	1
Chrom05_43992974	0	1	1	0	0	0	0	0	1	0	1	1	1	0	1	1	1	0	1	0	1	1	1	0	1	1	0	0	0	1	1	1	1	1	0	0	0	0	0	1	1	1	1	0	1	0	0	0	1
Chrom05_46763946	0	1	1	0	0	0	0	0	1	0	0	1	1	0	1	1	1	0	0	0	1	1	1	0	1	1	1	0	1	1	1	1	1	1	0	0	0	0	0	1	1	1	0	0	1	0	0	0	0
Chrom05_51659484	0	1	1	0	1	0	1	1	0	0	1	0	0	1	0	0	0	1	0	1	0	0	1	1	1	0	0	1	0	1	0	0	0	0	1	0	0	1	1	0	0	1	1	0	0	0	0	0	1
Chrom05_52226779	0	1	1	0	1	0	1	1	0	0	1	0	0	1	0	0	0	1	0	1	0	0	1	1	0	0	0	1	0	1	0	0	0	0	1	0	0	1	1	0	0	1	1	0	0	1	0	0	1
Chrom05_52364454	0	1	1	0	1	0	1	1	0	0	1	0	0	1	0	0	0	1	0	1	0	0	1	1	0	0	0	1	0	1	0	0	0	0	1	0	0	1	1	0	0	1	1	0	0	1	0	0	1
Chrom05_52477792	0	1	1	0	1	0	1	1	0	0	1	0	0	1	0	0	0	1	0	1	0	0	1	1	0	0	0	1	0	1	0	0	0	0	1	0	0	1	1	0	0	1	1	0	0	1	0	0	0
Chrom05_56828266	0	1	1	0	1	0	1	1	0	0	1	0	0	1	0	0	0	1	0	1	0	0	1	1	0	0	0	1	0	1	0	0	0	0	1	0	0	1	1	0	0	1	1	0	0	1	0	0	1
Chrom05_52656220	0	1	1	0	1	0	1	1	0	0	1	0	0	1	0	0	0	1	0	1	0	0	1	1	0	0	0	1	0	1	0	0	0	0	1	0	0	1	1	0	0	1	1	0	0	1	0	0	1
Chrom05_52946372	0	1	1	0	1	0	1	1	0	0	1	0	0	1	0	0	0	1	0	1	0	0	1	1	0	0	0	1	0	1	0	0	0	0	1	0	0	1	1	0	0	1	1	0	0	1	0	0	1
Chrom05_52977708	0	1	1	0	1	0	1	1	0	0	1	0	0	1	0	0	0	1	0	1	0	0	1	1	0	0	0	1	0	0	0	0	0	0	1	0	0	1	1	0	0	1	1	0	0	1	0	0	1
Chrom05_9444882	0	1	1	0	1	1	1	0	1	1	0	0	1	0	0	1	0	0	1	1	0	1	1	0	0	1	1	0	0	0	1	0	0	1	2	1	0	1	0	1	1	1	0	1	1	1	0	0	0
Chrom05_12316392	0	1	1	0	1	1	1	0	1	1	0	0	1	0	0	1	0	0	1	1	0	1	1	0	0	1	1	0	0	0	1	0	0	1	2	1	0	1	1	1	1	1	0	1	1	1	0	0	0
Chrom05_12553971	0	1	1	0	1	0	1	0	1	1	0	0	1	0	0	1	0	0	1	1	0	1	1	0	0	1	1	0	0	0	1	0	0	1	2	0	0	1	0	1	1	1	0	1	1	1	0	0	0
Chrom05_21689877	0	1	1	0	0	0	0	0	1	0	1	1	1	0	1	1	1	1	1	1	1	1	1	0	0	1	0	1	0	1	0	1	1	1	0	0	0	0	0	1	1	1	1	0	1	0	0	0	1
Chrom05_29288306	0	1	1	0	0	0	0	0	1	0	1	1	1	0	1	1	1	0	1	1	1	1	1	0	0	1	0	1	0	1	0	1	1	1	0	0	0	0	1	1	1	1	1	0	1	0	0	0	1
Chrom05_29517376	0	1	1	0	0	0	0	0	1	0	1	1	1	0	1	1	1	0	1	1	1	1	1	0	0	1	0	1	0	1	0	1	1	1	0	0	NA	0	1	1	1	1	1	0	1	0	0	0	1
Chrom07_3006091	0	1	1	1	0	1	0	1	0	0	1	1	0	1	0	0	0	1	1	1	0	1	1	0	1	0	1	0	0	1	1	0	0	1	1	0	0	1	1	0	1	0	0	0	2	1	0	0	1
Chrom07_13635990	0	1	0	0	0	0	1	1	0	1	1	1	0	0	1	1	0	0	0	0	0	1	1	0	0	1	1	1	1	0	0	0	1	0	0	0	0	1	0	1	0	1	0	2	0	0	0	0	1
Chrom07_13770860	0	1	1	1	1	1	0	1	0	0	1	0	0	1	0	1	1	0	1	1	0	0	1	0	1	0	0	0	0	1	1	1	0	1	1	0	0	1	1	0	1	0	1	0	1	1	0	0	1
Chrom07_12468542	0	1	0	0	0	0	1	1	0	1	1	1	0	0	1	1	0	0	0	0	0	1	1	1	0	1	1	1	1	1	0	0	1	0	0	1	0	1	0	1	0	1	0	1	0	0	0	0	1
Chrom07_14999669	0	1	0	0	0	0	0	1	0	1	1	1	0	0	1	1	0	0	0	0	0	1	1	0	0	1	1	1	1	1	0	0	1	0	0	1	0	1	0	1	0	1	0	1	0	0	0	0	1
Chrom07_17549859	0	1	0	0	1	0	0	1	0	1	1	1	0	0	1	1	0	0	0	0	0	1	1	0	1	1	0	1	1	1	0	0	1	0	0	1	0	1	0	1	0	1	0	1	0	0	0	0	1
Chrom07_17549878	0	1	0	0	1	0	0	1	0	1	1	1	0	0	1	1	0	0	0	0	0	1	1	0	1	1	1	1	1	1	0	0	1	0	0	0	0	1	0	1	0	1	0	1	0	0	0	0	1
Chrom07_22711782	0	1	1	0	1	1	0	1	1	0	1	0	1	1	0	0	1	0	1	1	0	0	1	0	0	0	0	0	0	1	1	1	0	1	1	0	0	1	1	0	1	0	1	0	1	1	0	0	1
Chrom07_28285372	0	1	1	0	1	1	0	1	1	0	1	0	1	1	0	1	1	0	1	1	0	0	1	0	1	0	0	0	0	1	1	1	0	1	1	0	0	1	1	0	1	0	0	0	1	1	0	0	1
Chrom07_36971633	0	1	0	1	0	0	0	0	1	0	1	1	0	1	1	0	0	1	0	0	1	0	1	0	0	0	1	0	0	0	0	0	1	1	1	0	0	1	1	1	1	0	1	0	0	1	0	0	0
Chrom07_39477010	0	1	0	1	1	1	1	1	0	1	1	0	1	0	1	1	0	0	0	1	0	0	1	0	1	1	1	1	1	1	0	1	1	0	0	1	0	1	1	1	0	1	0	1	1	0	0	0	1
Chrom07_40393309	0	1	0	1	1	1	1	1	1	1	1	0	1	0	1	1	0	0	0	1	0	0	1	0	1	1	1	1	1	1	0	1	1	0	0	1	0	1	0	1	0	1	0	1	1	0	0	0	1
Chrom02_31527402	0	1	0	1	0	0	1	0	1	0	1	0	1	0	1	1	0	0	1	1	0	1	1	1	0	1	1	0	0	0	1	1	0	0	0	1	0	0	1	1	0	0	1	1	0	0	0	0	1
Chrom02_34090862	0	1	0	1	0	0	1	0	1	0	1	0	1	0	1	1	0	0	1	1	0	1	1	1	0	1	1	0	0	0	1	1	0	0	0	1	0	0	1	1	0	0	1	1	0	0	0	0	1
Chrom02_16950763	0	1	1	0	0	1	0	1	0	1	0	1	1	0	0	0	0	1	0	1	1	0	1	0	1	0	1	1	0	1	0	1	1	1	1	1	0	1	0	1	1	1	1	1	1	1	0	0	1
Chrom02_11869297	0	1	1	0	0	1	0	1	0	0	0	1	1	0	0	0	0	1	1	1	1	0	1	0	1	0	1	1	0	1	0	1	1	0	1	1	0	1	0	1	1	0	1	1	1	1	0	0	1
Chrom02_9535890	0	1	0	0	0	1	0	1	0	0	0	1	1	0	0	0	0	1	1	1	1	0	1	1	1	0	1	1	0	1	0	1	1	0	1	1	0	1	0	0	1	0	1	1	1	1	0	0	1
Chrom02_4561068	0	1	0	0	0	1	0	1	1	0	0	1	1	1	0	0	0	1	0	1	1	1	1	0	1	0	1	1	0	1	0	1	1	0	1	0	1	1	0	1	1	0	1	0	1	0	0	0	1
Chrom04_3139021	0	1	1	1	1	1	1	1	1	0	1	0	1	1	0	0	1	0	1	1	0	1	1	0	0	0	0	0	1	1	0	0	1	1	1	1	0	0	0	1	1	0	1	1	0	0	0	0	1
Chrom04_1841483	0	1	1	1	1	1	1	1	1	0	1	0	1	1	0	0	1	0	1	1	0	1	1	0	0	0	0	0	0	1	0	0	1	1	1	0	0	0	0	1	1	0	1	0	1	0	0	0	1
Chrom01_914983	0	1	1	1	0	0	0	0	1	1	1	1	1	1	0	0	1	0	1	0	1	0	1	0	0	1	0	0	0	0	1	1	1	1	0	1	0	1	0	1	0	0	0	1	1	1	0	0	1
Chrom01_1129688	0	1	1	0	1	1	0	1	1	0	1	0	1	1	1	1	0	1	0	1	0	1	1	0	0	0	1	1	1	1	0	0	0	0	0	1	0	1	1	0	1	1	1	1	0	0	0	0	0
Chrom01_1173450	0	1	1	0	1	2	0	1	1	0	1	0	1	1	1	1	0	1	0	1	0	1	1	0	0	0	1	1	1	1	0	0	0	0	0	1	0	1	1	0	1	1	1	1	0	0	0	0	0
Chrom01_2712939	0	1	1	1	0	0	0	0	1	1	1	1	1	1	0	0	1	0	1	0	1	0	1	0	0	0	0	0	0	0	1	1	1	1	0	1	0	1	0	1	0	0	0	1	1	1	0	0	1
Chrom01_2457395	0	1	1	1	0	0	0	0	1	1	1	1	1	1	0	0	1	0	1	0	1	0	1	0	0	0	0	0	0	0	1	1	1	1	0	1	0	1	0	1	0	0	0	1	1	1	0	0	1
Chrom01_2581678	0	1	1	1	0	0	0	0	1	1	1	1	1	1	0	0	1	0	1	0	1	0	1	0	0	0	0	0	0	0	1	1	1	1	0	1	0	1	0	1	0	0	0	1	1	1	0	0	1
Chrom01_2910456	0	1	1	1	0	0	0	0	1	1	1	1	1	1	0	0	1	0	1	0	1	0	1	0	0	0	0	1	0	0	1	1	1	1	0	0	0	1	0	1	0	0	0	1	1	1	0	0	1
Chrom01_3897697	0	1	1	1	0	0	0	0	1	1	1	1	1	1	0	0	1	0	1	0	1	0	1	0	0	0	0	1	0	0	1	1	1	1	0	1	0	1	0	1	0	0	0	1	1	1	0	0	1
Chrom01_8707575	0	1	1	0	1	0	0	1	0	0	1	0	1	1	1	1	0	1	0	1	1	1	1	0	0	1	1	1	1	1	0	1	0	0	0	1	NA	1	1	0	1	1	0	1	0	0	0	0	0
Chrom01_10131380	0	1	1	0	1	0	0	1	0	0	1	1	1	1	0	1	0	1	0	1	1	1	1	0	0	1	1	1	1	1	1	1	0	0	0	0	NA	0	1	0	0	1	0	0	1	0	0	0	0
Chrom01_12787466	0	1	1	0	1	0	0	1	0	1	1	1	1	1	0	1	0	1	0	0	1	1	1	1	0	1	1	1	1	1	1	1	0	0	0	0	0	0	1	0	0	1	0	0	1	0	0	0	0
Chrom01_14299755	0	1	1	1	0	0	0	1	1	0	1	1	1	1	1	1	1	0	1	0	0	0	1	0	0	0	0	1	0	0	0	1	1	1	1	0	0	1	1	1	1	0	1	1	0	1	0	0	1
Chrom01_15201014	0	1	1	0	1	0	1	0	0	1	1	1	1	1	0	1	0	1	0	0	1	1	1	0	0	1	1	1	1	1	1	1	0	0	0	0	0	0	1	0	0	1	0	0	1	1	0	2	0
Chrom01_17941222	0	1	1	1	0	0	0	1	1	0	1	1	1	1	1	1	1	0	1	0	0	0	1	0	1	0	0	1	0	0	0	1	1	1	1	1	0	0	1	1	1	0	1	1	0	1	0	0	1
Chrom01_40158773	0	1	1	1	0	0	1	1	1	0	1	0	1	1	1	0	1	1	0	0	0	1	1	0	1	0	0	0	0	0	1	1	0	1	1	1	NA	1	1	1	1	0	1	1	0	1	0	0	0
Chrom01_45847778	0	1	1	1	0	0	0	1	1	0	1	0	1	1	1	0	1	1	0	0	0	1	1	0	0	0	0	0	0	0	1	1	0	1	1	1	0	1	1	1	1	0	1	1	0	1	0	0	0
Chrom01_47037646	0	1	1	1	0	0	0	1	1	0	1	0	1	1	1	0	1	1	0	0	0	1	1	0	1	0	0	0	0	0	1	1	0	1	1	1	0	1	1	1	0	0	1	1	0	1	0	0	0
Chrom01_52689686	0	1	1	0	0	1	0	1	0	1	1	1	1	0	0	0	1	1	1	0	1	1	1	0	0	1	1	0	0	1	0	1	1	1	1	0	0	1	0	0	1	1	0	0	1	1	0	0	1
Chrom10_3796143	0	1	0	0	0	1	1	0	0	0	0	0	0	0	1	0	1	1	0	0	1	0	1	0	1	0	1	0	1	1	0	1	0	1	0	1	0	1	1	1	0	1	0	1	1	1	0	0	0
Chrom10_4544311	0	1	0	0	1	0	0	1	0	1	1	0	1	1	1	1	1	1	0	1	1	0	1	0	0	0	0	0	0	1	0	0	1	1	0	1	0	0	0	0	1	1	1	1	1	1	0	0	0
Chrom10_20240516	0	1	0	0	0	0	0	1	1	1	1	1	0	1	1	1	0	1	0	0	1	1	1	0	0	0	1	0	1	0	0	0	1	0	0	0	0	0	0	0	1	1	1	0	1	0	0	0	0
Chrom10_19217208	0	1	0	0	0	0	0	1	1	1	1	1	0	1	1	1	0	1	0	0	1	1	1	0	0	0	1	0	1	0	0	0	1	0	0	0	0	0	0	0	1	1	2	0	1	0	0	0	0
Chrom10_20480471	0	1	0	0	0	0	0	1	1	1	1	1	0	1	1	1	0	1	0	0	1	1	1	0	0	0	1	0	1	0	0	0	1	0	0	0	0	0	0	0	1	1	1	0	1	0	0	0	0
Chrom10_34979338	0	1	0	0	0	0	0	1	0	0	1	0	0	1	0	1	0	1	0	1	1	1	1	0	0	0	1	0	1	0	0	0	1	1	0	0	0	0	0	0	1	1	0	0	0	0	0	0	0
Chrom10_42524875	0	1	0	0	0	0	0	1	0	0	1	0	0	1	0	1	0	1	0	1	1	1	1	1	0	0	1	0	1	0	0	0	1	1	0	0	0	0	0	0	1	1	0	0	0	0	0	2	0
Chrom10_39153754	0	1	0	0	0	0	0	1	0	0	1	0	0	1	0	1	0	1	0	1	1	1	1	0	0	0	1	0	1	0	0	0	1	1	0	0	0	0	0	0	1	1	0	0	0	0	0	0	0
Chrom10_39836405	0	1	0	0	0	1	0	1	0	0	1	0	0	1	0	1	0	1	1	1	1	1	1	1	0	0	1	0	1	0	0	0	1	1	0	0	0	0	0	0	1	1	0	0	0	0	0	0	0
Chrom10_41890085	0	1	0	0	0	1	0	1	0	0	1	0	0	1	0	1	0	1	1	1	0	1	1	1	0	0	1	0	1	0	0	0	1	1	0	0	0	0	0	0	1	1	0	0	0	0	0	0	0
Chrom10_42096528	0	1	0	0	0	1	0	1	0	0	1	0	0	1	0	1	0	1	1	1	0	1	1	1	0	0	1	0	1	0	0	0	1	1	0	0	0	0	0	0	1	1	0	0	0	1	0	0	0
Chrom10_44981003	0	1	0	0	0	1	0	1	0	0	1	0	0	1	0	1	0	1	1	1	0	1	1	1	0	0	1	0	1	0	0	0	1	1	0	0	0	0	0	0	1	1	0	0	0	1	0	0	0
Chrom10_45566837	0	1	0	0	0	1	0	1	0	0	1	0	0	1	0	1	0	1	1	1	0	1	1	1	0	0	1	0	1	0	0	0	1	1	0	0	0	1	0	0	1	1	0	0	0	1	0	0	0
Chrom12_45502704	0	1	0	1	0	0	1	0	0	1	0	0	1	1	1	1	0	0	1	1	1	1	1	0	1	1	1	1	0	0	1	0	1	1	1	0	0	1	0	0	1	1	1	1	1	0	0	0	0
Chrom12_40485731	0	1	0	1	1	0	0	0	1	0	0	0	1	1	1	1	0	0	1	1	1	1	1	1	1	0	1	1	0	0	1	0	1	0	1	0	0	1	0	0	0	1	0	0	1	1	0	0	1
Chrom12_36606828	0	1	0	1	1	0	0	0	1	0	0	0	1	1	1	1	0	0	1	1	1	0	1	1	1	0	1	1	0	0	1	0	1	0	1	0	0	1	0	0	0	1	0	0	1	1	0	0	1
Chrom12_17968375	0	1	0	1	1	0	1	0	1	0	1	0	1	1	1	1	0	0	0	0	0	0	1	0	1	0	1	1	0	0	1	0	1	1	0	0	0	1	0	0	0	1	1	0	0	1	0	0	1
Chrom12_14214665	0	1	0	1	1	0	1	0	1	0	1	1	1	1	1	1	0	0	0	0	0	0	1	0	1	0	1	1	0	0	1	0	1	1	0	0	0	0	0	0	0	1	1	0	0	1	0	0	1
Chrom09_15188677	0	1	0	1	0	0	1	0	1	1	0	1	0	0	1	0	0	0	1	0	1	0	1	0	0	1	0	0	0	0	1	1	0	1	0	1	0	1	1	1	0	1	0	1	1	1	0	0	1
Chrom09_15897158	0	1	0	1	0	0	1	0	1	1	0	1	0	0	1	0	0	0	1	0	1	0	1	0	0	1	0	0	0	0	1	1	0	1	0	1	0	2	1	0	0	1	0	1	1	1	0	0	1
Chrom09_21303729	0	1	0	1	0	0	0	1	1	0	0	1	0	0	1	0	0	0	1	0	1	0	1	0	0	1	0	0	0	0	1	1	0	1	0	1	0	1	1	1	0	1	0	1	1	1	0	NA	1
Chrom09_23776955	0	1	0	1	0	0	0	1	1	0	0	1	0	0	1	0	0	0	1	0	1	0	1	0	0	1	0	0	0	0	1	1	0	1	0	1	NA	1	1	1	0	1	0	1	1	1	0	0	1
Chrom09_26473836	0	1	0	1	0	0	0	1	1	0	0	1	0	0	1	0	0	0	1	0	1	0	1	1	0	1	0	0	0	0	1	1	0	1	0	1	NA	1	1	1	0	1	0	1	1	1	0	0	1
Chrom09_31673160	0	1	0	1	0	0	0	1	1	0	0	1	0	0	1	0	0	0	1	0	1	0	1	1	0	1	0	0	0	0	1	1	0	1	0	0	0	1	2	1	0	1	0	1	1	1	0	0	1
Chrom09_52000241	0	1	0	0	1	0	0	1	1	1	1	0	0	0	0	1	1	0	1	1	0	1	1	0	0	1	0	1	1	0	1	0	0	1	1	0	0	1	0	0	1	1	1	0	0	1	0	0	1
Chrom09_46866039	0	1	1	0	1	1	2	0	1	0	1	0	1	1	0	0	0	1	0	1	1	1	1	1	1	1	0	0	0	1	0	1	1	0	0	0	0	0	1	0	1	1	0	0	1	1	0	0	1
Chrom09_672191	0	1	0	0	0	0	0	1	0	1	0	0	1	1	0	1	0	1	1	0	1	0	1	0	1	1	0	0	1	0	1	1	1	1	1	0	0	1	1	1	1	0	1	0	1	1	0	0	0
Chrom09_672320	0	1	0	0	0	0	0	1	0	1	0	0	1	1	0	1	0	1	1	0	1	0	1	0	1	1	0	0	1	0	1	1	1	1	1	0	0	1	1	1	1	0	1	0	1	1	0	0	0
Chrom09_636979	0	1	0	0	0	0	0	1	0	1	0	0	1	1	0	1	0	1	1	0	1	0	1	0	1	1	0	0	1	0	1	1	1	1	1	0	0	1	1	1	1	0	1	0	1	1	0	0	0
Chrom09_696893	0	1	0	0	0	0	0	1	0	1	0	0	1	1	0	1	0	1	1	0	1	0	1	0	1	1	0	0	1	0	1	1	1	1	1	0	NA	1	1	1	1	0	1	0	1	1	0	0	0
Chrom09_8454182	0	1	0	0	0	0	0	1	0	1	0	0	0	1	0	1	1	1	1	0	1	0	1	0	1	1	0	1	1	0	1	1	1	1	1	0	0	1	1	1	1	1	1	0	0	1	0	0	0
Chrom09_12650407	0	1	0	1	0	0	1	0	1	1	0	1	1	0	1	0	0	0	1	0	1	0	1	0	0	1	0	0	0	0	1	1	0	1	0	1	0	1	1	0	0	0	0	1	1	1	0	0	1
Chrom09_13397859	0	1	0	1	0	0	1	0	1	1	0	1	1	0	1	0	0	0	1	0	1	0	1	0	0	1	0	0	0	0	1	1	0	1	0	1	0	1	1	0	0	0	0	1	1	1	0	0	1
Chrom11_20066860	0	1	0	0	1	0	0	1	0	0	1	1	0	0	0	0	0	1	1	1	1	0	1	1	0	1	0	0	0	0	0	1	1	1	0	0	0	0	1	1	0	1	0	0	1	1	0	0	1
Chrom11_20067040	0	1	0	0	1	0	0	1	0	0	1	1	0	0	0	0	0	1	1	1	1	0	1	1	0	1	0	0	0	0	0	1	1	1	0	0	0	0	1	1	0	1	0	0	1	1	0	0	1
Chrom11_41463835	0	1	0	1	0	1	1	0	1	0	0	1	0	0	0	1	0	1	1	0	0	0	1	2	1	1	1	0	1	1	1	1	1	0	0	0	0	1	1	1	1	1	1	0	0	0	0	0	1
Chrom06_18942267	0	1	1	0	0	0	1	0	1	0	1	0	0	0	1	0	0	1	0	0	1	0	1	1	0	0	0	0	0	1	1	1	0	1	1	0	0	0	1	1	0	1	0	0	0	0	0	0	1
Chrom06_17344621	0	1	1	0	0	0	1	0	1	0	1	0	0	0	1	0	0	1	0	0	1	0	1	0	0	0	0	0	0	1	1	1	0	1	1	0	NA	0	1	1	0	1	0	0	0	0	0	0	1
Chrom06_18053772	0	1	1	0	0	0	1	0	1	0	1	0	0	0	1	0	0	1	0	0	1	0	1	0	0	0	0	0	0	1	1	1	1	1	1	0	0	0	1	1	0	1	0	0	0	0	0	1	0
Chrom06_18104273	0	1	1	0	0	0	1	0	1	0	1	0	0	0	1	0	0	1	0	0	1	0	1	0	0	0	0	0	0	1	1	1	1	1	1	0	0	0	1	1	0	1	0	0	0	0	0	0	0
Chrom06_19036847	0	1	1	0	0	0	1	0	1	0	1	0	0	0	1	0	0	1	0	0	1	0	1	1	0	0	0	0	0	1	1	1	1	1	1	0	0	0	1	1	0	1	0	0	0	0	0	0	0
Chrom06_19895099	0	1	1	0	0	0	1	0	1	0	1	0	0	0	1	0	0	1	0	0	1	0	1	0	0	0	0	0	0	1	1	1	1	1	0	0	0	0	1	1	0	1	0	0	0	0	0	0	0
Chrom06_21981076	0	1	1	0	0	0	1	0	1	0	1	0	0	0	1	0	0	1	0	0	1	0	1	0	0	0	0	0	0	1	1	1	1	1	1	0	0	0	1	1	0	1	0	0	1	0	0	0	0
Chrom06_33966416	0	1	0	1	1	0	1	0	1	0	1	1	0	1	1	1	0	1	0	1	1	0	1	1	0	1	0	0	1	0	1	1	1	0	1	0	0	0	1	0	0	0	0	0	1	0	0	0	0
Chrom06_34015757	0	1	0	1	1	0	1	0	1	0	1	1	0	1	1	1	0	1	0	1	1	0	1	1	0	1	0	0	1	0	1	1	1	0	1	0	0	0	1	0	0	0	0	0	1	0	0	0	0
Chrom06_35782327	0	1	1	0	0	0	0	1	1	1	1	0	1	0	1	1	1	0	0	0	0	0	1	1	1	0	0	1	0	1	0	1	1	1	0	0	0	1	0	1	0	1	1	0	0	0	0	0	1
Chrom06_36931630	0	1	1	0	0	0	0	1	1	1	1	0	1	0	1	1	1	0	0	0	0	0	1	1	1	0	0	1	0	1	0	1	1	1	1	0	0	1	0	1	0	1	1	0	0	0	0	0	1
Chrom03_48972266	0	1	0	1	0	1	0	0	0	0	0	1	0	0	1	0	1	0	0	1	0	1	1	0	1	0	0	1	1	1	0	1	0	1	0	1	0	1	1	0	1	0	0	1	1	1	0	0	0
Chrom03_48176261	0	1	0	1	0	1	0	0	0	0	0	1	0	0	1	0	1	0	0	1	0	1	1	0	1	0	0	1	1	1	0	1	0	1	0	1	0	1	1	0	1	0	0	1	1	1	0	0	0
Chrom03_41980758	0	1	0	0	0	1	0	0	0	0	0	1	1	0	1	1	1	0	0	1	0	1	1	0	1	0	0	1	1	1	0	1	0	1	0	1	0	1	1	0	1	0	0	1	1	1	0	0	0
Chrom03_40158557	0	1	1	0	0	1	1	0	0	0	0	1	1	0	1	1	0	0	0	1	0	0	1	1	1	0	0	1	1	1	1	1	0	1	0	1	1	0	1	0	1	0	0	1	1	1	0	0	0
Chrom03_16936853	0	1	1	0	0	1	1	0	0	0	0	0	1	0	0	1	0	0	0	1	0	0	1	0	1	1	0	1	1	1	1	0	0	1	0	1	0	0	1	0	1	1	0	1	1	1	0	0	0
Chrom03_16923280	0	1	1	0	0	1	1	0	0	0	0	0	1	0	0	1	0	0	0	1	0	0	1	0	1	1	0	1	1	1	1	0	0	1	0	1	0	0	1	0	1	1	0	1	1	1	0	0	0
Chrom03_16476342	0	1	1	0	0	1	1	0	0	0	0	0	1	0	0	1	0	0	0	1	0	0	1	0	1	1	1	1	1	1	1	0	0	1	0	1	0	0	1	0	1	1	0	1	1	2	0	0	0
Chrom03_14614079	0	1	1	0	0	1	1	0	0	1	0	0	1	0	0	1	0	0	0	1	0	0	1	0	1	1	1	1	1	1	1	0	0	1	0	0	0	0	1	0	1	1	0	1	1	1	0	0	0
Chrom03_10958089	0	1	1	0	0	1	1	0	0	1	1	0	1	0	0	1	0	0	0	1	0	0	1	0	1	1	1	1	1	1	1	0	0	1	0	0	0	0	1	0	1	1	0	1	1	1	0	0	0
Chrom03_5340047	0	1	1	1	1	0	1	1	1	0	0	0	0	0	1	1	1	1	0	0	0	1	1	0	0	0	0	1	0	0	0	1	0	1	1	1	0	0	0	1	1	0	0	1	1	1	0	0	1
Chrom03_5065464	0	1	1	0	0	0	1	0	0	1	1	0	1	0	0	1	0	0	0	1	0	0	1	0	1	1	1	1	1	1	1	0	1	1	0	1	0	0	1	0	1	1	0	1	1	1	0	0	0
Chrom03_4813461	0	1	1	0	0	0	1	0	0	1	1	0	1	0	0	1	1	0	0	1	0	0	1	0	1	1	1	1	1	1	1	0	1	1	0	1	0	0	1	0	1	1	0	1	1	1	0	0	0
Chrom03_3803836	0	1	1	0	0	0	1	0	0	1	1	0	1	0	0	1	1	0	0	1	0	0	1	0	1	1	1	1	1	1	1	0	1	1	0	0	0	0	1	0	1	1	0	1	1	1	0	0	0
Chrom03_3515664	0	1	1	0	0	0	1	0	0	1	1	0	1	0	0	1	1	0	0	1	0	0	1	0	1	1	1	1	1	1	1	0	1	1	0	1	0	0	1	0	1	1	0	1	1	1	0	2	0
Chrom08_33329981	0	1	0	1	0	1	0	1	0	0	0	0	0	1	0	0	1	1	1	0	0	1	1	0	1	1	1	1	0	1	1	0	0	1	0	0	0	0	0	0	1	1	1	1	1	1	0	0	0
Chrom05_30566178	0	1	1	0	1	0	1	1	0	0	0	0	0	1	1	0	1	1	0	0	0	0	1	1	1	1	1	1	1	1	1	0	0	0	1	0	NA	1	1	0	0	1	0	0	0	0	0	0	0
Chrom05_39605136	0	1	0	1	0	1	0	1	0	1	1	1	0	0	0	1	0	1	0	0	1	0	1	0	1	0	0	1	1	0	0	1	1	0	0	1	0	0	1	1	1	0	0	1	0	1	0	0	1
Chrom05_40059848	0	1	0	1	0	1	0	1	0	1	1	1	0	0	0	1	0	1	0	0	1	0	1	0	1	0	0	1	1	0	0	1	1	0	0	1	NA	0	1	1	1	0	0	1	0	1	0	0	1
Chrom05_41146967	0	1	0	1	0	1	0	1	0	1	1	1	0	0	0	1	0	1	0	0	1	0	1	0	1	0	0	1	1	0	0	1	1	0	0	1	0	0	1	1	1	1	0	1	0	1	0	0	1
Chrom05_51450816	0	1	1	0	1	0	1	1	0	0	1	0	0	1	0	0	0	1	0	1	0	0	1	1	1	0	0	1	0	1	0	0	0	0	1	0	0	1	1	0	0	1	1	0	0	1	0	0	1
Chrom05_56158565	0	1	0	1	0	1	0	1	1	1	1	0	0	0	1	0	1	1	1	0	0	1	1	0	0	0	0	1	0	0	0	1	1	0	0	1	0	0	1	1	1	0	0	1	0	1	0	0	1
Chrom05_56765736	0	1	0	1	0	1	0	1	1	1	1	0	0	0	1	0	1	1	1	0	0	1	1	0	0	0	0	1	0	0	0	1	1	0	0	1	0	0	0	1	1	0	0	1	0	1	0	0	1
Chrom05_20238442	0	1	1	0	1	0	1	1	0	0	0	0	0	1	1	0	1	1	0	0	0	1	1	1	1	1	1	1	1	1	1	0	0	0	1	0	0	1	1	0	0	1	1	0	0	0	0	0	0
Chrom05_23460642	0	1	1	0	1	0	1	1	0	0	0	0	0	1	1	0	1	1	0	0	0	0	1	0	1	1	1	1	1	1	1	0	0	0	1	0	0	1	1	0	0	1	1	0	0	0	0	0	0
Chrom05_23483951	0	1	1	0	1	0	1	1	0	0	0	0	0	1	1	0	1	1	0	0	0	0	1	0	0	1	1	1	1	1	1	0	0	0	1	0	0	1	1	0	0	1	1	0	0	0	0	0	0
Chrom05_26545817	0	1	1	0	1	0	1	1	0	0	0	0	0	1	1	0	1	1	0	0	0	0	1	0	1	1	1	1	1	1	1	0	0	0	1	0	0	1	1	0	0	1	0	0	0	0	0	0	0
Chrom05_28723832	0	1	1	0	1	0	1	1	0	0	0	0	0	1	1	0	1	1	0	0	0	0	1	1	1	1	1	1	1	1	1	0	0	0	1	0	0	1	1	0	0	1	0	0	0	0	0	0	0
Chrom05_30452153	0	1	1	0	1	0	1	1	0	0	0	0	0	1	1	0	1	1	0	0	0	0	1	1	1	1	1	1	1	1	1	0	0	0	1	0	NA	1	1	0	0	1	0	0	0	0	0	0	0
Chrom05_28815808	0	1	1	0	1	0	1	1	0	0	0	0	0	1	1	0	1	1	0	0	0	0	1	1	1	1	1	1	1	1	1	0	0	0	1	0	0	1	1	0	0	1	0	0	0	0	0	0	0
Chrom05_29539229	0	1	1	0	1	0	1	1	0	0	0	0	0	1	1	0	1	1	0	0	0	0	1	0	1	1	1	1	1	1	1	0	0	0	1	0	0	1	1	0	0	1	0	0	0	0	0	NA	0
Chrom07_33226724	0	1	0	1	1	0	0	1	0	1	0	0	0	0	1	1	0	0	0	0	0	1	1	1	1	1	1	1	1	1	0	0	1	0	0	1	0	1	1	0	0	1	0	1	0	0	0	0	1
Chrom07_39477219	0	1	0	1	0	0	0	0	1	0	1	1	1	1	1	0	0	1	1	0	1	1	1	1	0	0	0	0	0	0	0	0	1	1	1	0	0	1	1	1	1	0	1	0	0	1	0	0	0
Chrom07_41821252	0	1	0	1	0	0	0	0	0	0	1	1	1	1	1	1	0	1	1	0	1	1	2	0	0	0	0	0	0	0	0	0	1	1	1	0	0	1	1	1	1	0	1	0	0	1	0	0	0
Chrom02_59519427	0	1	0	0	0	0	1	0	1	0	0	0	1	0	1	0	0	1	1	0	1	0	1	1	0	0	1	0	1	1	1	1	0	1	1	1	0	0	1	0	0	0	0	1	1	1	0	0	1
Chrom02_50571044	0	1	0	0	1	1	0	0	0	0	0	1	0	1	1	1	1	0	1	1	0	0	1	0	0	1	1	1	1	1	0	0	1	0	0	0	0	1	0	1	1	1	1	0	0	0	0	0	1
Chrom02_48577675	0	1	0	0	1	1	0	0	0	0	0	1	0	1	1	1	1	0	1	1	0	0	1	1	0	1	1	0	1	1	0	1	1	1	0	0	0	1	0	1	1	1	1	0	0	0	0	0	1
Chrom02_52970665	0	1	0	0	1	1	0	0	0	0	0	1	0	1	1	1	1	0	1	1	0	0	1	0	0	1	1	0	1	1	0	1	1	1	0	0	0	1	0	1	1	1	1	0	0	0	0	0	1
Chrom02_43253488	0	1	1	1	1	1	0	0	1	1	1	1	0	1	0	0	0	0	0	1	0	1	1	1	1	1	0	1	1	1	1	0	0	0	0	0	0	0	1	0	0	1	1	0	1	1	0	0	0
Chrom02_46146557	0	1	1	1	1	1	0	0	1	1	1	1	0	1	0	0	0	0	0	1	0	1	1	0	0	1	0	1	1	1	1	0	0	0	0	0	0	0	1	0	0	1	1	0	1	1	0	0	0
Chrom02_42372015	0	1	1	1	1	1	0	0	1	1	1	1	0	1	0	0	0	0	0	1	0	1	1	0	0	1	0	1	1	1	1	0	0	0	0	0	0	0	1	1	0	1	1	0	1	1	0	0	0
Chrom02_19489556	0	1	1	1	1	1	1	1	1	1	0	0	0	1	0	1	0	1	0	0	1	1	1	0	0	1	0	1	1	1	1	0	1	0	1	0	0	0	1	0	0	1	0	0	0	1	0	0	0
Chrom02_16653833	0	1	1	1	1	1	1	1	1	1	0	0	0	1	0	1	0	1	1	0	1	1	1	0	0	1	0	1	1	1	1	0	1	0	1	0	0	0	1	1	0	1	0	0	0	1	0	0	0
Chrom03_3112557	0	1	1	0	0	0	1	0	0	1	1	0	1	0	0	1	2	0	0	0	0	0	1	0	1	1	1	1	1	1	1	0	1	1	0	1	0	0	1	0	1	1	0	1	1	1	0	0	0
Chrom01_51452798	0	1	1	0	0	1	0	1	0	1	1	1	1	0	0	0	1	1	1	0	1	1	1	0	0	1	1	0	0	1	0	1	1	1	1	0	0	1	0	0	1	1	0	0	1	1	0	0	1
Chrom10_21002080	0	1	0	1	1	1	1	1	0	0	0	0	0	1	0	0	1	0	1	1	0	0	1	0	0	1	0	0	0	1	0	1	1	1	1	0	0	1	1	0	0	0	1	0	0	1	0	NA	1
Chrom10_23419994	0	1	0	1	1	1	1	1	0	0	0	0	0	1	0	0	1	0	1	1	0	0	1	1	0	1	0	0	0	1	0	1	1	1	1	0	0	1	1	0	0	0	1	0	0	1	0	0	1
Chrom10_33925393	0	1	1	1	1	1	0	0	0	0	1	0	1	0	1	1	1	0	1	0	0	1	1	1	1	1	1	1	0	1	1	0	0	0	1	1	0	0	1	1	0	0	1	1	0	0	0	0	1
Chrom10_46271930	0	1	0	0	0	1	0	1	0	0	1	0	0	1	0	1	0	1	1	1	0	1	1	1	0	0	1	0	1	0	0	0	1	1	0	0	0	1	0	0	1	1	0	0	0	1	0	0	0
Chrom10_55259739	0	1	0	0	0	1	1	1	0	0	1	0	0	0	0	1	0	1	1	1	0	1	1	1	0	1	1	0	1	1	0	1	1	1	0	0	0	1	0	0	0	1	0	0	0	1	0	0	0
Chrom10_52127172	0	1	0	0	0	1	1	1	0	0	1	0	0	0	0	1	0	1	1	1	0	1	1	1	0	1	0	0	1	1	0	1	1	1	0	0	1	1	0	0	0	1	0	0	0	1	0	0	0
Chrom10_52177013	0	1	0	0	0	1	1	1	0	0	1	0	0	0	0	1	0	1	1	1	0	1	1	1	0	1	1	0	1	1	0	1	1	1	0	0	0	1	0	0	0	1	0	0	0	1	0	0	0
Chrom10_52246873	0	1	0	0	0	1	1	1	0	0	1	0	0	0	0	1	0	1	1	1	0	1	1	1	0	1	1	0	1	1	0	1	1	1	0	0	0	1	0	0	0	1	0	0	0	1	0	0	0
Chrom12_10856681	0	1	1	0	0	0	0	1	0	1	0	1	1	1	0	0	1	1	1	0	1	1	1	0	1	1	1	0	0	1	1	1	1	0	0	0	NA	1	0	1	1	1	1	0	0	0	0	0	1
Chrom12_7075835	0	1	1	0	0	0	0	1	0	1	0	1	1	1	0	0	1	1	1	0	1	1	1	1	1	1	1	0	0	1	1	2	1	0	0	0	0	1	1	1	1	1	1	0	0	0	0	0	1
Chrom12_2708213	0	1	0	1	1	0	1	1	0	1	1	0	0	0	1	0	1	1	0	0	0	2	1	1	0	0	0	0	0	1	0	1	0	0	1	0	0	1	1	1	1	0	0	1	1	1	0	0	1
Chrom12_1104423	0	1	0	1	1	0	1	1	0	1	2	0	0	0	1	1	1	1	0	0	0	2	1	0	0	0	0	0	0	1	0	1	1	0	1	1	0	1	1	1	1	0	0	1	1	2	0	0	1
Chrom09_20034879	0	1	1	1	1	1	0	0	1	0	1	1	1	1	1	1	1	1	1	1	0	1	1	1	0	0	1	0	1	1	0	0	0	0	1	1	0	0	0	0	0	0	1	1	0	0	0	0	0
Chrom09_41009050	0	1	0	1	0	0	0	1	0	1	0	1	0	0	1	0	0	0	1	0	1	0	1	0	0	0	0	0	0	0	1	1	0	1	0	1	0	1	1	1	0	1	0	1	1	0	0	NA	1
Chrom09_37180847	0	1	0	1	0	0	0	1	0	1	0	1	0	0	1	0	0	0	1	0	1	0	1	0	0	0	0	0	0	0	1	1	0	1	0	1	0	1	1	1	0	1	0	1	1	0	0	NA	1
Chrom11_5013168	0	1	0	0	1	1	0	0	1	0	1	1	1	0	0	0	0	0	0	0	1	0	1	1	1	0	0	1	1	1	1	1	1	0	1	1	0	1	0	2	0	1	1	1	0	1	0	0	1
Chrom11_16097056	0	1	1	1	1	1	1	0	0	1	1	0	1	2	1	0	1	1	1	0	0	1	1	2	1	0	0	0	1	0	0	0	0	1	1	1	0	0	0	0	1	0	1	1	0	0	0	2	0
Chrom11_20344487	0	1	1	1	1	0	1	0	0	1	1	0	1	1	1	1	1	1	1	0	0	1	1	0	1	0	0	0	1	0	0	0	0	1	1	0	NA	0	0	0	1	0	1	1	0	0	0	0	0
Chrom11_29526498	0	1	1	2	1	0	1	0	0	1	1	0	1	1	1	1	1	1	1	0	0	1	1	1	0	0	0	0	1	0	0	0	0	1	1	1	0	0	0	0	1	0	1	1	0	0	0	0	0
Chrom11_33837712	0	1	2	1	1	0	1	0	0	1	1	0	1	1	1	1	1	1	1	0	0	1	1	0	1	0	0	1	1	0	0	0	0	1	1	1	0	0	0	0	0	0	1	1	0	0	0	0	0
Chrom11_41012054	0	1	2	1	1	0	1	0	1	1	1	0	1	1	1	1	1	1	1	0	0	1	1	0	0	0	0	1	1	0	0	0	0	1	1	0	0	0	0	0	0	0	1	0	0	0	0	0	1
Chrom11_41021525	0	1	2	1	1	0	1	0	1	1	1	0	1	1	1	1	2	1	1	0	0	1	1	0	0	0	0	1	1	0	0	0	0	1	1	0	0	0	0	0	0	0	1	0	0	0	0	0	1
Chrom11_41983490	0	1	2	1	1	0	1	0	1	1	1	0	1	1	1	1	1	1	1	0	0	1	1	0	0	0	0	1	1	0	0	0	0	1	1	0	0	0	1	0	0	0	1	0	0	0	0	0	1
Chrom11_45630366	0	1	2	1	1	0	1	0	1	1	1	0	1	1	1	1	1	1	1	0	0	1	1	0	0	0	0	1	1	0	0	0	0	1	1	0	0	0	1	0	0	0	1	0	0	0	0	0	1
Chrom11_43066503	0	1	2	1	1	0	1	0	1	1	0	0	1	1	1	1	1	1	1	0	0	1	1	0	0	0	0	1	1	0	0	0	0	1	1	0	0	0	1	0	0	0	1	0	0	0	0	0	1
Chrom06_1977989	0	1	0	1	1	0	0	1	1	0	1	1	1	0	1	0	0	0	0	0	0	0	1	0	1	0	0	1	1	0	0	1	1	0	0	0	0	1	0	1	1	1	1	0	0	0	0	0	1
Chrom06_6755209	0	1	0	1	1	0	0	1	1	0	1	1	1	0	1	0	0	0	0	0	0	0	1	0	1	0	0	1	1	0	0	1	1	0	0	0	0	1	0	1	1	2	1	0	0	0	0	0	1
Chrom06_26441104	0	1	0	0	0	0	0	1	1	1	1	1	1	0	1	1	1	0	0	0	0	0	1	0	1	0	0	1	1	0	0	1	1	1	0	0	NA	1	0	1	0	1	1	0	0	0	0	0	1
Chrom06_29068831	0	1	1	0	0	0	0	1	1	1	1	1	1	0	1	2	1	0	0	0	0	0	1	0	1	0	0	1	1	1	0	1	1	1	0	0	0	1	0	1	0	1	1	0	0	0	0	0	1
Chrom03_47550036	0	1	0	0	0	0	1	1	1	1	1	1	1	1	1	1	0	1	0	1	1	0	1	1	1	0	1	0	1	0	0	0	0	0	1	1	0	1	1	1	0	1	1	1	0	1	0	0	1
Chrom03_29356309	0	1	0	0	0	1	0	0	1	0	0	1	0	1	1	0	1	0	1	1	0	1	1	0	1	1	1	0	1	1	1	1	1	0	0	0	NA	1	1	0	0	1	1	0	1	0	0	0	1
Chrom03_1807032	0	1	0	0	1	1	0	0	1	0	1	1	1	1	0	0	0	1	1	1	1	1	1	0	1	1	1	0	0	0	1	1	0	0	0	0	0	0	1	1	0	0	1	0	0	0	0	0	1
Chrom08_4704868	0	1	1	0	1	1	0	0	1	0	1	1	1	1	0	0	1	2	0	1	0	1	1	0	0	1	0	1	0	0	1	1	1	0	1	0	0	1	0	0	0	0	1	0	0	1	0	0	1
Chrom08_19189291	0	1	1	0	1	1	1	0	1	1	1	1	1	0	0	0	0	1	1	1	0	0	1	0	0	0	0	1	0	1	1	1	1	0	0	0	NA	1	0	0	0	0	1	0	0	1	0	0	0
Chrom08_19189311	0	1	1	0	1	1	1	0	1	1	1	1	1	0	0	0	0	1	1	1	0	0	1	0	0	0	0	1	0	1	1	1	1	0	0	0	NA	1	0	0	0	0	1	0	0	1	0	0	0
Chrom08_29175680	0	1	1	0	1	1	1	0	0	1	1	1	1	0	0	1	0	1	1	1	1	0	1	0	0	0	0	1	0	1	1	1	1	0	1	0	0	1	0	1	0	0	1	0	0	1	0	0	0
Chrom08_34960373	0	1	1	0	1	1	1	0	0	1	1	1	1	0	0	1	0	1	1	1	1	0	1	0	0	0	0	1	0	1	1	1	1	0	1	0	0	1	0	1	0	0	1	0	0	1	0	0	0
Chrom05_31796639	0	1	1	0	0	0	0	0	1	0	1	1	1	0	1	1	1	0	1	1	1	1	1	0	0	1	0	1	0	1	0	1	1	1	0	0	0	0	0	1	1	1	1	0	1	0	0	NA	1
Chrom05_56783085	0	1	1	0	1	0	1	1	0	0	1	0	0	1	0	0	0	1	0	1	0	0	1	1	0	0	0	1	0	1	0	0	0	0	1	0	0	1	1	0	0	1	1	0	0	1	0	0	1
Chrom07_23101700	0	1	1	0	1	1	0	1	1	0	1	0	1	1	0	1	1	0	1	1	0	0	1	0	1	0	0	0	0	1	1	1	0	1	1	0	0	1	1	0	1	0	0	0	1	1	0	0	1
Chrom07_24175937	0	1	0	1	1	0	0	1	0	1	1	1	0	0	1	1	0	0	0	0	0	1	1	0	2	1	1	1	1	1	0	0	1	0	0	1	0	1	0	1	0	1	0	1	0	0	0	0	1
Chrom07_32182476	0	1	0	1	0	1	1	0	1	0	1	1	0	1	1	0	0	1	0	0	1	0	1	1	0	0	1	0	0	0	0	0	1	1	1	0	0	0	1	1	1	0	1	0	0	1	0	0	0
Chrom07_42181105	0	1	0	1	1	1	1	1	1	1	1	0	1	0	1	1	0	0	0	1	0	0	1	1	1	1	1	1	1	1	0	1	1	0	0	1	0	1	0	1	0	1	0	1	1	0	0	0	1
Chrom07_42991546	0	1	0	1	1	1	1	1	1	1	1	0	1	1	1	1	0	0	0	1	0	0	1	0	1	1	1	1	1	1	0	1	0	0	1	1	0	1	0	1	0	1	0	1	1	0	0	0	1
Chrom02_31491210	0	1	0	1	0	0	1	0	1	0	1	0	1	0	1	1	0	0	1	1	0	1	1	1	0	1	1	0	0	0	1	1	0	0	0	0	0	0	1	1	0	0	1	1	0	0	0	0	1
Chrom02_31407943	0	1	0	1	0	0	1	0	1	0	1	0	1	0	1	1	0	0	1	1	0	1	1	2	0	1	1	0	0	0	1	1	0	0	0	1	0	0	1	1	0	0	1	1	0	0	0	0	1
Chrom02_10264541	0	1	0	0	0	1	0	1	0	0	0	1	1	0	0	0	0	1	1	1	1	0	1	1	1	0	1	1	0	1	0	1	1	0	1	1	0	1	0	1	1	0	1	1	1	1	0	0	1
Chrom02_9029861	0	1	0	0	0	1	0	1	0	0	0	1	1	0	0	0	0	1	1	1	1	0	1	2	1	0	1	1	0	1	0	1	1	0	1	1	0	1	0	1	1	0	1	1	1	1	0	0	1
Chrom02_8756400	0	1	0	0	0	1	0	1	0	0	0	1	1	0	0	0	0	1	1	1	1	0	1	0	1	0	1	1	0	1	0	1	1	0	1	1	NA	1	0	1	1	0	1	1	1	1	0	NA	1
Chrom02_4163193	0	1	0	0	0	1	0	1	1	0	0	1	1	0	0	0	0	1	1	1	2	1	1	0	1	0	1	1	0	1	0	1	1	0	0	0	0	1	0	1	1	0	1	0	1	1	0	0	1
Chrom04_3040203	0	1	1	1	1	1	1	1	1	0	1	0	1	1	0	0	1	0	1	1	0	1	1	0	0	0	0	0	1	1	0	0	1	1	1	1	0	0	0	1	1	0	1	1	0	0	0	0	1
Chrom04_2682876	0	1	1	1	1	1	1	1	1	0	1	0	1	1	0	0	1	0	1	1	0	1	1	0	0	0	0	0	0	1	0	0	1	1	1	1	0	0	0	1	1	0	1	1	0	0	0	0	1
Chrom04_68391	0	1	1	1	1	1	1	1	1	0	1	0	1	1	0	0	1	0	1	1	0	1	1	0	0	0	0	0	0	1	0	0	1	1	0	0	NA	0	0	1	1	0	0	0	1	0	0	0	1
Chrom01_1129625	0	1	1	1	0	0	0	0	1	1	1	1	1	1	0	0	1	0	1	0	1	0	1	0	0	1	0	0	0	0	1	1	1	1	0	1	0	1	0	1	0	0	0	1	1	1	0	0	1
Chrom01_43101059	0	1	1	1	0	0	1	1	1	0	1	0	1	1	1	0	1	1	0	0	0	1	1	0	1	0	0	0	0	0	1	1	0	1	1	1	0	0	1	1	1	0	1	1	0	1	0	0	0
Chrom10_264850	0	1	0	0	0	1	1	0	0	0	0	0	0	0	1	0	1	1	0	0	1	0	1	0	1	0	1	0	1	1	0	1	0	1	0	1	0	1	1	1	0	1	0	1	1	1	0	0	0
Chrom10_660354	0	1	0	0	0	1	1	0	0	0	0	0	0	0	1	0	1	1	0	0	1	0	1	0	1	0	1	0	1	1	0	1	0	1	0	0	NA	1	1	1	0	1	0	1	1	1	0	0	0
Chrom10_1442152	0	1	0	0	0	1	1	0	0	0	0	0	0	0	1	0	1	1	0	0	1	0	1	1	1	0	1	0	1	1	0	1	0	1	0	0	0	1	1	1	0	1	0	1	1	1	0	0	0
Chrom10_1351639	0	1	0	0	0	1	1	0	0	0	0	0	0	0	1	0	1	1	0	0	1	0	1	0	1	0	1	0	1	1	0	1	0	1	0	1	0	1	1	1	0	1	0	1	1	1	0	0	0
Chrom10_2898364	0	1	0	0	0	1	1	0	0	0	0	0	0	0	1	0	1	1	0	0	1	0	1	0	1	0	1	0	1	1	0	1	0	1	0	1	0	1	1	1	0	1	0	1	1	1	0	0	0
Chrom10_4857168	0	1	0	0	0	1	1	0	0	0	0	0	1	0	1	0	1	1	0	0	1	0	1	0	1	0	1	0	1	1	0	1	0	1	0	1	0	1	1	1	0	1	0	1	1	1	0	0	0
Chrom10_4960776	0	1	0	0	0	1	1	0	0	0	0	0	1	0	1	0	1	1	0	0	1	0	1	1	1	0	1	0	1	1	0	1	0	1	0	1	0	1	1	1	0	1	0	1	1	1	0	0	0
Chrom10_19148316	0	1	0	0	0	0	0	1	1	1	1	1	0	1	1	1	0	1	0	0	1	1	1	0	0	0	1	0	1	0	0	0	1	0	0	0	0	0	0	0	1	1	1	0	1	0	0	0	0
Chrom12_50856545	0	1	0	1	0	0	1	0	0	1	0	0	1	1	1	1	0	0	1	1	1	1	1	0	1	1	1	1	0	0	1	0	1	1	1	1	0	1	0	0	1	1	1	1	1	0	0	0	0
Chrom12_45621838	0	1	0	1	0	0	1	0	0	1	0	0	1	1	1	1	0	0	1	1	1	1	1	0	1	1	1	1	0	0	1	0	1	1	1	1	0	1	0	0	1	1	1	1	1	0	0	0	0
Chrom12_9512427	0	1	0	1	1	0	0	0	1	0	1	1	1	0	1	1	0	0	0	1	0	0	1	0	1	0	0	1	0	0	1	0	0	1	0	0	NA	0	0	0	0	1	1	0	0	1	0	NA	1
Chrom12_10347585	0	1	0	1	1	0	0	0	1	0	1	1	1	0	1	1	0	0	0	1	0	0	1	0	1	0	0	1	0	0	1	0	0	1	0	0	NA	0	0	0	0	1	1	0	0	1	0	NA	1
Chrom09_16645187	0	1	0	1	0	0	1	0	1	1	0	1	0	0	1	0	0	0	1	0	1	0	1	0	0	1	0	0	0	0	1	1	0	1	0	0	0	1	1	1	0	1	0	1	1	1	0	0	1
Chrom09_23595635	0	1	0	1	0	0	0	1	1	0	0	1	0	0	1	0	0	0	1	0	1	0	1	1	0	1	0	0	0	0	1	1	0	1	0	1	0	1	1	1	0	1	0	1	1	1	0	NA	1
Chrom09_8218299	0	1	0	0	0	0	0	1	0	1	0	0	0	1	0	1	1	1	1	0	1	0	1	0	1	1	0	1	1	0	1	1	1	1	1	0	0	1	1	1	1	1	1	0	0	1	0	NA	0
Chrom11_21273221	0	1	0	0	1	0	0	1	0	0	1	1	0	0	0	0	0	1	1	1	1	0	1	1	0	1	0	0	0	0	0	1	1	1	0	0	0	0	1	1	0	1	0	0	1	1	0	0	1
Chrom06_17944452	0	1	1	0	0	0	1	0	1	0	0	0	0	0	1	0	0	1	0	0	1	0	1	0	0	0	0	0	0	1	1	1	0	1	1	0	NA	0	1	1	0	1	0	0	0	0	0	0	1
Chrom06_20267781	0	1	1	0	0	0	1	0	1	0	1	0	0	0	1	0	0	1	0	0	1	0	1	1	0	0	0	0	0	1	1	1	1	1	1	0	0	0	1	1	0	1	0	0	1	0	0	2	0
Chrom03_42737500	0	1	1	0	0	0	0	0	0	0	0	1	1	0	1	1	0	0	0	1	0	0	1	1	1	0	0	1	1	1	1	1	0	0	0	0	NA	1	1	0	1	0	0	1	1	1	0	0	0
Chrom03_17379752	0	1	1	0	0	1	1	0	0	0	0	0	1	0	0	1	0	0	0	1	0	0	1	0	1	1	1	1	1	1	1	0	0	1	0	1	0	0	1	0	1	1	0	1	1	1	0	NA	0
Chrom05_53966283	0	1	1	0	1	0	1	1	0	0	1	0	0	1	0	0	0	1	0	1	0	0	1	1	1	0	0	1	0	1	0	0	0	0	1	0	0	1	1	0	0	1	1	0	0	1	0	0	1
Chrom05_51460411	0	1	1	0	2	0	1	1	0	0	1	0	0	1	0	0	0	1	0	1	0	0	1	1	1	0	0	1	0	1	0	0	0	0	1	0	0	1	1	0	0	1	1	0	0	1	0	0	1
Chrom05_20128172	0	1	1	0	1	0	1	1	0	0	0	0	0	1	1	0	1	1	0	0	0	1	1	1	1	1	1	1	1	1	1	0	0	0	1	0	0	1	1	0	0	1	1	0	0	0	0	0	0
Chrom02_57839625	0	1	0	0	0	0	1	0	1	0	0	0	1	0	1	0	0	1	1	0	1	0	1	0	0	0	1	0	1	1	1	1	0	1	1	1	0	0	1	0	0	0	0	1	1	1	0	0	1
Chrom02_57268390	0	1	0	0	0	0	1	0	1	0	0	0	1	0	1	0	0	1	1	0	1	0	1	0	0	0	1	0	1	1	1	1	0	1	1	1	0	0	1	0	0	0	0	1	1	1	0	0	1
Chrom02_52618619	0	1	0	0	1	1	0	1	0	0	1	1	0	0	1	1	1	0	1	1	0	0	1	0	0	1	1	1	1	1	1	0	1	0	0	0	0	0	1	1	1	1	1	0	0	0	0	0	1
Chrom02_16784015	0	1	1	1	1	1	1	1	1	1	0	0	0	1	0	1	0	1	1	0	1	1	1	0	0	1	0	1	1	1	1	0	1	0	1	0	0	0	1	1	0	1	0	0	0	1	0	0	0
Chrom10_22086823	0	1	0	1	1	1	1	1	0	0	0	0	0	1	0	0	1	0	1	1	0	0	1	0	0	1	0	0	0	1	0	1	1	1	1	0	0	1	1	0	0	0	1	0	1	1	0	0	1
Chrom10_28782420	0	1	1	1	1	0	1	0	0	1	1	0	1	0	1	1	1	0	1	0	0	1	1	1	1	1	1	1	0	1	1	0	0	0	0	1	NA	0	1	1	0	0	0	1	0	0	0	NA	1
Chrom10_46272080	0	1	0	0	0	1	0	1	0	0	1	0	0	1	0	1	0	1	1	1	0	1	1	1	0	0	1	0	1	0	0	0	1	1	0	0	0	1	0	0	1	1	0	0	0	1	0	0	0
Chrom12_43096410	0	1	1	0	1	1	1	1	1	1	1	0	1	0	0	0	1	1	0	1	1	0	1	0	0	1	0	0	1	1	0	1	1	0	0	0	NA	0	0	0	0	1	0	0	0	1	0	NA	1
Chrom12_7688120	0	1	1	0	1	0	0	1	0	1	0	1	1	1	0	0	1	1	1	0	1	1	1	1	1	1	1	0	0	1	1	1	1	0	1	0	0	1	0	1	1	1	1	0	0	0	0	1	1
Chrom12_7374279	0	1	1	0	0	0	0	1	0	1	0	1	1	1	0	0	1	1	1	0	1	1	1	1	1	1	1	0	0	1	1	1	1	0	0	0	0	1	1	1	1	1	1	0	0	0	0	0	1
Chrom09_36889387	0	1	0	1	0	0	0	1	1	0	0	1	0	0	1	0	0	0	1	1	1	0	1	1	0	0	0	0	0	0	1	1	0	1	0	1	0	2	1	1	0	1	0	1	1	1	0	0	1
Chrom09_44236755	0	1	0	0	1	1	0	1	1	1	1	0	0	1	1	2	1	0	0	1	0	1	1	0	0	1	0	1	1	0	0	0	0	1	2	1	0	1	1	0	0	0	1	1	0	1	0	0	0
Chrom06_53002636	0	1	0	1	2	0	2	0	0	1	1	1	0	2	0	0	0	0	1	0	0	1	1	1	0	1	1	1	1	0	1	1	1	0	1	1	0	0	1	0	1	0	1	1	1	0	0	0	0
Chrom08_751717	0	1	1	1	1	0	0	0	1	0	1	1	1	1	0	0	1	2	0	1	0	1	1	1	1	1	0	0	0	0	1	1	1	0	1	0	0	1	1	1	0	0	1	0	0	1	0	0	1
Chrom08_4704846	0	1	1	0	1	1	0	0	1	0	1	1	1	1	0	0	1	2	0	1	0	1	1	0	0	1	0	1	0	0	1	1	1	0	1	0	0	1	0	0	0	0	1	0	0	1	0	NA	1
Chrom08_28335238	0	1	1	0	1	1	1	0	0	1	1	1	1	0	0	1	0	1	1	1	1	0	1	0	0	0	0	1	0	1	1	1	1	0	1	0	0	1	0	1	0	0	1	0	0	1	0	NA	0
Chrom05_56342748	0	1	1	0	1	0	1	1	0	0	1	0	0	1	0	0	0	1	0	1	0	0	1	1	0	0	0	1	0	1	0	0	0	0	1	0	NA	1	1	0	0	1	2	0	0	1	0	1	1
Chrom07_1022792	0	1	1	1	0	0	0	0	0	0	1	1	0	1	0	0	0	1	1	1	0	1	1	0	1	0	1	0	0	1	1	0	0	1	1	0	NA	1	1	0	1	0	0	0	2	1	0	0	1
Chrom07_20221051	0	1	1	0	1	1	0	1	1	0	1	0	1	1	0	1	1	0	1	1	0	0	1	0	1	0	0	0	0	1	1	1	0	1	1	0	0	1	1	0	1	0	1	0	1	1	0	0	2
Chrom02_31527369	0	1	0	1	0	0	1	0	1	0	1	0	1	0	1	1	0	0	1	1	0	1	1	2	0	1	1	0	0	0	1	1	0	0	0	1	0	0	1	1	0	0	1	1	0	0	0	0	1
Chrom02_34066506	0	1	0	1	0	0	1	0	1	0	1	0	1	0	1	1	0	0	1	1	0	1	1	1	0	1	1	0	0	0	1	1	0	0	0	1	0	0	1	1	0	0	1	1	0	0	0	0	1
Chrom02_6687639	0	1	0	0	0	1	0	1	0	0	0	1	1	0	0	0	0	1	1	1	1	1	1	0	1	0	1	1	0	1	0	1	1	0	1	1	NA	1	0	1	1	0	1	1	1	1	0	0	1
Chrom01_962254	0	1	1	1	0	0	0	0	1	1	1	1	1	1	0	0	2	0	1	0	1	0	1	0	0	1	0	0	0	0	1	1	1	1	0	1	0	1	0	1	0	0	0	1	1	1	0	0	1
Chrom01_962357	0	1	1	0	1	1	0	1	1	0	1	0	1	1	1	1	0	1	0	1	0	1	1	0	0	0	1	1	1	1	0	0	0	0	0	1	0	1	1	0	1	1	1	1	0	0	0	0	0
Chrom01_19899015	0	1	1	1	0	0	0	1	1	0	1	1	2	1	1	1	1	0	1	0	0	1	1	0	1	0	0	1	0	0	1	1	1	1	1	1	0	0	1	1	1	0	1	1	0	1	0	0	1
Chrom01_53945321	0	1	1	0	0	1	0	1	0	1	1	1	1	0	0	0	1	1	1	0	0	0	1	0	0	1	1	0	0	1	0	1	1	1	1	0	NA	1	0	0	1	1	0	0	1	1	0	0	1
Chrom10_13785600	0	1	0	0	0	1	1	0	0	0	0	0	1	0	1	0	1	1	0	0	1	0	1	0	1	0	0	1	1	1	1	1	0	1	1	0	NA	1	1	1	1	1	0	1	1	1	0	NA	0
Chrom12_45812077	0	1	0	1	0	0	1	0	0	1	0	0	1	1	1	1	0	0	1	1	1	1	1	0	0	1	1	1	0	0	1	0	1	1	1	1	0	1	1	0	1	1	1	1	1	0	0	NA	0
Chrom11_33812698	0	1	0	1	0	1	1	0	1	0	0	1	1	0	0	1	0	0	0	0	0	1	1	1	1	1	1	0	1	1	1	1	1	0	0	0	0	1	1	1	1	1	1	0	0	0	0	0	1
Chrom11_42747429	0	1	0	1	1	1	1	0	0	0	1	1	0	0	0	1	0	1	1	0	0	0	1	1	1	1	1	0	1	1	1	1	1	0	0	0	0	1	1	1	1	1	1	0	0	0	0	0	1
Chrom06_16475890	0	1	1	0	0	0	1	0	1	0	0	0	0	0	1	0	0	1	0	0	1	0	1	0	0	0	0	0	0	1	1	1	0	1	1	0	NA	0	1	1	0	1	0	0	0	0	0	NA	1
Chrom06_18552383	0	1	1	0	0	0	1	0	1	0	0	0	0	0	1	0	0	1	0	0	1	0	1	2	0	0	0	0	0	1	1	1	0	1	1	0	NA	0	1	1	0	1	0	0	0	0	0	0	1
Chrom03_1464895	0	1	1	0	0	0	1	0	0	0	1	0	1	0	0	2	1	0	0	0	0	0	1	1	1	0	1	1	1	1	1	0	1	1	0	1	2	0	1	0	1	1	0	1	1	1	0	0	0
Chrom08_11239070	0	1	0	1	0	1	1	1	1	0	0	0	0	0	0	0	1	0	1	0	0	0	1	0	1	1	1	1	0	1	1	0	0	1	0	2	0	0	1	1	1	1	1	2	1	0	0	0	1
Chrom05_31183603	0	1	1	0	1	0	1	1	0	0	0	0	0	1	1	0	1	1	0	0	0	0	1	1	1	1	1	1	1	1	1	0	0	0	1	0	NA	1	1	0	0	1	0	0	0	0	0	0	0
Chrom05_48540571	0	1	1	0	1	0	1	1	0	0	1	0	0	1	0	0	0	1	0	1	0	0	1	1	1	0	0	1	0	1	0	0	0	0	1	0	2	1	1	0	0	1	1	0	0	1	0	0	1
Chrom02_61802652	0	1	0	0	0	0	1	0	1	0	0	0	1	0	1	0	0	1	1	0	1	0	1	2	0	0	1	0	1	1	1	1	0	1	1	1	0	0	1	0	0	0	0	1	1	1	0	0	1
Chrom02_59740590	0	1	0	0	0	0	1	0	1	0	0	0	1	0	1	0	0	1	1	0	1	0	1	1	0	0	1	0	0	0	1	1	0	1	1	1	0	0	1	0	0	0	0	1	1	1	0	NA	1
Chrom05_41836853	0	1	0	1	0	1	0	1	0	1	1	1	0	0	1	1	0	1	0	0	1	0	1	1	1	0	0	1	1	0	0	1	1	0	0	1	0	0	1	1	1	0	0	1	0	1	0	0	1
Chrom06_50818666	0	1	0	1	2	0	2	0	0	1	1	1	0	1	0	0	0	0	1	1	0	1	1	1	0	1	1	1	1	0	1	1	1	0	1	1	0	0	1	0	1	0	1	1	1	0	0	0	0
Chrom06_47606474	0	1	0	1	2	0	2	0	0	1	1	1	0	1	0	0	0	0	1	1	0	1	1	2	0	1	1	1	1	0	1	1	2	0	1	1	0	0	1	0	1	0	1	1	1	0	0	0	0
Chrom06_53171491	0	1	0	1	2	0	2	0	0	1	1	1	0	2	0	0	0	0	1	0	0	1	1	1	0	1	1	1	1	0	1	1	2	0	1	0	0	0	1	0	1	0	1	1	1	0	0	0	0
Chrom06_49568056	0	1	0	0	2	0	2	0	0	1	1	1	0	2	0	0	0	0	1	0	0	1	1	1	0	1	1	2	1	0	1	1	1	0	2	1	0	0	1	0	1	0	1	1	1	0	0	0	0
Chrom06_49822183	0	1	0	1	2	0	2	0	0	1	1	1	0	2	0	0	0	0	1	0	0	1	1	2	0	1	1	1	1	0	1	1	1	0	1	1	0	0	1	0	1	0	1	1	1	0	0	0	0
Chrom08_8279498	0	1	1	0	1	1	0	0	1	1	1	1	1	1	0	0	1	2	1	0	0	1	1	0	0	0	0	1	0	1	1	1	1	0	1	0	NA	1	0	0	0	0	1	0	0	1	0	NA	1
Chrom05_33302152	0	1	1	0	1	0	1	1	0	0	1	0	0	1	0	0	0	1	0	1	0	0	1	1	1	0	0	1	0	1	0	0	0	0	1	0	0	1	1	0	0	1	1	0	0	2	0	1	1
Chrom07_23065807	0	1	1	0	1	1	0	1	1	0	1	0	2	1	0	1	1	0	1	1	0	0	1	0	1	0	0	0	0	1	1	1	0	1	1	0	0	1	1	0	1	0	0	0	1	2	0	0	1
Chrom07_26241009	0	1	0	1	1	0	0	1	0	1	1	1	0	0	1	1	0	0	0	0	0	1	1	1	1	1	1	2	1	1	0	0	1	0	0	1	0	1	1	1	0	2	0	1	0	0	0	0	2
Chrom02_31841280	0	1	0	1	0	0	1	0	1	0	1	0	1	0	1	1	0	0	1	1	0	1	1	1	0	1	1	0	0	0	1	1	0	0	0	1	NA	0	1	1	0	0	1	1	0	0	0	0	1
Chrom02_34402881	0	1	0	1	0	0	1	0	1	0	1	0	1	0	1	1	0	0	1	1	0	1	1	2	0	1	1	0	0	0	1	1	0	0	0	0	0	0	1	1	0	0	1	1	0	0	0	0	1
Chrom02_15873252	0	1	0	1	0	0	1	0	1	0	1	1	1	0	1	1	1	0	0	2	0	1	1	0	0	1	1	0	1	0	1	1	0	0	0	1	0	0	1	0	0	1	1	2	0	0	0	0	0
Chrom12_45583315	0	1	0	1	0	0	1	0	0	1	0	0	1	1	1	1	0	0	1	1	1	1	1	0	1	1	1	1	0	0	1	0	1	1	1	1	0	2	1	0	1	1	1	1	1	0	0	0	0
Chrom12_44992490	0	1	0	1	0	0	1	0	0	1	0	0	1	1	1	1	0	0	1	1	2	1	1	0	1	1	1	1	0	0	1	0	1	1	1	1	0	1	0	0	1	1	1	1	1	1	0	0	0
Chrom12_43096353	0	1	0	1	0	0	1	0	0	1	0	0	1	1	1	1	0	0	1	1	1	1	1	0	1	0	1	1	0	0	1	0	1	1	1	1	NA	1	0	0	1	1	0	1	1	0	0	NA	0
Chrom09_25808729	0	1	0	1	0	0	0	1	1	0	0	1	0	0	1	0	0	0	1	0	1	0	1	2	0	1	0	0	0	0	1	1	0	1	0	0	NA	1	1	2	0	1	0	1	1	0	0	0	1
Chrom08_874024	0	1	0	1	1	0	1	1	1	0	0	1	1	0	1	0	0	0	1	1	1	0	1	1	0	1	2	0	0	0	1	0	0	1	0	1	0	0	0	0	1	1	1	2	1	0	0	0	1
Chrom08_958238	0	1	0	1	1	0	1	1	1	0	0	1	1	0	1	0	0	0	1	1	1	0	1	1	0	1	2	0	0	0	1	0	0	1	0	1	0	0	0	0	1	1	1	2	1	0	0	0	1
Chrom02_53321235	0	1	0	0	1	1	0	1	0	0	1	1	0	0	1	1	1	0	1	1	0	0	1	1	0	1	1	1	1	1	1	0	1	0	0	0	NA	0	1	1	1	1	1	0	0	0	0	0	1
Chrom02_57780487	0	1	0	0	1	1	0	2	0	0	1	1	0	0	1	1	1	0	1	1	0	0	1	1	0	1	1	1	1	1	1	0	1	0	0	0	0	0	0	1	1	1	1	0	0	0	0	0	1
Chrom02_48960034	0	1	0	0	1	1	0	0	0	0	0	1	0	1	1	1	1	0	1	1	0	0	1	2	0	1	1	0	1	1	0	1	1	0	0	0	0	1	0	1	1	1	1	0	0	0	0	0	1
Chrom02_48935511	0	1	0	0	1	1	0	0	0	0	0	1	0	1	1	1	1	0	1	1	0	0	1	1	0	1	1	0	2	1	0	1	1	0	0	0	0	1	0	1	1	1	1	0	0	0	0	0	1
Chrom11_39106299	0	1	2	1	1	0	1	0	0	1	1	0	1	1	1	1	1	1	1	0	0	1	1	1	1	0	0	2	1	0	0	0	0	1	1	0	NA	0	0	0	0	0	1	0	0	0	0	0	2
Chrom06_47598369	0	1	0	1	2	0	2	0	0	1	1	1	0	1	0	0	0	0	1	1	0	1	1	2	0	1	1	1	1	0	1	1	1	0	1	1	0	0	1	0	1	0	1	1	1	0	0	0	0
Chrom07_12476222	0	1	0	0	0	0	1	1	0	2	1	1	0	0	1	1	0	0	0	0	0	1	1	1	0	1	1	1	1	1	0	0	1	0	0	0	NA	1	0	1	0	1	0	1	0	0	0	0	1
Chrom02_58253919	0	1	0	0	1	1	0	1	0	0	1	1	0	0	1	0	1	0	1	1	0	0	1	1	0	1	1	1	1	2	1	0	1	0	0	0	NA	0	1	1	1	1	1	0	0	0	0	0	1
Chrom08_1075688	0	1	0	1	1	1	1	1	1	0	0	1	1	0	1	0	0	0	1	1	1	0	1	1	0	1	1	0	0	0	1	0	0	2	0	1	0	0	0	0	2	1	1	2	1	0	0	0	1
Chrom03_16204072	0	1	1	0	0	1	1	0	0	0	0	0	1	0	0	1	0	0	0	1	0	0	1	0	1	1	1	1	1	1	1	0	0	1	0	1	NA	0	2	0	1	1	0	1	1	1	0	0	0
Chrom07_34610296	0	1	0	1	0	1	1	0	1	0	1	1	0	1	1	0	0	1	0	0	1	0	1	0	0	0	1	0	0	0	0	0	1	1	1	0	NA	1	1	1	1	0	1	0	0	2	0	NA	0
Chrom04_55690374	0	1	0	0	1	0	1	0	1	0	1	0	0	0	0	0	0	1	1	0	1	0	1	0	0	1	0	1	1	1	1	1	1	1	0	0	0	1	1	1	1	1	0	1	0	1	0	0	0
Chrom04_55325088	0	1	0	0	1	0	1	0	1	0	1	0	0	0	0	0	0	1	1	0	1	0	1	0	0	1	0	1	1	1	1	1	1	1	0	0	0	1	1	1	1	1	0	1	0	1	0	0	0
Chrom04_55325069	0	1	0	0	1	0	1	0	1	0	1	0	0	0	0	0	0	1	1	0	1	0	1	0	0	1	0	1	1	1	1	1	1	1	0	0	0	1	1	1	1	1	0	1	0	1	0	0	0
Chrom04_55208167	0	1	0	0	1	0	1	0	1	0	1	0	0	1	0	0	0	1	1	0	1	0	1	0	0	1	0	1	1	1	1	1	1	1	0	0	0	1	1	1	1	1	0	1	0	1	0	0	0
Chrom04_53914684	0	1	0	0	1	0	1	0	1	0	1	0	0	1	0	0	0	1	1	0	1	0	1	0	0	1	0	1	1	1	1	1	1	1	0	0	0	1	1	1	1	1	0	1	0	1	0	0	0
Chrom04_53466487	0	1	0	0	1	0	1	0	1	0	1	0	0	1	0	0	0	1	1	0	1	0	1	0	0	1	0	1	1	1	1	1	1	1	0	1	0	1	1	1	1	1	0	1	0	1	0	0	0
Chrom04_52317197	0	1	0	0	1	0	1	0	1	0	1	0	0	1	0	0	0	1	1	0	1	0	1	0	0	1	0	1	1	1	1	1	1	1	0	0	0	1	1	1	1	1	0	1	0	1	0	0	0
Chrom04_52272704	0	1	0	0	1	0	1	0	1	0	1	0	0	1	0	0	0	1	1	0	1	0	1	0	0	1	0	1	1	1	1	1	1	1	0	1	0	1	1	1	1	1	0	1	0	1	0	0	0
Chrom04_52132719	0	1	0	0	1	0	1	0	1	0	1	0	0	1	0	0	0	1	1	0	1	0	1	0	0	1	0	1	1	1	1	1	1	1	0	1	0	1	1	1	1	1	0	1	0	1	0	0	0
Chrom04_52003982	0	1	0	0	1	0	1	0	1	0	1	0	0	1	0	0	0	1	1	0	1	0	1	0	0	1	0	1	1	1	1	1	1	1	0	0	0	1	1	1	1	1	0	1	0	1	0	0	0
Chrom04_55593739	0	1	0	0	1	0	1	0	1	0	1	0	0	1	0	0	0	1	1	0	1	0	1	0	0	1	0	1	1	1	1	1	1	1	0	0	0	1	1	1	1	1	0	1	0	1	0	0	0
Chrom04_46668124	0	1	0	1	1	0	1	0	1	0	1	0	1	1	0	0	1	1	1	0	1	0	1	0	0	1	0	0	1	1	1	0	1	1	0	1	0	1	1	1	1	1	1	1	0	1	0	0	0
Chrom04_46390528	0	1	0	1	1	0	1	0	1	0	1	0	1	1	0	0	1	1	1	0	1	0	1	0	1	0	0	0	1	1	1	0	1	1	0	1	0	1	1	1	1	1	1	1	0	1	0	0	0
Chrom04_46390522	0	1	0	1	1	0	1	0	1	0	1	0	1	1	0	0	1	1	1	0	1	0	1	0	1	0	0	0	1	1	1	0	1	1	0	1	0	1	1	0	1	1	1	1	0	1	0	0	0
Chrom04_41370203	0	1	1	1	1	0	0	0	1	0	1	0	1	1	0	0	1	1	1	0	1	0	1	0	1	0	0	0	1	1	1	0	1	1	0	1	0	1	1	1	1	1	1	1	0	1	0	0	0
Chrom04_40658126	0	1	1	1	1	0	0	0	1	0	1	0	1	1	0	0	1	1	1	0	1	0	1	0	1	0	0	0	1	1	1	0	1	1	0	1	0	1	1	1	1	1	1	1	0	1	0	0	0
Chrom01_23079738	0	1	0	1	0	1	1	1	0	0	0	0	0	0	1	0	0	1	0	1	1	0	1	1	1	1	0	0	1	1	1	0	1	0	1	1	0	1	0	0	0	1	1	1	1	0	0	0	1
Chrom01_42247161	0	1	0	1	1	1	0	1	0	0	0	0	0	0	1	1	0	0	1	1	1	0	1	1	1	1	0	0	1	0	1	0	0	0	0	1	0	1	1	0	1	1	1	1	1	0	0	0	1
Chrom01_40179390	0	1	0	1	1	1	0	1	0	0	0	1	0	0	1	1	0	0	1	1	1	0	1	1	1	1	0	0	1	0	1	0	0	0	0	1	0	0	0	0	1	1	1	1	1	0	0	0	1
Chrom01_44226752	0	1	0	1	1	1	0	1	0	0	0	1	0	0	1	1	0	0	1	1	1	0	1	1	1	1	0	0	1	0	1	0	0	0	0	1	0	0	1	0	1	1	1	1	1	0	0	0	1
Chrom01_41243859	0	1	0	1	1	1	0	1	0	0	0	1	0	0	1	1	0	0	1	1	1	0	1	1	1	1	0	0	1	0	1	0	0	0	0	1	0	0	0	0	1	1	1	1	1	0	0	0	1
Chrom01_47841460	0	1	0	1	1	1	1	1	0	0	0	1	0	0	0	1	1	0	0	1	1	0	1	0	1	1	0	0	1	0	1	0	0	0	0	0	0	0	0	0	1	1	1	1	1	0	0	0	1
Chrom01_47956524	0	1	0	1	1	1	1	1	0	0	0	1	0	0	0	1	1	0	0	1	1	0	1	0	1	1	0	0	1	0	1	0	0	0	0	1	0	0	0	0	1	1	1	1	1	0	0	0	1
Chrom01_48891160	0	1	0	1	1	1	1	1	0	0	1	1	0	0	0	1	1	0	0	1	1	0	1	0	1	1	0	0	1	0	1	0	0	0	0	1	0	0	0	0	1	1	1	1	1	0	0	0	1
Chrom01_49417154	0	1	0	1	1	1	1	1	0	0	1	1	0	0	0	1	1	0	0	1	1	0	1	0	1	1	0	0	1	0	1	0	0	0	0	1	0	0	0	0	1	1	1	1	1	0	0	0	0
Chrom01_53354424	0	1	0	1	1	1	1	1	0	0	1	1	0	0	0	1	1	0	0	1	1	0	1	0	1	1	0	0	1	0	1	0	0	0	0	1	0	0	0	0	1	1	1	1	1	0	0	0	0
Chrom01_50720017	0	1	0	1	1	1	1	1	0	0	1	1	0	0	0	1	1	0	0	1	1	0	1	0	1	1	0	1	1	0	1	0	0	0	0	1	0	0	0	0	1	1	1	1	1	0	0	0	0
Chrom01_50937002	0	1	0	1	1	1	1	1	0	0	1	1	0	0	0	1	1	0	0	1	1	0	1	0	1	1	0	1	1	0	1	0	0	1	0	1	0	0	1	0	1	1	1	1	1	0	0	0	0
Chrom01_51261590	0	1	0	1	1	1	1	1	0	0	1	1	0	0	0	1	1	0	0	1	0	0	1	0	1	1	0	1	1	0	1	0	0	1	0	1	0	0	0	0	1	1	1	1	1	0	0	0	0
Chrom01_51368743	0	1	0	1	1	1	1	1	0	0	1	1	0	0	0	1	1	0	0	1	0	0	1	0	1	1	0	1	1	0	1	0	0	1	0	1	0	0	0	0	1	1	1	1	1	0	0	0	0
Chrom01_51420085	0	1	1	0	0	1	0	1	0	1	1	1	1	0	0	0	1	1	1	0	1	1	1	0	0	1	1	0	0	1	0	1	1	1	1	0	0	1	0	0	1	1	0	0	1	1	0	0	1
Chrom01_51614738	0	1	0	1	1	1	1	1	0	0	1	1	0	0	0	1	1	0	0	1	0	0	1	0	1	1	0	1	1	0	1	0	0	1	0	0	0	0	0	0	1	1	1	1	1	0	0	0	0
Chrom01_52394115	0	1	0	1	1	1	1	1	0	0	1	1	0	0	0	1	1	1	0	1	0	0	1	0	1	1	0	1	1	0	1	0	0	1	0	1	0	0	0	0	1	1	1	1	1	0	0	0	0
Chrom01_57121742	0	1	0	1	1	1	1	1	0	0	1	1	0	0	0	1	1	1	0	1	0	0	1	0	1	1	0	1	1	0	1	0	0	1	0	1	0	0	0	0	1	1	1	1	1	0	0	0	0
Chrom01_52638814	0	1	0	1	1	1	1	1	0	0	1	1	0	0	0	1	1	1	0	1	0	0	1	0	1	1	0	1	1	0	1	0	0	1	0	0	0	0	0	0	1	1	1	1	1	0	0	0	0
Chrom10_19941071	0	1	0	1	1	1	1	1	0	0	0	0	0	1	0	0	1	0	1	1	0	0	1	0	0	1	0	0	0	0	0	1	1	1	1	0	0	1	1	0	0	0	1	0	0	1	0	0	1
Chrom10_19995221	0	1	0	1	1	1	1	1	0	0	0	0	0	1	0	0	1	0	1	1	0	0	1	1	0	1	0	0	0	0	0	1	1	1	1	0	0	1	1	0	0	0	1	0	0	1	0	0	1
Chrom10_55297763	0	1	0	0	0	1	1	1	0	0	1	0	0	0	0	1	0	1	1	1	0	1	1	1	1	1	1	0	1	1	0	1	1	1	0	0	0	1	1	0	0	1	0	0	0	1	0	0	0
Chrom12_45120210	0	1	1	0	1	1	1	1	1	0	1	0	1	0	0	0	1	1	0	1	1	0	1	1	0	0	0	0	1	1	0	1	1	0	1	0	0	0	0	0	0	1	0	0	0	1	0	0	1
Chrom12_44318658	0	1	0	1	1	1	0	1	0	1	0	1	0	1	1	0	1	0	1	0	0	0	1	0	1	0	1	0	1	1	0	0	0	1	0	1	0	0	1	1	1	0	1	1	1	1	0	0	1
Chrom12_39616313	0	1	0	1	1	1	0	1	0	1	0	1	0	1	1	0	1	0	1	0	0	0	1	0	1	0	1	0	1	1	0	0	0	1	0	0	0	0	1	1	1	0	1	1	1	1	0	0	1
Chrom12_38807122	0	1	0	1	1	1	0	1	0	1	0	1	0	1	1	0	1	0	1	0	0	0	1	0	1	0	1	0	1	1	0	0	0	1	0	1	0	0	1	1	1	0	1	1	1	1	0	0	0
Chrom12_38755105	0	1	0	1	1	1	0	1	0	1	0	1	0	1	1	0	1	0	1	0	0	0	1	0	1	0	1	0	1	1	0	0	0	1	0	0	0	0	1	1	1	0	1	1	1	1	0	0	0
Chrom12_38243720	0	1	0	1	1	1	0	1	0	1	0	1	0	1	1	0	1	0	1	0	0	0	1	0	1	0	1	0	1	1	0	0	0	1	0	1	0	0	1	1	1	0	1	1	1	1	0	0	0
Chrom12_38243670	0	1	0	1	1	1	0	1	0	1	0	1	0	1	1	0	1	0	1	0	0	0	1	0	1	0	1	0	1	1	0	0	0	1	0	1	0	0	1	1	1	0	1	1	1	1	0	0	0
Chrom12_38195240	0	1	0	1	1	1	0	1	0	1	0	1	0	1	1	0	1	0	1	0	0	0	1	0	1	0	1	0	1	1	0	0	0	1	0	0	0	0	1	1	1	0	1	1	1	1	0	0	0
Chrom12_20125374	0	1	0	1	1	1	1	1	0	0	0	1	0	1	1	0	1	1	1	1	0	1	1	0	0	1	0	0	1	1	0	1	0	0	1	0	0	1	1	1	1	0	0	1	1	1	0	0	0
Chrom12_15314080	0	1	1	0	0	0	0	1	0	1	0	0	1	0	0	0	1	1	1	0	1	1	1	0	1	1	0	0	0	1	1	1	1	0	0	0	0	1	0	1	1	1	1	0	0	0	0	0	1
Chrom12_12464927	0	1	1	0	0	0	0	1	0	1	0	0	1	0	0	0	1	1	1	0	1	1	1	0	1	1	0	0	0	1	1	1	1	0	0	0	0	1	0	1	1	1	1	0	0	0	0	0	1
Chrom12_12518142	0	1	1	0	0	0	0	1	0	1	0	1	1	0	0	0	1	1	1	0	1	1	1	1	1	1	1	0	0	1	1	1	1	0	0	0	0	1	0	1	1	1	1	0	0	0	0	0	1
Chrom12_12391655	0	1	0	1	1	1	1	1	0	1	1	0	0	0	1	0	1	1	0	0	0	1	1	1	0	1	0	0	1	1	0	1	0	0	1	1	0	1	1	0	1	0	0	1	1	1	0	0	0
Chrom12_12224196	0	1	1	0	0	0	0	1	0	1	0	1	1	1	0	0	1	1	1	0	1	1	1	1	1	1	1	0	0	1	1	1	1	0	0	0	0	1	0	1	1	1	1	0	0	0	0	0	1
Chrom12_2127821	0	1	0	1	1	0	1	1	0	1	1	0	0	0	1	0	1	1	0	0	0	1	1	0	0	0	0	0	0	1	0	1	0	0	1	1	0	1	1	1	1	0	0	1	1	1	0	0	1
Chrom12_2127774	0	1	0	1	1	0	1	1	0	1	1	0	0	0	1	0	1	1	0	0	0	1	1	0	0	0	0	0	0	1	0	1	0	0	1	1	0	1	1	1	1	0	0	1	1	1	0	0	1
Chrom12_777231	0	1	0	1	1	0	1	1	0	1	1	0	0	0	1	1	1	1	0	0	0	1	1	0	0	0	0	0	0	1	0	1	1	0	1	1	0	1	1	1	1	0	0	1	1	1	0	0	1
Chrom09_17267955	0	1	1	1	1	1	0	0	1	0	1	1	1	1	1	1	1	1	1	1	0	1	1	0	1	0	1	0	1	1	0	0	0	0	1	1	0	0	0	0	0	0	1	1	0	0	0	0	0
Chrom09_18904551	0	1	1	1	1	1	0	0	1	0	1	1	1	1	1	1	1	1	1	1	0	1	1	0	1	0	1	0	1	1	0	0	0	0	1	1	0	0	0	0	0	0	1	1	0	0	0	0	0
Chrom09_26378182	0	1	0	1	0	0	0	1	1	0	0	1	0	0	1	0	0	0	1	0	1	0	1	1	0	1	0	0	0	0	1	1	0	1	0	0	0	1	1	1	0	1	0	1	1	1	0	0	1
Chrom09_31957088	0	1	0	1	0	0	0	1	1	0	0	1	0	0	1	0	0	0	1	0	1	0	1	1	0	1	0	0	0	0	1	1	0	1	0	1	0	1	1	1	0	1	0	1	1	1	0	0	1
Chrom09_30866676	0	1	0	1	0	0	0	1	1	0	0	1	0	0	1	0	0	0	1	1	1	0	1	1	0	1	0	0	0	0	1	1	0	1	0	1	0	1	1	1	0	1	0	1	1	0	0	0	1
Chrom09_34662795	0	1	0	1	0	0	0	1	1	0	0	1	0	0	1	0	0	0	1	1	1	0	1	1	0	1	0	0	0	0	1	1	0	1	0	0	0	1	1	1	0	1	0	1	1	1	0	0	1
Chrom09_31386149	0	1	0	1	0	0	0	1	1	0	0	1	0	0	1	0	0	0	1	1	1	0	1	0	0	1	0	0	0	0	1	1	0	1	0	1	0	1	1	1	0	1	0	1	1	1	0	0	1
Chrom09_32459145	0	1	0	1	0	0	0	1	1	0	0	1	0	0	1	0	0	0	1	1	1	0	1	0	0	0	0	0	0	0	1	1	0	1	0	1	0	1	1	1	0	1	0	1	1	1	0	0	1
Chrom09_36004688	0	1	0	1	0	0	0	1	1	0	0	1	0	0	1	0	0	0	1	1	1	0	1	0	0	0	0	0	0	0	1	1	0	1	0	1	0	1	1	1	0	1	0	1	1	1	0	0	1
Chrom09_33744981	0	1	1	1	1	1	0	0	1	1	1	1	1	1	1	1	1	0	0	0	0	1	1	0	1	1	1	1	1	1	0	0	0	0	1	1	0	0	0	0	0	0	1	1	0	1	0	0	0
Chrom09_38287143	0	1	0	1	0	0	0	1	1	0	0	1	0	0	1	0	0	0	1	1	1	0	1	1	0	0	0	0	0	0	1	1	0	1	0	1	0	1	1	1	0	1	0	1	1	0	0	0	1
Chrom09_35268704	0	1	0	1	0	0	0	1	1	0	0	1	0	0	1	0	0	0	1	1	1	0	1	0	0	0	0	0	0	0	1	1	0	1	0	1	0	1	1	1	0	1	0	1	1	0	0	0	1
Chrom09_39997670	0	1	0	1	0	0	0	1	1	0	0	1	0	0	1	0	0	0	1	0	1	0	1	0	0	0	0	0	0	0	1	1	0	1	0	1	0	1	1	1	0	1	0	1	1	0	0	0	1
Chrom09_39997683	0	1	0	1	0	0	0	1	1	0	0	1	0	0	1	0	0	0	1	0	1	0	1	1	0	0	0	0	0	0	1	1	0	1	0	1	0	1	1	1	0	1	0	1	1	0	0	0	1
Chrom09_36600641	0	1	0	1	0	0	0	1	0	1	0	1	0	0	1	0	0	0	1	0	1	0	1	0	0	0	0	0	0	0	1	1	0	1	0	1	0	1	1	1	0	1	0	1	1	0	0	0	1
Chrom09_37027549	0	1	0	1	0	0	0	1	0	1	0	1	0	0	1	0	0	0	1	0	1	0	1	0	0	0	0	0	0	0	1	1	0	1	0	1	0	1	1	1	0	1	0	1	1	0	0	0	1
Chrom09_37173878	0	1	0	1	0	0	0	1	0	1	0	1	0	0	1	0	0	0	1	0	1	0	1	0	0	0	0	0	0	0	1	1	0	1	0	0	0	1	1	1	0	1	0	1	1	0	0	0	1
Chrom09_37192024	0	1	0	1	0	0	0	1	0	1	0	1	0	0	1	0	0	0	1	0	1	0	1	1	0	0	0	0	0	0	1	1	0	1	0	1	0	1	1	1	0	1	0	1	1	0	0	0	1
Chrom09_37223345	0	1	0	1	0	0	0	1	0	1	0	1	0	0	1	0	0	0	1	0	1	0	1	0	0	0	0	0	0	0	1	1	0	1	0	1	0	1	1	1	0	1	0	1	1	0	0	0	1
Chrom09_41066183	0	1	0	1	0	0	0	1	0	1	0	1	0	0	1	0	0	0	1	0	1	0	1	0	0	0	0	0	0	0	1	1	0	1	0	1	0	1	1	1	0	1	0	1	1	0	0	0	1
Chrom09_37855645	0	1	0	1	0	0	0	1	0	1	0	1	0	0	1	0	0	0	1	0	1	0	1	0	0	0	1	0	0	0	1	1	0	1	0	1	0	1	1	1	0	1	0	1	1	0	0	0	1
Chrom09_38602064	0	1	0	1	0	0	0	1	0	1	0	1	0	0	1	0	0	0	1	0	1	0	1	1	0	0	1	0	0	0	1	1	0	1	0	1	0	0	1	1	0	1	0	1	1	0	0	0	1
Chrom09_39365833	0	1	0	0	1	1	0	1	1	1	1	0	0	1	1	1	1	0	0	1	0	1	1	0	0	1	0	1	1	0	0	0	0	0	1	1	0	1	0	0	0	0	1	1	0	1	0	0	0
Chrom09_40172980	0	1	0	0	1	1	0	1	1	1	1	0	0	1	1	1	1	0	0	1	0	1	1	0	0	1	0	1	1	0	0	0	0	1	1	1	0	1	0	0	0	0	1	1	0	1	0	0	0
Chrom09_40263322	0	1	0	0	1	1	0	1	1	1	1	0	0	1	1	1	1	0	0	1	0	1	1	0	0	1	0	1	1	0	0	0	0	1	1	0	0	1	0	0	0	0	1	0	0	1	0	0	0
Chrom09_40298797	0	1	0	0	1	1	0	1	1	1	1	0	0	1	1	1	1	0	0	1	0	1	1	0	0	1	0	1	1	0	0	0	0	1	1	0	0	1	1	0	0	0	1	0	0	1	0	0	0
Chrom09_40682698	0	1	0	0	1	1	0	1	1	1	1	0	0	1	1	1	1	0	0	1	0	1	1	0	0	1	0	1	1	0	1	0	0	1	1	0	0	1	1	0	0	0	1	0	0	1	0	0	0
Chrom09_46227632	0	1	0	0	1	0	0	1	1	1	1	0	0	1	0	1	1	0	0	1	0	1	1	0	0	1	0	1	1	0	1	0	0	1	1	0	0	1	0	0	0	1	1	0	0	1	0	0	0
Chrom09_41672078	0	1	0	0	1	0	0	1	1	1	1	0	0	1	0	1	1	0	0	1	0	1	1	0	0	1	0	1	1	0	1	0	0	1	1	0	0	1	1	0	0	1	1	0	0	1	0	0	0
Chrom09_46227764	0	1	0	0	1	0	0	1	1	1	1	0	0	1	0	1	1	0	0	1	0	1	1	0	0	1	0	1	1	0	1	0	0	1	1	0	0	1	0	0	0	1	1	0	0	1	0	0	0
Chrom09_46227974	0	1	0	0	1	0	0	1	1	1	1	0	0	1	0	1	1	0	0	1	0	1	1	0	0	1	0	1	1	0	0	0	0	1	1	0	0	1	0	0	0	1	1	0	0	1	0	0	0
Chrom11_467201	0	1	0	0	1	1	0	0	0	0	1	1	1	0	1	0	0	0	0	0	1	0	1	1	1	0	0	1	1	1	1	1	1	0	0	1	0	1	0	1	0	1	1	1	0	1	0	0	1
Chrom11_907855	0	1	1	1	1	0	1	1	0	1	0	0	0	1	0	1	1	0	1	1	0	1	1	0	0	1	1	1	0	0	0	1	0	0	1	0	0	0	1	0	1	0	0	0	1	1	0	0	0
Chrom11_941613	0	1	0	0	1	1	0	0	0	0	1	1	1	0	1	0	0	0	0	0	1	0	1	1	1	0	0	1	1	1	1	1	1	0	0	1	0	1	0	1	0	1	1	1	0	1	0	0	1
Chrom11_1796945	0	1	0	0	1	1	0	0	0	0	1	1	1	0	1	0	0	0	0	0	1	0	1	1	1	0	0	1	1	1	1	1	1	0	1	1	0	1	0	1	0	1	1	1	0	1	0	0	1
Chrom11_3434843	0	1	0	0	1	1	0	0	1	0	1	1	1	0	1	0	0	0	0	0	1	0	1	1	1	0	0	1	1	1	1	1	1	0	1	1	0	1	0	1	0	1	1	1	0	1	0	0	1
Chrom11_4979031	0	1	0	0	1	1	0	0	1	0	1	1	1	0	0	0	0	0	0	0	1	0	1	1	1	0	0	1	1	1	1	1	1	0	1	1	0	1	0	1	0	1	1	1	0	1	0	0	1
Chrom11_5118554	0	1	0	0	1	1	0	0	1	0	1	1	1	0	0	0	0	0	0	0	1	0	1	1	1	0	0	1	1	1	1	1	1	0	1	1	0	1	0	1	0	1	1	1	0	1	0	0	1
Chrom11_5614396	0	1	0	0	1	1	0	0	1	0	1	1	1	0	0	0	0	0	0	0	1	0	1	1	1	0	0	1	1	1	1	1	1	0	1	1	0	1	0	1	0	1	1	1	0	1	0	0	1
Chrom11_6440826	0	1	0	0	1	1	0	0	1	0	1	1	1	0	0	0	0	0	0	0	1	0	1	1	0	0	0	1	1	1	1	1	1	0	1	1	0	1	0	1	0	1	1	1	0	0	0	0	1
Chrom11_5903832	0	1	0	0	1	1	0	0	1	0	1	1	1	0	0	0	0	0	0	0	1	0	1	1	1	1	0	1	1	1	1	1	1	0	1	1	0	1	0	1	0	1	1	1	0	0	0	0	1
Chrom11_6607758	0	1	0	0	1	1	0	0	1	0	1	1	1	0	0	0	0	0	0	0	1	0	1	1	1	0	0	1	1	1	1	1	1	0	1	1	0	1	0	1	0	1	1	1	0	0	0	0	1
Chrom11_6211443	0	1	0	0	1	1	0	0	1	0	1	1	1	0	0	0	0	0	0	0	1	0	1	1	1	0	0	1	1	1	1	1	1	0	1	1	0	1	0	1	0	1	1	1	0	0	0	0	1
Chrom11_14151107	0	1	1	0	0	0	1	1	1	1	0	0	0	0	1	1	1	0	0	1	0	1	1	0	0	0	1	1	0	1	1	0	0	0	0	1	0	1	1	0	1	0	0	1	1	1	0	0	0
Chrom11_13719682	0	1	1	0	0	0	1	1	1	1	0	0	0	0	1	1	1	0	0	1	0	1	1	0	0	0	1	1	0	1	1	0	0	0	0	1	0	1	1	0	1	0	0	1	1	1	0	0	0
Chrom11_14051645	0	1	1	0	0	0	1	1	1	1	0	0	0	0	1	1	1	0	0	1	0	0	1	0	0	0	1	1	0	1	1	0	0	0	0	1	0	1	1	0	1	0	0	1	1	1	0	0	0
Chrom11_19998142	0	1	1	1	1	0	1	0	0	1	1	0	1	1	1	1	1	1	1	0	0	1	1	0	1	0	0	0	1	0	0	0	0	1	1	0	0	0	0	0	1	0	1	1	0	0	0	0	0
Chrom11_20097766	0	1	1	1	1	1	1	0	0	1	1	0	1	1	1	1	1	1	1	0	0	1	1	0	1	0	0	0	1	0	0	0	0	1	0	1	0	0	0	0	1	0	1	1	0	0	0	0	0
Chrom11_20735583	0	1	1	1	1	0	1	0	0	1	1	0	1	1	1	1	1	1	1	0	0	1	1	0	1	0	0	0	1	0	0	0	0	1	1	1	0	0	0	0	1	0	1	1	0	0	0	0	0
Chrom11_22468128	0	1	1	1	1	0	1	0	0	1	1	0	1	1	1	1	1	1	1	0	0	1	1	0	1	0	0	0	1	0	0	0	0	1	1	1	0	0	0	0	1	0	1	1	0	0	0	0	0
Chrom11_24190883	0	1	1	1	1	0	1	0	0	1	1	0	1	1	1	1	1	1	1	0	0	1	1	0	1	0	0	0	1	0	0	0	0	1	1	1	0	0	0	0	1	0	1	1	0	0	0	0	0
Chrom11_22701796	0	1	1	1	1	0	1	0	0	1	1	0	1	1	1	1	1	1	1	0	0	1	1	0	1	0	0	0	1	0	0	0	0	1	1	1	0	0	0	0	1	0	1	1	0	0	0	0	0
Chrom11_22817706	0	1	1	0	0	0	0	1	1	1	1	0	0	1	1	0	1	0	0	1	0	0	1	1	0	0	1	1	0	1	1	0	0	0	1	1	0	1	0	0	1	0	0	1	1	1	0	0	0
Chrom11_25265174	0	1	1	1	1	0	1	0	0	1	1	0	1	1	1	1	1	1	1	0	0	1	1	0	1	0	0	0	1	0	0	0	0	1	1	1	0	0	0	0	1	0	1	1	0	0	0	0	0
Chrom11_27196416	0	1	1	1	1	0	1	0	0	0	1	0	1	1	1	1	1	1	1	0	0	1	1	1	1	0	0	0	1	0	0	0	0	1	1	1	0	0	0	0	1	0	1	1	0	0	0	0	0
Chrom11_29636081	0	1	1	1	1	0	1	0	0	1	1	0	1	1	1	1	1	1	1	0	0	1	1	1	1	0	0	0	1	0	0	0	0	1	1	1	0	0	0	0	1	0	1	1	0	0	0	0	0
Chrom11_27404339	0	1	1	1	1	0	1	0	0	1	1	0	1	1	1	1	1	1	1	0	0	1	1	1	0	0	0	0	1	0	0	0	0	1	1	1	0	0	0	0	1	0	1	1	0	0	0	0	0
Chrom11_28071357	0	1	1	1	1	0	1	0	0	1	1	0	1	1	1	1	1	1	1	0	0	1	1	1	1	0	0	0	1	0	0	0	0	1	1	0	0	0	0	0	1	0	1	1	0	0	0	0	0
Chrom11_29439425	0	1	0	1	1	1	1	0	0	0	1	1	0	1	1	1	0	1	1	0	0	0	1	1	1	1	1	0	1	1	1	1	1	0	0	0	0	1	1	1	1	1	0	0	1	0	0	0	1
Chrom11_32351724	0	1	1	0	0	0	0	1	1	1	1	0	0	1	1	0	1	0	0	1	1	0	1	0	0	0	1	1	0	1	1	0	0	0	1	1	0	1	0	0	0	1	0	1	1	1	0	0	0
Chrom11_38450328	0	1	1	1	1	0	1	0	0	1	1	0	1	1	1	1	1	1	1	0	0	1	1	0	1	0	0	1	1	0	0	0	0	1	1	1	0	0	0	0	0	0	1	1	0	0	0	0	1
Chrom06_7338906	0	1	0	1	1	0	0	1	1	0	1	1	1	0	1	0	0	0	0	0	0	0	1	0	1	0	0	1	1	0	0	1	1	0	0	0	0	1	0	1	1	1	1	0	0	0	0	0	1
Chrom06_8567694	0	1	0	1	1	0	0	1	1	0	1	1	1	0	1	0	0	0	0	0	0	0	1	1	1	0	0	1	1	0	0	1	1	0	0	0	0	1	0	1	1	1	1	0	0	0	0	0	1
Chrom06_8214651	0	1	0	1	1	0	0	1	1	0	1	1	1	0	1	0	1	0	0	0	0	0	1	0	1	0	0	1	1	0	0	1	1	0	0	0	0	1	0	1	1	1	1	0	0	0	0	0	1
Chrom06_28318915	0	1	0	0	0	0	0	1	1	1	1	1	1	0	1	1	1	0	0	0	0	0	1	0	1	0	0	1	1	0	0	1	1	1	0	0	0	1	0	1	0	1	1	0	0	0	0	0	1
Chrom06_28502590	0	1	0	0	0	0	0	1	1	1	1	1	1	0	1	1	1	0	0	0	0	0	1	0	1	0	0	1	1	0	0	1	1	1	0	0	0	1	0	1	0	1	1	0	0	0	0	0	1
Chrom06_27268596	0	1	0	0	0	0	0	1	1	1	1	1	1	0	1	1	1	0	0	0	0	0	1	1	0	0	0	1	1	0	0	1	1	1	0	1	0	1	0	0	0	1	1	0	0	0	0	0	1
Chrom06_28305086	0	1	0	0	0	0	0	1	1	1	1	1	1	0	1	1	1	0	0	0	0	0	1	0	1	0	0	1	1	1	0	1	1	1	0	0	0	1	0	1	0	1	1	0	0	0	0	0	1
Chrom06_30311318	0	1	1	0	0	0	0	1	1	1	1	1	1	0	1	1	1	0	0	0	0	0	1	0	1	0	0	1	1	1	0	1	1	1	0	0	0	1	0	1	0	1	1	0	0	0	0	0	1
Chrom06_30724502	0	1	1	0	0	0	0	1	1	1	1	1	1	0	1	1	1	0	0	0	0	0	1	0	1	0	0	1	1	1	0	1	1	1	0	0	0	1	0	1	0	1	1	0	0	0	0	0	1
Chrom06_31401341	0	1	1	0	0	0	0	1	1	1	1	1	1	0	1	1	1	0	0	0	0	0	1	0	1	0	0	1	1	1	0	1	1	1	0	0	0	1	0	1	0	1	1	0	0	0	0	0	1
Chrom06_33972472	0	1	1	0	0	0	0	1	1	1	1	0	1	0	1	1	1	0	0	0	0	0	1	0	1	0	0	1	0	1	0	1	1	1	0	0	0	1	0	1	0	1	1	0	0	0	0	0	1
Chrom06_36874802	0	1	1	0	0	0	0	1	1	1	1	0	1	0	1	1	1	0	0	0	0	0	1	0	1	0	0	1	0	1	0	1	1	1	0	0	0	1	0	1	0	1	1	0	0	0	0	0	1
Chrom06_36963821	0	1	0	1	1	0	1	0	1	0	1	1	0	1	1	1	0	1	0	1	1	0	1	1	0	1	0	0	1	0	1	1	1	0	1	0	0	0	1	0	0	0	0	0	1	0	0	0	0
Chrom06_39835321	0	1	0	1	1	0	1	0	1	0	1	1	0	1	1	1	0	1	0	1	1	0	1	1	0	1	0	0	1	0	1	1	1	0	1	0	0	0	1	0	0	0	0	0	1	0	0	0	0
Chrom06_37621768	0	1	0	1	1	0	1	0	1	0	1	1	0	1	1	1	0	1	0	1	1	0	1	1	0	1	0	0	1	0	1	1	1	0	1	0	0	0	1	0	0	0	0	0	1	0	0	0	0
Chrom06_37757051	0	1	0	1	1	0	1	0	1	0	1	1	0	1	1	1	0	1	0	1	1	0	1	1	0	1	0	0	1	0	1	1	1	0	1	0	0	0	1	0	0	0	0	0	1	0	0	1	0
Chrom06_40619513	0	1	0	1	1	0	1	0	1	0	1	1	0	1	1	1	0	1	0	1	1	0	1	1	0	1	0	0	1	0	1	1	1	0	1	0	0	0	1	0	0	0	0	0	1	1	0	0	0
Chrom06_38501846	0	1	0	1	1	0	1	0	1	0	1	1	0	1	0	1	0	1	1	1	1	0	1	1	0	1	1	0	1	0	1	1	1	0	1	0	0	0	1	0	0	0	0	0	1	0	0	0	0
Chrom06_41183988	0	1	0	1	1	0	1	0	1	0	1	1	0	1	0	1	0	1	1	1	0	0	1	1	0	1	1	0	1	0	1	1	1	0	1	0	0	0	1	0	0	0	0	0	1	0	0	0	0
Chrom06_38561134	0	1	0	1	1	0	1	0	1	0	1	1	0	1	0	1	0	1	1	1	0	0	1	1	0	1	1	0	1	0	1	1	1	0	1	0	0	0	1	0	0	0	0	0	1	0	0	0	0
Chrom06_38618101	0	1	0	1	1	0	1	0	1	0	1	1	0	1	0	1	0	1	1	1	0	0	1	0	0	1	1	0	1	0	1	1	1	0	1	0	0	0	1	0	0	0	0	0	1	0	0	0	0
Chrom06_41453813	0	1	0	1	1	0	1	0	1	0	1	1	0	1	0	1	0	1	1	1	0	0	1	1	0	1	1	0	1	0	1	1	1	0	1	0	0	0	1	0	0	0	0	0	1	0	0	0	0
Chrom06_38948888	0	1	0	1	1	0	1	0	1	0	1	1	0	1	0	1	0	1	1	1	0	0	1	1	0	1	1	0	1	0	1	1	1	0	1	0	0	0	1	0	0	0	0	0	1	0	0	0	0
Chrom06_41737291	0	1	0	1	1	0	1	0	1	0	1	1	0	1	0	1	0	1	1	1	0	0	1	1	0	1	1	0	1	0	1	1	1	0	1	0	0	0	1	0	0	0	0	0	1	0	0	0	0
Chrom06_39521646	0	1	0	1	1	0	1	0	1	1	1	1	0	1	0	1	0	1	1	1	0	0	1	1	0	1	1	0	1	0	1	1	1	0	1	0	0	0	1	0	0	0	0	0	1	0	0	0	0
Chrom03_49780212	0	1	0	0	0	0	1	1	1	1	1	1	1	1	1	1	0	1	0	1	1	0	1	1	1	0	1	0	1	0	0	0	0	0	1	1	0	1	1	0	0	1	1	1	0	1	0	0	1
Chrom03_46818726	0	1	0	0	0	0	1	1	1	1	1	1	1	1	1	1	0	1	0	1	1	0	1	1	1	0	1	0	1	0	0	0	0	0	1	1	0	1	1	1	1	1	1	1	0	1	0	0	1
Chrom03_46658286	0	1	0	0	0	0	1	1	1	1	1	1	1	1	1	1	0	1	0	1	1	0	1	1	1	0	1	0	1	0	0	0	0	0	1	1	0	1	1	1	1	1	1	1	0	1	0	0	1
Chrom03_49954235	0	1	0	0	0	0	1	1	1	1	1	1	1	1	1	1	0	1	0	1	1	0	1	1	1	0	1	0	1	0	0	0	0	0	1	1	0	1	1	1	1	1	1	1	0	1	0	0	1
Chrom03_46455852	0	1	0	0	0	0	1	1	1	1	1	1	1	1	1	1	0	1	0	1	1	0	1	1	1	0	1	0	1	0	0	0	0	0	1	1	0	0	1	1	1	1	1	1	0	1	0	0	1
Chrom03_46442712	0	1	0	0	0	0	1	1	1	1	1	1	1	1	1	1	0	1	0	1	1	0	1	1	1	0	1	0	1	0	0	0	0	0	1	1	0	0	1	1	1	1	1	1	0	1	0	0	1
Chrom03_46415086	0	1	0	0	0	0	1	1	1	1	1	1	1	1	1	1	0	1	0	1	1	0	1	1	1	0	1	0	1	0	0	0	0	0	1	1	0	0	1	1	1	1	1	1	0	1	0	0	1
Chrom03_46105615	0	1	0	0	0	0	1	1	1	1	1	1	1	1	1	1	0	1	0	1	1	0	1	1	1	0	1	0	1	0	0	0	0	0	1	1	0	0	1	1	1	1	1	1	0	1	0	0	1
Chrom03_45983300	0	1	0	0	0	0	1	1	1	1	1	1	1	1	1	1	0	1	0	1	1	0	1	1	1	0	1	0	1	0	0	0	0	0	1	0	0	0	1	1	1	1	1	1	0	1	0	0	1
Chrom03_45575623	0	1	0	0	0	0	1	1	1	1	1	1	1	1	0	1	0	1	0	1	1	0	1	1	1	0	1	0	1	0	0	0	0	0	1	1	0	0	1	1	1	1	1	1	0	1	0	0	1
Chrom03_36980594	0	1	0	0	1	1	0	0	1	0	0	1	0	1	1	0	1	0	1	0	1	1	1	0	1	1	1	0	1	1	1	0	1	0	0	0	0	1	1	1	0	1	1	0	1	0	0	0	1
Chrom03_33950753	0	1	0	0	1	1	0	0	1	0	0	1	0	1	1	0	1	0	1	1	1	1	1	0	1	1	1	0	1	1	1	1	1	0	0	0	0	1	1	0	0	1	1	0	1	0	0	0	1
Chrom03_25150461	0	1	0	0	1	1	0	0	1	0	0	0	0	1	1	0	1	0	1	1	1	1	1	0	1	1	1	0	1	1	1	1	1	0	0	0	0	1	1	0	0	1	1	0	1	0	0	0	1
Chrom03_18200190	0	1	0	0	1	1	0	0	1	0	0	1	0	1	0	0	0	0	1	1	1	1	1	0	1	1	1	0	1	1	1	1	1	0	0	0	0	1	1	0	0	1	1	0	0	0	0	0	1
Chrom03_15557898	0	1	0	0	1	1	0	0	1	0	0	1	0	1	0	0	0	0	1	1	1	1	1	1	1	1	1	0	1	0	1	1	1	0	0	0	0	1	1	0	0	1	1	0	0	0	0	0	1
Chrom03_15538515	0	1	0	0	1	1	0	0	1	0	0	1	0	1	0	0	0	0	1	1	1	1	1	1	1	1	1	0	1	0	1	1	1	0	0	0	0	1	1	0	0	1	1	0	0	0	0	0	1
Chrom03_14767685	0	1	0	0	1	1	0	0	1	0	0	1	0	1	0	0	0	0	1	1	1	1	1	1	1	1	1	0	1	0	1	1	1	0	0	0	0	1	1	0	0	1	1	0	0	0	0	0	1
Chrom03_14760790	0	1	0	0	1	1	0	0	1	0	0	1	0	1	0	0	0	0	1	1	1	1	1	1	0	1	1	0	1	0	1	1	1	0	0	0	0	1	1	0	0	1	1	0	0	0	0	0	1
Chrom03_14243676	0	1	0	0	1	1	0	0	1	0	0	1	0	1	0	0	0	0	1	1	1	1	1	0	1	1	1	0	1	0	1	1	1	0	0	0	0	1	1	0	0	1	1	0	0	0	0	0	1
Chrom08_4532958	0	1	1	0	1	1	0	0	1	0	1	1	1	1	0	0	1	1	0	1	0	1	1	0	1	1	0	1	0	0	1	1	1	0	1	0	0	1	0	0	0	0	1	0	0	1	0	0	1
Chrom08_5417428	0	1	1	0	1	1	0	0	1	1	1	1	1	1	0	0	1	1	0	1	0	1	1	0	0	1	0	1	0	0	1	1	1	0	1	0	0	1	0	0	0	0	1	0	0	1	0	0	1
Chrom08_9659738	0	1	1	0	1	1	0	0	1	1	1	1	1	1	0	0	1	1	1	0	0	1	1	1	0	0	0	1	0	1	1	1	1	0	1	0	0	1	0	0	0	0	1	0	0	1	0	0	0
Chrom08_9924086	0	1	1	0	1	1	0	0	1	1	1	1	1	1	0	0	1	1	1	0	0	1	1	0	0	0	0	1	0	1	1	1	1	0	1	0	0	1	0	0	0	0	1	0	0	1	0	0	0
Chrom08_10276761	0	1	1	0	1	1	0	0	1	1	1	1	1	1	0	0	1	1	1	0	0	1	1	0	0	0	0	1	0	1	1	1	1	0	1	1	0	1	0	0	0	0	1	0	0	1	0	0	0
Chrom08_10458720	0	1	1	0	1	1	0	0	1	1	1	1	1	1	0	0	1	1	1	0	0	1	1	0	0	0	0	1	0	1	1	1	1	0	1	0	0	1	0	0	0	0	1	0	0	1	0	0	0
Chrom08_10624002	0	1	1	0	1	1	0	0	1	1	1	1	1	1	0	0	1	1	1	0	0	1	1	0	0	0	0	1	0	1	1	1	1	0	1	0	0	1	0	0	0	0	1	0	0	1	0	0	0
Chrom08_16731051	0	1	1	0	1	1	1	0	1	1	1	1	1	0	0	0	0	1	1	1	0	0	1	0	0	0	0	1	0	1	1	1	1	0	1	0	0	1	0	0	0	0	1	0	0	1	0	0	0
Chrom08_17424891	0	1	1	0	1	1	1	0	1	1	1	1	1	0	0	0	0	1	1	1	0	0	1	0	0	0	0	1	0	1	1	1	1	0	1	0	0	1	0	0	0	0	1	0	0	1	0	0	0
Chrom08_18145216	0	1	1	0	1	1	1	0	1	1	1	1	1	0	0	0	0	1	1	1	1	0	1	0	0	0	0	1	0	1	1	1	1	0	1	0	0	1	0	0	0	0	1	0	0	1	0	0	0
Chrom08_18190845	0	1	1	0	1	1	1	0	1	1	1	1	1	0	0	0	0	1	1	1	1	0	1	0	0	0	0	1	0	1	1	1	1	0	1	0	0	1	0	0	0	0	1	0	0	1	0	0	0
Chrom08_18200760	0	1	1	0	1	1	1	0	1	1	1	1	1	0	0	0	0	1	1	1	1	0	1	0	0	0	0	1	0	1	1	1	1	0	1	0	0	1	0	0	0	0	1	0	0	1	0	0	0
Chrom08_20267103	0	1	1	0	1	1	1	0	1	1	1	1	1	0	0	0	0	1	1	1	1	0	1	0	0	0	0	1	0	1	1	1	1	0	1	0	0	1	0	0	0	0	1	0	0	1	0	0	0
Chrom08_19225500	0	1	1	0	1	1	1	0	1	1	1	1	1	0	0	0	0	1	1	1	1	0	1	0	0	0	0	1	0	1	1	1	1	0	1	0	0	1	0	0	0	0	1	0	0	1	0	0	0
Chrom08_22177844	0	1	1	0	1	1	1	0	1	1	1	1	1	0	0	0	0	1	1	1	1	0	1	0	1	0	0	1	0	1	1	1	1	0	1	0	0	1	0	0	0	0	1	0	0	1	0	0	0
Chrom08_22787756	0	1	1	0	1	1	1	0	1	1	1	1	1	0	0	1	0	1	1	1	1	0	1	0	0	0	0	1	0	1	1	1	1	0	1	0	0	1	0	0	0	0	1	0	0	1	0	0	0
Chrom08_26521863	0	1	1	0	1	1	1	0	0	1	1	1	1	0	0	1	0	1	1	1	1	0	1	0	0	0	0	1	0	1	1	1	1	0	1	0	0	1	0	1	0	0	1	0	0	1	0	0	0
Chrom08_32083603	0	1	1	0	1	1	1	0	0	1	1	1	1	0	0	1	0	1	1	1	1	0	1	0	0	0	0	1	0	1	1	1	1	0	1	0	0	1	0	1	0	0	1	0	0	1	0	0	0
Chrom08_32256046	0	1	1	0	1	1	1	0	0	1	1	1	1	0	0	1	0	1	1	1	1	0	1	0	0	0	0	1	0	1	1	1	1	0	1	0	0	1	0	1	0	0	1	0	0	1	0	0	0
Chrom08_31603372	0	1	1	0	1	1	1	0	0	1	1	1	1	0	0	1	0	1	1	1	1	0	1	0	0	0	0	1	0	1	1	1	1	0	1	0	0	1	0	1	0	0	1	0	0	1	0	0	0
Chrom05_32583230	0	1	1	0	0	0	0	0	1	0	1	1	1	0	1	1	1	0	1	1	1	1	1	0	0	1	0	1	0	1	0	1	1	1	0	0	0	0	1	1	1	1	1	0	1	0	0	0	1
Chrom05_33402684	0	1	1	0	0	0	0	0	1	0	1	1	1	0	1	1	1	0	1	1	1	1	1	1	0	1	0	1	0	1	0	1	1	1	0	0	0	0	1	1	1	1	1	0	1	0	0	0	1
Chrom05_35061991	0	1	1	0	0	0	0	0	1	0	1	1	1	0	1	1	1	0	1	1	1	1	1	0	0	1	0	1	0	1	0	1	1	1	0	0	0	0	1	1	1	1	1	0	1	0	0	0	1
Chrom05_33492743	0	1	1	0	0	0	0	0	1	0	1	1	1	0	1	1	1	0	1	1	1	1	1	0	0	1	0	1	0	1	0	1	1	1	0	0	0	0	0	1	1	1	1	0	1	0	0	0	1
Chrom05_37153991	0	1	1	0	0	0	0	0	1	0	1	1	1	0	1	1	1	0	1	1	1	1	1	0	0	1	0	1	0	1	0	1	1	1	0	0	0	0	0	1	1	1	1	0	1	0	0	0	1
Chrom05_37181265	0	1	1	0	0	0	0	0	1	0	1	1	1	0	1	1	1	0	1	1	1	1	1	0	0	1	0	1	0	1	0	1	1	1	0	0	0	0	1	1	1	1	1	0	1	0	0	0	1
Chrom05_37181270	0	1	1	0	0	0	0	0	1	0	1	1	1	0	1	1	1	0	1	1	1	1	1	0	0	1	0	1	0	1	0	1	1	1	0	0	0	0	1	1	1	1	1	0	1	0	0	0	1
Chrom05_35895341	0	1	1	0	0	0	0	0	1	0	1	1	1	0	1	1	1	0	1	1	1	1	1	1	0	1	0	1	0	1	0	1	1	1	0	0	0	0	0	1	1	1	1	0	1	0	0	0	1
Chrom05_38115652	0	1	1	0	0	0	0	0	1	0	1	1	1	0	1	1	1	0	1	1	1	1	1	0	0	1	0	1	0	1	0	1	1	1	0	0	0	0	1	1	1	1	1	0	1	0	0	0	1
Chrom05_38213328	0	1	1	0	0	0	0	0	1	0	1	1	1	0	1	1	1	0	1	1	1	1	1	0	0	1	0	1	0	1	0	1	1	1	0	0	0	0	1	1	1	1	1	0	1	0	0	0	1
Chrom05_41247655	0	1	1	0	0	0	0	0	1	0	1	1	1	0	1	1	1	0	1	1	1	1	1	0	0	1	0	0	0	1	1	1	1	1	0	0	0	0	1	1	1	1	1	0	1	0	0	0	1
Chrom05_41335869	0	1	1	0	0	0	0	0	1	0	1	1	1	0	1	1	1	0	1	1	1	1	1	0	0	1	0	0	0	1	1	1	1	1	0	0	0	0	1	1	1	1	1	0	1	0	0	0	1
Chrom05_41567372	0	1	1	0	0	0	0	0	1	0	1	1	1	0	1	1	1	0	1	1	1	1	1	0	0	1	0	0	0	1	1	1	1	1	0	0	0	0	0	1	1	1	1	0	1	0	0	0	1
Chrom05_45524786	0	1	1	0	0	0	0	0	1	0	1	1	1	0	1	1	1	0	1	1	1	1	1	0	0	1	0	0	0	1	1	1	1	1	0	0	0	0	0	1	1	1	1	0	1	0	0	0	1
Chrom05_47450696	0	1	1	0	0	0	0	0	1	0	1	1	1	0	1	1	1	0	1	0	1	1	1	0	1	1	0	0	0	1	1	1	1	1	0	0	0	0	0	0	1	1	1	0	1	0	0	0	1
Chrom05_44258349	0	1	1	0	0	0	0	0	1	0	1	1	1	0	1	1	1	0	1	0	1	1	1	0	1	1	0	0	0	1	1	1	1	1	0	0	0	0	0	1	1	1	1	0	1	0	0	0	1
Chrom05_45745860	0	1	1	0	0	0	0	0	1	0	0	1	1	0	1	1	1	0	0	0	1	1	1	0	1	1	1	0	0	1	1	1	1	1	0	0	0	0	1	1	1	1	0	0	1	0	0	0	0
Chrom05_46133214	0	1	1	0	0	0	0	0	1	0	0	1	1	0	1	1	1	0	0	0	1	1	1	0	1	1	1	0	1	1	1	1	1	1	0	0	0	0	0	1	1	1	0	0	1	0	0	0	0
Chrom05_47082236	0	1	1	0	0	0	0	0	1	0	0	1	1	0	1	1	1	0	0	0	1	1	1	0	1	1	1	0	1	1	1	1	1	1	0	1	0	0	1	1	1	1	0	0	1	0	0	0	0
Chrom05_51919756	0	1	1	0	1	0	1	1	0	0	1	0	0	1	0	0	0	1	0	1	0	0	1	0	1	0	0	1	0	1	0	0	0	0	1	0	0	1	1	0	0	1	1	0	0	1	0	0	1
Chrom05_56417963	0	1	1	0	1	0	1	1	0	0	1	0	0	1	0	0	0	1	0	1	0	0	1	1	0	0	0	1	0	1	0	0	0	0	1	0	0	1	1	0	0	1	1	0	0	1	0	0	1
Chrom05_11654702	0	1	1	0	1	1	1	0	1	1	0	0	1	0	0	1	0	0	1	1	0	1	1	0	0	1	1	0	0	0	1	0	0	1	1	1	0	1	0	1	1	1	0	1	1	1	0	0	0
Chrom05_11866471	0	1	1	0	1	1	1	0	1	1	0	0	1	0	0	1	0	0	1	1	0	1	1	1	0	1	1	0	0	0	1	0	0	1	1	1	0	1	0	0	1	1	0	1	1	1	0	0	0
Chrom05_12809655	0	1	1	0	1	1	1	0	1	0	0	0	1	0	0	1	0	0	1	1	0	1	1	0	0	1	1	0	0	0	1	0	0	1	1	1	0	1	0	0	1	1	0	1	1	1	0	0	0
Chrom05_13980823	0	1	1	1	1	1	1	0	1	1	0	0	1	0	0	1	0	0	1	1	0	1	1	0	0	1	1	0	0	0	1	0	0	1	1	1	0	1	1	1	1	1	0	1	1	1	0	0	0
Chrom05_18460768	0	1	1	1	1	1	1	0	1	1	0	0	1	0	0	0	0	0	1	1	0	1	1	0	0	1	1	0	0	0	1	0	0	1	1	0	0	1	0	1	1	1	0	1	1	1	0	0	0
Chrom05_15433462	0	1	1	1	1	1	1	0	1	1	0	0	1	0	0	0	0	0	1	1	0	1	1	0	0	1	1	0	0	0	1	0	0	1	1	1	0	1	0	1	1	1	0	1	1	1	0	0	0
Chrom05_22682390	0	1	1	0	0	0	0	0	1	0	1	1	1	0	1	1	1	1	1	1	1	1	1	0	0	1	0	1	0	1	0	1	1	1	0	0	0	0	0	1	1	1	1	0	1	0	0	0	1
Chrom05_22683519	0	1	1	0	0	0	0	0	1	0	1	1	1	0	1	1	1	1	1	1	1	1	1	0	0	1	0	1	0	1	0	1	1	1	0	0	0	0	1	1	1	1	1	0	1	0	0	0	1
Chrom05_26504869	0	1	1	0	0	0	0	0	1	0	1	1	1	0	1	1	1	1	1	1	1	1	1	0	0	1	0	1	0	1	0	1	1	1	0	0	0	0	1	1	1	1	1	0	1	0	0	0	1
Chrom05_26689534	0	1	1	0	0	0	0	0	1	0	1	1	1	0	1	1	1	0	1	1	1	1	1	1	0	1	0	1	0	1	0	1	1	1	0	0	0	0	0	1	1	1	1	0	1	0	0	0	1
Chrom05_29257089	0	1	1	0	0	0	0	0	1	0	1	1	1	0	1	1	1	0	1	1	1	1	1	0	0	1	0	1	0	1	0	1	1	1	0	0	0	0	1	1	1	1	1	0	1	0	0	0	1
Chrom05_29273944	0	1	1	0	0	0	0	0	1	0	1	1	1	0	1	1	1	0	1	1	1	1	1	0	0	1	0	1	0	1	0	1	1	1	0	0	0	0	1	1	1	1	1	0	1	0	0	0	1
Chrom07_3330171	0	1	1	1	0	1	0	1	0	0	1	1	0	1	0	0	0	1	1	1	0	1	1	1	1	0	1	0	0	1	1	0	0	1	1	0	0	1	1	0	1	0	0	0	1	1	0	0	1
Chrom07_10772552	0	1	0	0	0	1	1	1	0	1	1	1	0	0	1	1	0	1	0	0	0	1	1	0	0	1	0	1	1	0	0	1	1	0	0	1	0	1	0	0	0	1	0	1	0	0	0	0	1
Chrom07_11536399	0	1	0	0	0	0	1	1	0	1	1	1	0	0	1	1	0	1	0	0	0	1	1	0	0	1	1	1	1	0	0	0	1	0	0	1	0	1	0	0	0	1	0	1	0	0	0	0	1
Chrom07_10353048	0	1	0	0	0	0	1	1	0	1	1	1	0	0	1	1	0	1	0	0	0	1	1	0	0	1	1	1	1	0	0	0	1	0	0	1	0	1	0	1	0	1	0	1	0	0	0	0	1
Chrom07_10575366	0	1	0	0	0	0	1	1	0	1	1	1	0	0	1	1	1	0	0	0	0	1	1	0	0	1	1	1	1	0	0	0	1	0	0	1	0	1	0	1	0	1	0	1	0	0	0	0	1
Chrom07_10575442	0	1	0	0	0	0	1	1	0	1	1	1	0	0	1	1	0	0	0	0	0	1	1	0	0	1	1	1	1	0	0	0	1	0	0	1	0	1	0	1	0	1	0	1	0	0	0	0	1
Chrom07_11894121	0	1	0	0	0	0	1	1	0	1	1	1	0	0	1	1	0	0	0	0	0	1	1	0	0	1	1	1	1	0	0	0	1	0	0	0	0	1	1	1	0	1	0	1	0	0	0	0	1
Chrom07_11682234	0	1	0	0	0	0	1	1	0	1	1	1	0	0	1	1	0	0	0	0	0	1	1	0	0	1	1	1	1	0	0	0	1	0	0	1	0	1	1	1	0	1	0	1	0	0	0	0	1
Chrom07_11807691	0	1	0	0	0	0	1	1	0	1	1	1	0	0	1	1	0	0	0	0	0	1	1	1	0	1	1	1	1	0	0	0	1	0	0	1	0	1	0	1	0	1	0	1	0	0	0	0	1
Chrom07_11858048	0	1	1	1	0	1	0	1	0	0	1	0	0	1	0	1	1	0	1	1	0	0	1	0	1	0	0	0	0	1	1	1	0	1	1	0	0	1	1	0	1	0	1	0	1	1	0	0	1
Chrom07_13669007	0	1	0	0	0	0	1	1	0	1	1	1	0	0	1	1	0	0	0	0	0	1	1	0	0	1	1	1	1	1	0	0	1	0	0	1	0	1	0	1	0	1	0	1	0	0	0	0	1
Chrom07_12298166	0	1	1	1	1	1	0	1	0	0	1	0	0	1	0	1	1	0	1	1	0	0	1	1	1	0	0	0	0	1	1	1	0	1	1	0	0	1	1	0	1	0	1	0	1	1	0	0	1
Chrom07_12496648	0	1	0	0	0	0	1	1	0	1	1	1	0	0	1	1	0	0	0	0	0	1	1	0	0	1	1	1	1	1	0	0	1	0	0	1	0	1	0	1	0	1	0	1	0	0	0	0	1
Chrom07_14099676	0	1	0	0	0	0	1	1	0	1	1	1	0	0	1	1	0	0	0	0	0	1	1	0	0	1	1	1	1	1	0	0	1	0	0	1	0	1	0	1	0	1	0	1	0	0	0	0	1
Chrom07_14211756	0	1	0	0	0	0	1	1	0	1	1	1	0	0	1	1	0	0	0	0	0	1	1	0	0	1	1	1	1	1	0	0	1	0	0	0	0	1	0	1	0	1	0	1	0	0	0	0	1
Chrom07_12792495	0	1	0	0	0	0	1	1	0	1	1	1	0	0	1	1	0	0	0	0	0	1	1	0	0	1	1	1	1	1	0	0	1	0	0	0	0	1	0	1	0	1	0	1	0	0	0	0	1
Chrom07_14651456	0	1	0	0	0	0	1	1	0	1	1	1	0	0	1	1	0	0	0	0	0	1	1	1	0	1	1	1	1	1	0	0	1	0	0	0	0	1	0	1	0	1	0	1	0	0	0	0	1
Chrom07_13229953	0	1	0	0	0	0	1	0	0	1	1	1	0	0	1	1	0	0	0	0	0	1	1	1	0	1	1	1	1	1	0	0	1	0	0	0	0	1	0	1	0	1	0	1	0	0	0	0	1
Chrom07_15893921	0	1	0	0	0	0	0	1	0	1	1	1	0	0	1	1	0	0	0	0	0	1	1	0	0	1	1	1	1	1	0	0	1	0	0	1	0	1	0	1	0	1	0	1	0	0	0	0	1
Chrom07_16488378	0	1	0	0	0	0	0	1	0	1	1	1	0	0	1	1	0	0	0	0	0	1	1	0	0	1	1	1	1	1	0	0	1	0	0	1	0	1	1	1	0	1	0	1	0	0	0	0	1
Chrom07_15963360	0	1	0	0	0	0	0	1	0	1	1	1	0	0	1	1	0	0	0	0	0	1	1	0	0	1	1	1	1	1	0	0	1	0	0	1	0	1	1	1	0	1	0	1	0	0	0	0	1
Chrom07_15978192	0	1	1	1	1	1	0	1	0	0	1	0	1	1	0	1	1	0	1	1	0	0	1	0	1	0	0	0	0	1	1	1	0	1	1	0	0	1	1	0	1	0	1	0	1	1	0	0	1
Chrom07_16752614	0	1	1	1	1	1	0	1	1	0	1	0	1	1	0	1	1	0	1	1	0	0	1	0	1	0	0	0	0	1	1	1	0	1	1	0	0	1	1	0	1	0	1	0	1	1	0	0	1
Chrom07_20745674	0	1	1	0	1	1	0	1	1	0	1	0	1	1	0	1	1	0	1	1	0	0	1	0	1	0	0	0	0	1	1	1	0	1	0	0	0	1	1	0	1	0	1	0	1	1	0	0	1
Chrom07_21499830	0	1	0	1	1	0	0	1	0	1	1	1	0	0	1	1	0	0	0	0	0	1	1	0	1	1	1	1	1	1	0	0	1	0	0	1	0	1	0	1	0	1	0	1	0	0	0	0	1
Chrom07_21700360	0	1	1	0	1	1	0	1	1	0	0	0	1	1	0	1	1	0	1	1	0	0	1	0	1	0	0	0	0	1	1	1	0	1	1	0	0	1	1	0	1	0	1	0	1	1	0	0	1
Chrom07_22204328	0	1	0	1	1	0	0	1	0	1	1	1	0	0	1	1	0	0	0	0	0	1	1	1	1	1	1	1	1	1	0	0	1	0	0	0	0	1	0	0	0	1	0	1	0	0	0	0	0
Chrom07_24988417	0	1	0	1	1	0	0	1	0	1	1	1	0	0	1	1	0	0	0	0	0	1	1	0	1	1	1	1	1	1	0	0	1	0	0	1	0	1	0	1	0	1	0	1	0	0	0	0	1
Chrom07_23272924	0	1	1	0	1	1	0	1	1	0	1	0	1	1	0	1	1	0	1	1	0	0	1	0	1	0	0	0	0	1	1	1	0	1	1	0	0	1	1	0	1	0	0	0	1	1	0	0	1
Chrom07_26434953	0	1	0	1	1	0	0	1	0	1	1	1	0	0	1	1	0	0	0	0	0	1	1	1	1	1	1	1	1	1	0	0	1	0	0	1	0	1	0	1	0	1	0	1	0	0	0	0	1
Chrom07_25092447	0	1	1	0	1	1	0	1	1	0	1	0	1	1	0	1	1	0	1	1	0	0	1	0	1	0	0	0	0	1	1	1	0	1	1	0	0	1	1	0	1	0	0	0	1	1	0	0	1
Chrom07_25335848	0	1	1	0	1	1	0	1	1	0	1	0	1	1	0	1	1	0	1	1	0	0	1	0	1	0	0	0	0	1	1	1	0	1	1	0	0	1	1	0	1	0	0	0	1	1	0	0	1
Chrom07_28585972	0	1	1	0	1	1	0	1	1	0	1	0	1	1	0	1	1	0	1	1	0	0	1	0	1	0	0	0	1	1	1	1	0	1	1	0	0	1	1	0	1	0	0	0	1	1	0	0	1
Chrom07_37913069	0	1	0	1	0	1	1	0	1	0	1	1	0	1	1	0	0	1	0	0	1	0	1	0	0	0	1	0	0	0	0	0	1	1	1	1	0	1	1	1	1	0	1	0	0	0	0	0	0
Chrom07_34583393	0	1	0	1	0	1	1	0	1	0	1	1	0	1	1	0	0	1	0	0	1	0	1	0	0	0	1	0	0	0	0	0	1	1	1	0	0	1	1	1	1	0	1	0	0	1	0	0	0
Chrom07_36485960	0	1	0	1	0	1	1	0	1	0	1	1	0	1	1	0	0	1	0	0	1	0	1	0	0	0	1	0	0	0	0	0	1	1	1	0	0	0	1	1	1	0	1	0	0	1	0	0	0
Chrom07_39424886	0	1	0	1	0	0	0	0	1	0	1	1	0	1	1	0	0	1	0	0	1	0	1	0	0	0	1	0	0	0	0	0	1	1	1	0	0	1	1	1	1	0	1	0	0	1	0	0	0
Chrom07_36032558	0	1	0	1	0	0	0	0	1	0	1	1	0	1	1	0	0	1	0	0	1	0	1	0	0	0	1	0	0	0	0	0	1	1	1	0	0	1	1	1	1	0	1	0	0	1	0	0	0
Chrom07_36971699	0	1	0	1	0	0	0	0	1	0	1	1	0	1	1	0	0	1	0	0	1	0	1	0	0	0	1	0	0	0	0	0	1	1	1	0	0	1	1	1	1	0	1	0	0	1	0	0	0
Chrom07_45562904	0	1	0	1	1	1	1	1	1	1	1	0	1	1	0	1	0	0	0	1	0	0	1	0	1	1	1	1	1	1	0	1	0	0	1	0	0	1	0	1	0	1	0	1	1	0	0	0	1
Chrom02_47427294	0	1	1	1	1	1	0	0	1	1	1	1	0	1	0	0	0	0	0	1	0	1	1	0	1	1	0	1	1	1	1	0	0	0	0	0	0	0	1	0	0	0	1	0	1	1	0	0	0
Chrom02_31525409	0	1	0	1	0	0	1	0	1	0	1	0	1	0	1	1	0	0	1	1	0	1	1	1	0	1	1	0	0	0	1	1	0	0	0	1	0	0	1	1	0	0	1	1	0	0	0	0	1
Chrom02_28021193	0	1	1	0	0	1	0	1	0	1	1	0	1	0	0	0	1	1	0	1	1	0	1	0	0	0	1	1	0	1	0	1	1	1	1	1	0	1	0	1	1	1	1	1	1	1	0	0	0
Chrom02_29117132	0	1	1	0	0	1	0	1	0	1	1	0	1	0	0	0	1	1	0	1	1	0	1	0	1	0	1	1	0	1	0	1	1	1	1	0	0	1	0	1	1	1	1	1	1	1	0	0	0
Chrom02_15803866	0	1	0	1	0	0	1	0	1	0	1	1	1	0	1	1	1	0	0	1	0	1	1	0	0	1	1	0	1	0	1	1	0	0	0	0	0	0	1	0	0	1	1	1	0	0	0	0	0
Chrom02_14141380	0	1	1	0	0	1	0	1	0	1	0	1	1	0	0	0	0	1	1	1	1	0	1	0	1	0	1	1	0	1	0	1	1	1	1	0	0	1	0	1	1	0	1	1	1	1	0	0	1
Chrom02_12406465	0	1	1	0	0	1	0	1	0	1	0	1	1	0	0	0	0	1	1	1	1	0	1	1	1	0	1	1	0	1	0	1	1	1	1	1	0	1	0	1	1	0	1	1	1	1	0	0	1
Chrom02_12181170	0	1	0	1	0	0	1	0	1	0	1	1	0	0	1	1	1	0	0	1	0	1	1	0	0	1	1	0	0	0	1	0	0	0	0	1	0	0	1	0	0	1	1	1	0	0	0	0	0
Chrom02_12733997	0	1	0	1	0	0	1	0	1	0	1	1	0	0	1	1	1	0	0	1	0	1	1	0	0	1	1	0	0	0	1	0	0	0	0	1	0	0	1	0	1	1	1	1	0	0	0	0	0
Chrom02_10964523	0	1	1	0	0	1	0	1	0	1	0	1	1	0	0	0	0	1	1	1	1	0	1	0	1	0	1	1	0	1	0	1	1	0	1	1	0	1	0	1	1	0	1	1	1	1	0	0	1
Chrom02_10786188	0	1	0	1	0	0	1	0	1	1	1	1	0	0	1	1	1	0	0	1	0	1	1	0	0	1	1	0	0	0	1	0	0	0	0	1	0	0	1	0	1	1	1	1	0	0	0	0	0
Chrom02_10601392	0	1	0	1	0	0	1	0	1	1	1	1	0	0	1	1	1	0	0	1	0	1	1	0	0	1	1	0	0	0	1	0	0	0	0	1	0	0	1	0	1	1	1	1	0	0	0	0	0
Chrom02_10037064	0	1	1	0	0	1	0	1	0	0	0	1	1	0	0	0	0	1	1	1	1	0	1	0	1	0	1	1	0	1	0	1	1	0	1	0	0	1	0	1	1	0	1	1	1	1	0	0	1
Chrom02_9146649	0	1	1	1	0	0	1	0	1	1	1	1	0	0	1	1	1	0	0	1	0	1	1	0	0	0	1	0	0	0	1	0	0	0	0	1	0	0	1	0	1	1	1	1	0	0	0	0	0
Chrom02_8152998	0	1	0	0	0	1	0	1	0	0	0	1	1	0	0	0	0	1	1	1	1	0	1	1	1	0	1	1	0	1	0	1	1	0	1	1	0	1	0	1	1	0	1	1	1	1	0	0	1
Chrom02_8147076	0	1	0	0	0	1	0	1	0	0	0	1	1	0	0	0	0	1	1	1	1	0	1	1	1	0	1	1	0	1	0	1	1	0	1	1	0	1	0	1	1	0	1	1	1	1	0	0	1
Chrom02_7441884	0	1	0	0	0	1	0	1	0	0	0	1	1	0	0	0	0	1	1	1	1	0	1	0	1	0	1	1	0	1	0	1	1	0	1	1	0	1	0	1	1	0	1	1	1	1	0	0	1
Chrom02_8088985	0	1	0	0	0	1	0	1	0	0	0	1	1	0	0	0	0	1	1	1	1	0	1	0	1	0	1	1	0	1	0	1	1	0	1	1	0	1	0	1	1	0	1	1	1	1	0	0	1
Chrom02_8057964	0	1	1	1	0	0	1	0	1	1	1	1	0	0	1	1	1	0	0	1	0	1	1	0	0	0	1	0	0	0	1	0	0	0	0	0	0	0	1	0	1	1	1	1	0	0	0	0	0
Chrom02_7031763	0	1	0	0	0	1	0	1	0	0	0	1	1	0	0	0	0	1	1	1	1	0	1	0	1	0	1	1	0	1	0	1	1	0	1	1	0	1	0	1	1	0	1	1	1	1	0	0	1
Chrom02_6974759	0	1	0	0	0	1	0	1	0	0	0	1	1	0	0	0	0	1	1	1	1	0	1	1	1	0	1	1	0	1	0	1	1	0	1	0	0	1	0	1	1	0	1	1	1	1	0	0	1
Chrom02_6974730	0	1	0	0	0	1	0	1	0	0	0	1	1	0	0	0	0	1	1	1	1	0	1	0	1	0	1	1	0	1	0	1	1	0	1	0	0	1	0	1	1	0	1	1	1	1	0	0	1
Chrom02_5676710	0	1	1	1	0	0	1	0	1	1	1	1	0	0	1	1	1	0	0	1	0	0	1	1	0	0	1	0	0	0	1	0	0	0	0	1	0	0	1	0	1	1	1	1	0	0	0	0	0
Chrom02_5068933	0	1	0	0	0	1	0	1	1	0	0	1	1	0	0	0	0	1	1	1	1	1	1	0	1	0	1	1	0	1	0	1	1	0	1	0	0	1	0	1	1	0	1	0	1	1	0	0	1
Chrom02_4973633	0	1	0	0	0	1	0	1	1	0	0	1	1	0	0	0	0	1	1	1	1	1	1	0	1	0	1	1	0	1	0	1	1	0	1	0	0	1	0	1	1	0	1	0	1	1	0	0	1
Chrom02_4746068	0	1	0	0	0	1	0	1	1	0	0	1	1	0	0	0	0	1	1	1	1	1	1	0	1	0	1	1	0	1	0	1	1	0	1	0	0	1	0	1	1	0	1	0	1	1	0	0	1
Chrom02_3877813	0	1	0	0	0	1	0	1	1	0	0	1	1	1	0	0	0	1	1	1	1	1	1	0	1	0	1	1	0	1	0	1	1	0	1	0	1	1	0	1	1	0	1	0	1	0	0	0	1
Chrom04_59404189	0	1	1	1	0	0	0	1	0	0	1	1	0	1	1	0	0	0	1	1	0	1	1	0	0	0	1	0	1	0	0	0	1	0	1	0	0	0	0	1	0	1	1	1	1	0	0	0	0
Chrom04_46201127	0	1	1	1	0	0	0	1	0	0	1	1	0	1	1	0	0	0	1	1	0	1	1	0	0	0	1	0	1	0	0	0	1	0	1	1	0	0	0	1	1	1	1	1	1	0	0	0	0
Chrom04_3022730	0	1	1	1	1	1	1	1	1	0	1	0	1	1	0	0	1	0	1	1	0	1	1	1	0	0	0	0	1	1	0	0	1	1	1	1	0	0	0	1	1	0	1	1	0	0	0	0	1
Chrom04_2827512	0	1	1	1	1	1	1	1	1	0	1	0	1	1	0	0	1	0	1	1	0	1	1	0	0	0	0	0	1	1	0	0	1	1	1	1	0	0	0	1	1	0	1	1	0	0	0	0	1
Chrom04_2239694	0	1	1	1	1	1	1	1	1	0	1	0	1	1	0	0	1	0	1	1	0	1	1	0	0	0	0	0	0	1	0	0	1	1	1	0	0	0	0	1	1	0	1	0	1	0	0	0	1
Chrom04_2386369	0	1	1	1	1	1	1	1	1	0	1	0	1	1	0	0	1	0	1	1	0	1	1	0	0	0	0	0	0	1	0	0	1	1	1	0	0	0	0	1	1	0	1	0	1	0	0	1	1
Chrom04_836894	0	1	1	1	1	1	1	1	1	0	1	0	1	1	0	0	1	0	1	1	0	1	1	0	0	0	0	0	0	1	0	0	1	1	0	0	0	0	0	1	1	0	1	0	1	0	0	0	1
Chrom04_416108	0	1	1	1	1	1	1	1	1	0	1	0	1	1	0	0	1	0	1	1	0	1	1	1	0	0	0	0	0	1	0	0	1	1	0	0	0	0	0	1	1	0	0	0	1	0	0	0	1
Chrom01_302529	0	1	1	0	1	1	0	1	1	0	1	0	1	1	1	1	0	1	0	1	0	1	1	0	0	0	1	1	1	1	0	0	0	0	0	1	0	1	1	0	1	1	1	1	0	0	0	0	0
Chrom01_467514	0	1	1	0	1	1	0	1	1	0	1	0	1	1	1	1	0	1	0	1	0	1	1	0	0	0	1	1	1	1	0	0	0	0	0	1	0	1	1	0	1	1	1	1	0	0	0	0	0
Chrom01_622623	0	1	1	0	1	1	0	1	1	0	1	0	1	1	1	1	0	1	0	1	0	1	1	0	0	0	1	1	1	1	0	0	0	0	0	1	0	1	1	0	1	1	1	1	0	0	0	0	0
Chrom01_857002	0	1	1	0	1	1	0	1	1	0	1	0	1	1	1	1	0	1	0	1	0	1	1	0	0	0	1	1	1	1	0	0	0	0	0	1	0	1	1	0	1	1	1	1	0	0	0	0	0
Chrom01_914933	0	1	1	0	1	1	0	1	1	0	1	0	1	1	1	1	0	1	0	1	0	1	1	0	0	0	1	1	1	1	0	0	0	0	0	1	0	1	1	0	1	1	1	1	0	0	0	0	0
Chrom01_2273876	0	1	1	1	0	0	0	0	1	1	1	1	1	1	0	0	1	0	1	0	1	0	1	0	0	0	0	0	0	0	1	1	1	1	0	1	0	1	0	1	0	0	0	1	1	1	0	0	1
Chrom01_2954524	0	1	1	0	1	1	0	1	0	0	1	0	1	1	1	1	0	1	0	1	0	1	1	0	0	1	1	1	1	1	0	0	0	0	0	1	0	1	1	0	1	1	1	1	0	0	0	0	0
Chrom01_2580508	0	1	1	1	0	0	0	0	1	1	1	1	1	1	0	0	1	0	1	0	1	0	1	0	0	0	0	0	0	0	1	1	1	1	0	0	0	1	0	1	0	0	0	1	1	1	0	0	1
Chrom01_2581587	0	1	1	1	0	0	0	0	1	1	1	1	1	1	0	0	1	0	1	0	1	0	1	0	0	0	0	0	0	0	1	1	1	1	0	1	0	1	0	1	0	0	0	1	1	1	0	0	1
Chrom01_3470315	0	1	1	0	1	1	0	1	0	0	1	0	1	1	1	1	0	1	0	1	0	1	1	0	0	1	1	1	1	1	0	0	0	0	0	1	0	1	1	0	1	1	1	1	0	0	0	0	0
Chrom01_3218620	0	1	1	0	1	1	0	1	0	0	1	0	1	1	1	1	0	1	0	1	0	1	1	0	0	1	1	1	1	1	0	0	0	0	0	1	0	1	1	0	1	1	1	1	0	0	0	0	0
Chrom01_3822471	0	1	1	0	1	1	0	1	0	0	1	0	1	1	1	1	0	1	0	1	0	1	1	0	0	1	1	1	1	1	0	0	0	0	0	1	0	1	1	0	1	1	1	1	0	0	0	0	0
Chrom01_3835813	0	1	1	0	1	1	0	1	0	0	1	0	1	1	1	1	0	1	0	1	0	1	1	0	0	1	1	1	1	1	0	0	0	0	0	1	0	1	1	0	1	1	1	1	0	0	0	0	0
Chrom01_4456844	0	1	1	0	1	1	0	1	0	0	1	0	1	1	1	1	0	1	0	1	0	1	1	0	0	1	1	1	1	1	0	0	0	0	0	1	0	1	1	0	1	1	1	1	0	0	0	0	0
Chrom01_4113223	0	1	1	0	1	1	0	1	0	0	1	0	1	1	1	1	0	1	0	1	0	1	1	0	0	1	1	1	1	1	0	0	0	0	0	1	0	1	1	0	1	1	1	1	0	0	0	0	0
Chrom01_4217815	0	1	1	0	1	1	0	1	0	0	1	0	1	1	1	1	0	1	0	1	0	1	1	0	0	1	1	1	1	1	0	0	0	0	0	1	0	1	1	0	1	1	1	1	0	0	0	0	0
Chrom01_4477689	0	1	1	0	1	0	0	1	0	0	1	0	1	1	1	1	0	1	0	1	0	1	1	0	0	1	1	1	1	1	0	0	0	0	0	1	0	1	1	0	1	1	1	1	0	0	0	0	0
Chrom01_4788072	0	1	1	0	1	1	0	1	0	0	1	0	1	1	1	1	0	1	0	1	0	1	1	0	0	1	0	1	1	1	0	1	0	0	0	1	0	1	1	0	1	1	1	1	0	0	0	0	0
Chrom01_5554626	0	1	1	0	1	1	0	1	0	0	1	0	1	1	1	1	0	1	0	1	0	1	1	0	0	1	1	1	1	1	0	1	0	0	0	1	0	1	1	0	1	1	0	1	0	0	0	0	0
Chrom01_7226532	0	1	1	1	0	0	0	0	1	1	1	1	1	1	0	0	1	0	1	0	0	0	1	0	0	0	0	1	0	0	1	1	1	1	0	1	0	1	0	1	0	0	1	1	1	1	0	0	1
Chrom01_7701942	0	1	1	0	1	1	0	1	0	0	1	0	1	1	1	1	0	1	0	1	1	1	1	0	0	1	1	1	1	1	0	1	0	0	0	0	0	1	1	0	1	1	0	1	0	0	0	0	0
Chrom01_9532805	0	1	1	0	1	0	0	1	0	0	1	0	1	1	1	1	0	1	0	1	1	1	1	0	0	1	1	1	1	1	0	1	0	0	0	1	0	1	1	0	1	1	0	1	0	0	0	0	0
Chrom01_8734181	0	1	1	1	0	0	0	0	1	1	1	1	1	1	0	0	1	0	1	0	0	0	1	0	0	0	0	1	0	0	0	1	1	1	1	0	0	1	0	1	0	0	1	1	1	1	0	0	1
Chrom01_8785694	0	1	1	1	0	0	0	0	1	1	1	1	1	1	0	0	1	0	1	0	0	0	1	0	0	0	0	1	0	0	0	1	1	1	1	0	0	1	0	1	0	0	1	1	1	1	0	0	1
Chrom01_11331260	0	1	1	0	1	0	0	1	0	0	1	1	1	1	0	1	0	1	0	1	1	1	1	0	0	1	1	1	1	1	1	1	0	0	0	0	0	0	1	0	0	1	0	0	1	0	0	0	0
Chrom01_11993461	0	1	1	1	0	0	0	0	1	0	1	1	1	1	1	0	1	0	1	0	0	0	1	0	0	0	0	1	0	0	0	1	1	1	1	1	0	1	1	1	1	0	1	1	0	1	0	0	1
Chrom01_16692460	0	1	1	1	0	0	0	1	1	0	1	1	1	1	1	1	1	0	1	0	0	0	1	1	0	0	0	1	0	0	0	1	1	1	1	1	0	1	1	1	1	0	1	1	0	1	0	0	1
Chrom01_15531813	0	1	1	0	1	1	1	0	0	1	1	1	1	1	0	1	0	1	0	0	1	1	1	0	0	1	1	1	1	1	1	1	0	0	0	0	0	0	1	0	0	1	0	0	1	1	0	0	0
Chrom01_18623118	0	1	1	1	0	0	0	1	1	0	1	1	1	1	1	1	1	0	1	0	0	1	1	0	1	0	0	1	0	0	0	1	1	1	1	1	0	0	1	1	1	0	1	1	0	1	0	0	1
Chrom01_18824657	0	1	1	1	0	0	0	1	1	0	1	1	1	1	1	1	1	0	1	0	0	1	1	0	1	0	0	1	0	0	0	1	1	1	0	1	0	0	1	1	1	0	1	1	0	1	0	0	1
Chrom01_35567696	0	1	1	1	0	0	0	0	1	1	1	1	1	1	1	0	1	0	1	0	0	0	1	0	0	0	0	1	0	0	0	1	1	1	1	1	0	1	1	1	1	0	1	1	1	1	0	0	1
Chrom01_39468016	0	1	1	1	0	0	1	1	1	0	1	1	1	1	1	0	1	1	0	0	0	1	1	0	1	0	0	0	0	0	1	1	0	1	1	1	0	0	1	1	1	0	1	1	0	1	0	0	0
Chrom01_43207903	0	1	1	1	0	0	1	1	1	0	1	0	1	1	1	0	1	1	0	0	0	1	1	0	1	0	0	0	0	0	1	1	0	1	1	1	0	0	1	1	1	0	1	1	0	1	0	0	0
Chrom01_44866985	0	1	1	1	0	0	1	1	1	0	1	0	1	1	1	0	1	1	0	0	0	1	1	0	1	0	0	0	0	0	1	1	0	1	1	1	0	1	1	1	1	0	1	1	0	1	0	1	0
Chrom01_41596064	0	1	1	1	0	0	1	1	1	0	1	0	1	1	1	0	1	1	0	0	0	1	1	0	1	0	0	0	0	0	1	1	0	1	1	0	0	1	1	1	1	0	1	1	0	1	0	0	0
Chrom01_46847053	0	1	1	1	0	0	0	1	1	0	1	0	1	1	1	0	1	1	0	0	0	1	1	0	1	0	0	0	0	0	1	1	0	1	1	1	0	1	1	1	1	0	1	1	0	1	0	0	0
Chrom01_52482147	0	1	1	0	0	1	0	1	0	1	1	1	1	0	0	0	1	1	1	0	1	1	1	0	0	1	1	0	0	1	0	1	1	1	1	0	0	1	1	0	1	1	0	0	1	1	0	0	1
Chrom10_18030788	0	1	0	0	0	1	1	0	0	0	0	0	1	0	1	0	1	1	0	0	1	0	1	1	1	0	0	1	1	1	1	1	0	1	1	1	0	1	1	1	1	1	0	1	1	1	0	0	0
Chrom10_17872455	0	1	0	0	0	1	1	0	1	0	0	0	1	0	1	0	0	1	0	1	1	0	1	1	1	0	0	1	1	1	1	1	0	1	1	1	0	1	1	1	1	1	0	1	1	1	0	0	0
Chrom10_19335706	0	1	0	0	0	0	0	1	1	1	1	1	0	1	1	1	0	1	0	0	1	1	1	0	0	0	1	0	1	0	0	0	1	0	0	0	0	0	0	0	1	1	1	0	1	0	0	0	0
Chrom10_21264378	0	1	0	0	0	0	0	1	1	1	1	1	0	1	1	1	0	1	0	0	1	1	1	0	0	0	1	0	1	0	0	0	1	0	0	0	0	0	0	0	1	1	1	0	1	0	0	0	0
Chrom10_21899758	0	1	0	0	0	0	0	1	1	1	1	1	0	1	0	1	0	1	0	0	1	1	1	0	0	0	1	0	1	0	0	0	1	0	0	0	0	0	0	0	1	1	1	0	0	0	0	0	0
Chrom10_23761841	0	1	0	0	0	0	0	1	1	1	1	1	0	1	0	1	0	1	0	0	1	1	1	0	0	0	1	0	1	0	0	0	1	1	0	0	0	0	0	0	1	1	1	0	0	0	0	0	0
Chrom10_41433075	0	1	0	0	0	1	0	1	0	0	1	0	0	1	0	1	0	1	1	1	1	1	1	1	0	0	1	0	1	0	0	0	1	1	0	0	0	0	0	0	1	1	0	0	0	0	0	0	0
Chrom12_23195417	0	1	0	1	1	0	0	0	1	0	1	0	1	1	1	1	0	0	1	0	0	0	1	1	1	0	1	1	0	0	1	0	1	1	0	0	0	1	0	0	0	1	1	0	0	1	0	0	1
Chrom12_13840616	0	1	0	1	1	0	0	0	1	0	1	1	1	1	1	1	0	0	0	0	0	0	1	1	1	0	1	1	0	0	1	0	1	1	0	0	0	0	0	0	0	1	1	0	0	1	0	0	1
Chrom12_13743874	0	1	0	1	1	0	0	0	1	0	1	1	1	1	1	1	0	0	0	0	0	0	1	1	1	0	1	1	0	0	1	0	1	1	0	0	0	0	0	0	0	1	1	0	0	1	0	0	1
Chrom12_13731395	0	1	0	1	1	0	0	0	1	0	1	1	1	1	1	1	0	0	0	0	0	0	1	1	1	0	1	1	0	0	1	0	1	1	0	0	0	0	0	0	0	1	1	0	0	1	0	0	1
Chrom12_14108505	0	1	0	1	1	0	0	0	1	0	1	1	1	1	1	1	0	0	0	0	0	0	1	1	1	0	1	1	0	0	1	0	0	1	0	0	0	0	0	0	0	1	1	0	0	1	0	0	1
Chrom12_13899334	0	1	0	1	1	0	0	0	1	0	1	1	1	0	1	1	0	0	0	1	0	0	1	0	1	0	1	1	0	0	1	0	0	1	0	0	0	0	0	0	0	1	1	0	0	1	0	0	1
Chrom12_12221332	0	1	0	1	1	0	0	0	1	0	1	1	1	0	1	1	0	0	0	1	0	0	1	0	1	0	1	1	0	0	1	0	0	1	0	0	0	0	0	0	0	1	1	0	0	1	0	0	1
Chrom12_13883167	0	1	0	1	1	0	0	0	1	0	1	1	1	0	1	1	0	0	0	1	0	0	1	0	1	0	1	1	0	0	1	0	0	1	0	0	0	0	0	0	0	1	1	0	0	1	0	0	1
Chrom12_13743263	0	1	0	1	1	0	0	0	1	0	1	1	1	0	1	1	0	0	0	1	0	0	1	0	1	0	1	1	0	0	1	0	0	1	0	0	0	0	0	0	0	1	1	0	0	1	0	0	1
Chrom12_12036641	0	1	0	1	1	0	0	0	1	0	1	1	1	0	1	1	0	0	0	1	0	0	1	0	1	0	1	1	0	0	1	0	0	1	0	0	0	0	0	0	0	1	1	0	0	1	0	0	1
Chrom12_11810658	0	1	0	1	1	0	0	0	1	0	1	1	1	0	1	1	0	0	0	1	0	0	1	0	1	0	0	1	0	0	1	0	0	1	0	0	0	0	0	0	0	1	1	0	0	1	0	0	1
Chrom12_10223078	0	1	0	1	1	0	0	0	1	0	1	1	1	0	1	1	0	0	0	1	0	0	1	0	1	0	0	1	0	0	1	0	0	1	0	0	0	0	0	0	0	1	1	0	0	1	0	0	1
Chrom12_9524744	0	1	0	1	1	0	0	0	1	0	1	1	1	0	1	1	0	0	0	1	0	0	1	0	1	0	0	1	0	0	1	0	0	1	0	0	0	0	0	0	0	1	1	0	0	1	0	0	1
Chrom09_13985266	0	1	0	1	0	0	1	0	1	1	0	1	0	0	1	0	0	0	1	0	1	0	1	1	0	1	0	0	0	0	1	1	0	1	0	1	0	1	1	0	0	0	0	1	1	1	0	0	1
Chrom09_13987772	0	1	0	1	0	0	1	0	1	1	0	1	0	0	1	0	0	0	1	0	1	0	1	0	0	1	0	0	0	0	1	1	0	1	0	1	0	1	1	0	0	0	0	1	1	1	0	0	1
Chrom09_15155483	0	1	0	1	0	0	1	0	1	1	0	1	0	0	1	0	0	0	1	0	1	0	1	0	0	1	0	0	0	0	1	1	0	1	0	1	0	1	1	1	0	1	0	1	1	1	0	0	1
Chrom09_15406933	0	1	0	1	0	0	1	0	1	1	0	1	0	0	1	0	0	0	1	0	1	0	1	0	0	1	0	0	0	0	1	1	0	1	0	1	0	1	1	1	0	1	0	1	1	1	0	0	1
Chrom09_15409867	0	1	0	1	0	0	1	0	1	1	0	1	0	0	1	0	0	0	1	0	1	0	1	0	0	1	0	0	0	0	1	1	0	1	0	1	0	1	1	1	0	1	0	1	1	1	0	0	1
Chrom09_15409921	0	1	0	1	0	0	1	0	1	1	0	1	0	0	1	0	0	0	1	0	1	0	1	0	0	1	0	0	0	0	1	1	0	1	0	1	0	1	1	1	0	1	0	1	1	1	0	0	1
Chrom09_15456954	0	1	0	1	0	0	1	0	1	1	0	1	0	0	1	0	0	0	1	0	1	0	1	1	0	1	0	0	0	0	1	1	0	1	0	1	0	1	1	1	0	1	0	1	1	1	0	0	1
Chrom09_15784175	0	1	0	1	0	0	1	0	1	1	0	1	0	0	1	0	0	0	1	0	1	0	1	0	0	1	0	0	0	0	1	1	0	1	0	1	0	1	1	1	0	1	0	1	1	1	0	0	1
Chrom09_18017432	0	1	0	1	0	0	1	1	1	1	0	1	0	0	1	0	0	0	1	0	1	0	1	0	0	1	0	0	0	0	1	1	0	1	0	1	0	1	1	1	0	1	0	1	1	1	0	0	0
Chrom09_20710499	0	1	0	1	0	0	1	1	1	1	0	1	0	0	1	0	0	0	1	0	1	0	1	0	0	1	0	0	0	0	1	1	0	1	0	1	0	1	1	1	0	1	0	1	1	1	0	0	1
Chrom09_19089621	0	1	0	1	0	0	1	1	1	1	0	1	0	0	1	0	0	0	1	0	1	0	1	0	0	1	0	0	0	0	1	1	0	1	0	1	0	1	1	1	0	1	0	1	1	1	0	0	1
Chrom09_20637575	0	1	0	1	0	0	0	1	1	0	0	1	0	0	1	0	0	0	1	0	1	0	1	0	0	1	0	0	0	0	1	1	0	1	0	1	0	1	1	1	0	1	0	1	1	1	0	0	1
Chrom09_22833591	0	1	0	1	0	0	0	1	1	0	0	1	0	0	1	0	0	0	1	0	1	0	1	0	0	1	0	0	0	0	1	1	0	1	0	1	0	1	1	1	0	1	0	1	1	1	0	0	1
Chrom09_21609370	0	1	0	1	0	0	0	1	1	0	0	1	0	0	1	0	0	0	1	0	1	0	1	1	0	1	0	0	0	0	1	1	0	1	0	1	0	1	1	1	0	1	0	1	1	1	0	0	1
Chrom09_24082016	0	1	0	1	0	0	0	1	1	0	0	1	0	0	1	0	0	0	1	0	1	0	1	0	0	1	0	0	0	0	1	1	0	1	0	1	0	1	1	1	0	1	0	1	1	1	0	0	1
Chrom09_23127636	0	1	0	1	0	0	0	1	1	0	0	1	0	0	1	0	0	0	1	0	1	0	1	1	0	1	0	0	0	0	1	1	0	1	0	1	0	1	1	1	0	1	0	1	1	1	0	0	1
Chrom09_23963704	0	1	0	1	0	0	0	1	1	0	0	1	0	0	1	0	0	0	1	0	1	0	1	1	0	1	0	0	0	0	1	1	0	1	0	1	0	1	1	1	0	1	0	1	1	1	0	0	1
Chrom09_24052794	0	1	0	1	0	0	0	1	1	0	0	1	0	0	1	0	0	0	1	0	1	0	1	1	0	1	0	0	0	0	1	1	0	1	0	1	0	1	1	1	0	1	0	1	1	1	0	0	1
Chrom09_26497075	0	1	0	1	0	0	0	1	1	0	0	1	0	0	1	0	0	0	1	0	1	0	1	1	0	1	0	0	0	0	1	1	0	1	0	1	0	1	1	1	0	1	0	1	1	1	0	0	1
Chrom09_25993473	0	1	0	1	0	0	0	1	1	0	0	1	0	0	1	0	0	0	1	0	1	0	1	1	0	1	0	0	0	0	1	1	0	1	0	0	0	1	1	1	0	1	0	1	1	1	0	0	1
Chrom09_26132098	0	1	0	1	0	0	0	1	1	0	0	1	0	0	1	0	0	0	1	0	1	0	1	0	0	1	0	0	0	0	1	1	0	1	0	0	0	0	1	1	0	1	0	1	1	1	0	0	1
Chrom09_30379162	0	1	0	1	0	0	0	1	1	0	0	1	0	0	1	0	0	0	1	0	1	0	1	1	0	1	0	0	0	0	1	1	0	1	0	1	0	1	1	1	0	1	0	1	1	1	0	0	1
Chrom09_31002104	0	1	0	0	0	0	0	1	1	0	0	1	0	0	1	0	0	0	1	0	1	0	1	1	0	1	0	0	0	0	1	1	0	1	0	1	0	1	1	1	0	1	0	1	1	1	0	0	1
Chrom09_31464650	0	1	0	1	0	0	0	1	1	0	0	1	0	0	1	0	0	0	1	0	1	0	1	0	0	1	0	0	0	0	1	1	0	1	0	1	0	1	1	1	0	1	0	1	1	1	0	0	1
Chrom09_28666911	0	1	0	1	0	0	0	1	1	0	0	1	0	0	1	0	0	0	1	0	1	0	1	1	0	1	0	0	0	0	1	1	0	1	0	1	0	1	1	1	0	1	0	1	1	1	0	0	1
Chrom09_46547052	0	1	0	0	1	0	0	1	1	1	1	0	0	0	0	1	1	0	1	1	0	1	1	1	0	1	0	1	1	0	1	0	0	1	1	0	0	1	0	0	1	1	1	0	0	1	0	0	1
Chrom09_51750134	0	1	0	0	1	0	0	1	1	1	1	0	0	0	0	1	1	0	1	1	0	1	1	0	0	1	0	1	1	0	1	0	0	1	1	0	0	1	1	0	1	1	1	0	0	1	0	0	1
Chrom09_46655646	0	1	0	0	1	0	0	1	1	1	1	0	0	0	0	1	1	0	1	1	0	1	1	0	0	1	0	1	1	0	1	0	0	1	1	0	0	1	0	0	1	1	1	0	0	1	0	0	0
Chrom09_51828192	0	1	0	0	1	0	0	1	1	1	1	0	0	0	0	1	1	0	1	1	0	1	1	0	0	1	0	1	1	0	1	0	0	1	1	0	0	1	1	0	1	1	1	0	0	1	0	0	1
Chrom09_51937696	0	1	1	0	1	1	1	0	1	0	1	0	1	1	0	0	0	1	0	1	1	1	1	1	1	1	0	0	0	1	0	1	1	0	0	0	0	0	1	0	1	1	0	0	1	1	0	0	1
Chrom09_544523	0	1	0	0	0	0	0	1	0	1	0	0	1	1	0	1	0	1	1	0	1	0	1	0	1	1	0	0	1	0	1	1	1	1	1	0	0	1	1	1	1	0	1	0	1	1	0	0	0
Chrom09_1474708	0	1	0	0	0	0	0	1	0	1	0	0	1	1	0	1	0	1	1	0	1	0	1	0	1	1	0	0	1	0	1	1	1	1	1	0	0	1	1	1	1	0	1	0	1	1	0	0	0
Chrom09_1567401	0	1	0	0	0	0	0	1	0	1	0	0	1	1	0	1	0	1	1	0	1	0	1	0	1	1	0	0	1	0	1	1	1	1	1	0	0	1	1	1	1	0	1	0	1	1	0	0	0
Chrom09_7450440	0	1	0	0	0	0	0	1	0	1	0	0	0	1	0	1	1	1	1	0	1	0	1	0	1	1	0	1	1	0	1	1	1	1	1	0	0	1	1	1	1	1	1	0	1	1	0	0	0
Chrom09_8409294	0	1	0	0	0	0	0	1	0	1	0	0	0	1	0	1	1	1	1	0	1	0	1	0	1	1	0	1	1	0	1	1	1	1	1	0	0	1	1	1	1	1	1	0	0	1	0	0	0
Chrom09_8448183	0	1	0	0	0	0	0	1	0	1	0	0	0	1	0	1	1	1	1	0	1	0	1	0	1	1	0	1	1	0	1	1	1	1	1	0	0	1	1	1	1	1	1	0	0	1	0	0	0
Chrom09_9308685	0	1	0	0	0	0	0	1	0	1	0	0	0	1	0	1	1	1	1	0	1	0	1	0	1	1	0	1	1	0	1	1	1	1	1	0	0	1	1	1	1	1	1	0	0	1	0	0	0
Chrom09_9458787	0	1	0	0	0	0	0	1	0	1	0	0	0	1	0	1	1	1	1	0	1	0	1	0	1	1	0	1	1	0	1	1	1	1	1	0	1	1	1	1	1	1	1	0	0	1	0	0	0
Chrom09_10090293	0	1	0	0	0	0	0	1	0	1	0	0	0	1	0	1	1	1	1	0	1	0	1	0	1	1	0	1	1	0	1	1	1	1	1	0	0	1	1	1	1	1	1	0	0	1	0	0	0
Chrom09_12891083	0	1	0	1	0	0	1	0	1	1	0	1	1	0	1	0	0	0	1	0	1	0	1	0	1	1	0	0	0	0	1	1	0	1	0	1	0	1	1	0	0	0	0	1	1	1	0	0	1
Chrom09_12656364	0	1	0	1	0	0	1	0	1	1	0	1	1	0	1	0	0	0	1	0	1	0	1	0	0	1	0	0	0	0	1	1	0	1	0	1	0	1	1	0	0	0	0	1	1	1	0	0	1
Chrom09_13596789	0	1	0	1	0	0	1	0	1	1	0	1	1	0	1	0	0	0	1	0	1	0	1	0	0	1	0	0	0	0	1	1	0	1	0	1	0	1	1	0	0	0	0	1	1	1	0	0	1
Chrom09_14580768	0	1	0	1	0	0	1	0	1	1	0	1	1	0	1	0	0	0	1	0	1	0	1	0	0	1	0	0	0	0	1	1	0	1	0	1	0	1	1	0	0	0	0	1	1	1	0	0	1
Chrom09_13698652	0	1	0	1	0	0	1	0	1	1	0	1	1	0	1	0	0	0	1	0	1	0	1	0	0	1	0	0	0	0	1	1	0	1	0	0	0	1	1	0	0	0	0	1	1	1	0	0	1
Chrom11_27205767	0	1	0	0	1	1	0	1	0	0	0	1	0	0	0	0	0	1	1	1	1	0	1	0	0	1	0	0	0	0	0	1	1	1	0	0	0	0	1	1	0	1	0	0	1	1	0	0	1
Chrom11_42911457	0	1	1	1	1	0	1	0	1	1	0	0	1	1	1	1	1	1	1	0	0	1	1	0	0	0	0	1	1	0	0	0	0	1	1	0	0	0	1	0	0	0	1	0	0	0	0	0	1
Chrom11_46586218	0	1	1	1	1	0	1	0	1	1	0	0	1	1	1	1	1	1	1	0	0	1	1	0	0	0	0	1	1	0	0	0	0	1	1	0	0	0	1	0	0	0	1	0	0	0	0	0	1
Chrom11_46829360	0	1	0	1	1	1	1	0	0	0	1	1	0	0	0	1	0	1	1	0	0	0	1	1	1	1	1	0	1	1	1	1	1	0	0	0	0	1	1	1	1	1	1	0	0	0	0	0	1
Chrom06_16684035	0	1	1	0	0	0	0	0	1	0	0	0	0	0	1	0	0	1	0	0	1	0	1	0	0	0	0	0	0	1	1	1	0	1	1	0	0	0	1	1	0	1	0	0	0	0	0	1	1
Chrom06_15784748	0	1	1	0	0	0	1	0	1	0	0	0	0	0	1	0	0	1	0	0	1	0	1	0	0	0	0	0	0	1	1	1	0	1	1	0	0	0	1	1	0	1	0	0	0	0	0	0	1
Chrom06_15784918	0	1	1	0	0	0	1	0	1	0	0	0	0	0	1	0	0	1	0	0	1	0	1	0	0	0	0	0	0	1	1	1	0	1	1	0	0	0	1	1	0	1	0	0	0	0	0	0	1
Chrom06_18275456	0	1	1	0	0	0	1	0	1	0	0	0	0	0	1	0	0	1	0	0	1	0	1	0	0	0	0	0	0	1	1	1	0	1	1	0	0	0	1	1	0	1	0	0	0	0	0	0	1
Chrom06_17330495	0	1	1	0	0	0	1	0	1	0	1	0	0	0	1	0	0	1	0	0	1	0	1	1	0	0	0	0	0	1	1	1	0	1	1	0	0	0	1	1	0	1	0	0	0	0	0	0	1
Chrom06_19620733	0	1	1	0	0	0	1	0	1	0	1	0	0	0	1	0	0	1	0	0	1	0	1	1	0	0	0	0	0	1	1	1	1	1	1	0	0	0	1	1	0	1	0	0	0	0	0	0	0
Chrom06_20142925	0	1	1	0	0	0	1	0	1	0	1	0	0	0	1	0	0	1	0	0	1	0	1	0	0	0	0	0	0	1	1	1	1	1	1	0	0	0	1	1	0	1	0	0	0	0	0	0	0
Chrom06_20266204	0	1	1	0	0	0	1	0	1	0	1	0	0	0	1	0	0	1	0	0	1	0	1	1	0	0	0	0	0	1	1	1	1	1	1	0	0	0	1	1	0	1	0	0	0	0	0	0	0
Chrom06_20273880	0	1	1	0	0	0	1	0	1	0	1	0	0	0	1	0	0	1	0	0	1	0	1	0	0	0	0	0	0	1	1	1	1	1	1	0	0	0	1	1	0	1	0	0	0	0	0	0	0
Chrom06_20745138	0	1	1	0	0	0	1	0	1	0	1	0	0	0	1	0	0	1	0	0	1	0	1	1	0	0	0	0	0	1	1	1	1	1	1	0	0	0	1	1	0	1	0	0	0	0	0	0	0
Chrom06_19710555	0	1	1	0	0	0	1	0	1	0	1	0	0	0	1	0	0	1	0	0	1	0	1	1	0	0	0	0	0	1	1	1	1	1	1	0	0	0	1	1	0	1	0	0	0	0	0	0	0
Chrom06_19996032	0	1	1	0	0	0	1	0	1	0	1	0	0	0	1	0	0	1	0	0	1	0	1	0	0	0	0	0	0	1	1	1	1	1	1	0	0	0	1	1	0	1	0	0	0	0	0	0	0
Chrom06_21867705	0	1	1	0	0	0	1	0	1	0	1	0	0	0	1	0	0	1	0	0	1	0	1	0	0	0	0	0	0	1	1	1	1	1	1	0	0	0	1	1	0	1	0	0	1	0	0	0	0
Chrom06_21932120	0	1	1	0	0	0	1	0	1	0	1	0	0	0	1	0	0	1	0	0	1	0	1	0	0	0	0	0	0	1	1	1	1	1	1	0	0	0	1	1	0	1	0	0	1	0	0	0	0
Chrom06_21518857	0	1	1	0	0	0	1	0	1	0	1	0	0	0	1	1	0	1	0	0	1	0	1	1	0	0	0	0	0	1	1	1	1	1	1	0	0	0	1	1	0	1	0	0	1	0	0	0	0
Chrom06_23785785	0	1	1	1	1	0	1	0	1	0	1	0	0	1	1	0	0	1	0	1	1	0	1	0	0	0	0	0	0	1	1	1	1	0	1	0	0	0	1	0	0	1	0	0	1	0	0	0	0
Chrom06_30617707	0	1	0	1	1	0	1	0	1	0	1	0	0	1	1	1	0	1	0	1	1	0	1	0	0	1	0	0	0	0	1	1	1	0	1	0	0	0	1	0	0	0	0	0	1	0	0	0	0
Chrom06_30663777	0	1	0	1	1	0	1	0	1	0	1	0	0	1	1	1	0	1	0	1	1	0	1	0	0	1	0	0	0	0	1	1	1	0	1	0	0	0	1	0	0	0	0	0	1	0	0	0	0
Chrom06_30705612	0	1	0	1	1	0	1	0	1	0	1	0	0	1	1	1	0	1	0	1	1	0	1	1	0	1	0	0	0	0	1	1	1	0	1	0	0	0	1	0	0	0	0	0	1	0	0	0	0
Chrom06_33163665	0	1	0	1	1	0	1	0	1	0	1	0	0	1	1	1	0	1	0	1	1	0	1	1	0	1	0	0	0	0	1	1	1	0	1	0	0	0	1	0	0	0	0	0	1	0	0	0	0
Chrom06_30786818	0	1	0	1	1	0	1	0	1	0	1	0	0	1	1	1	0	1	0	1	1	0	1	0	0	1	0	0	0	0	1	1	1	0	1	0	0	0	1	0	0	0	0	0	1	0	0	0	0
Chrom06_33521276	0	1	0	1	1	0	1	0	1	0	1	0	0	1	1	1	0	1	0	1	1	0	1	1	0	1	0	0	0	0	1	1	1	0	1	0	0	0	1	0	0	0	0	0	1	0	0	0	0
Chrom06_33747092	0	1	0	1	1	0	1	0	1	0	1	0	0	1	1	1	0	1	0	1	1	0	1	1	0	1	0	0	0	0	1	1	1	0	1	0	0	0	1	0	0	0	0	0	1	0	0	0	0
Chrom06_33930738	0	1	0	1	1	0	1	0	1	0	1	0	0	1	1	1	0	1	0	1	1	0	1	1	0	1	0	0	0	0	1	1	1	0	1	0	0	0	1	0	0	0	0	0	1	0	0	0	0
Chrom06_35567679	0	1	0	1	1	0	1	0	1	0	1	0	0	1	1	1	0	1	0	1	1	0	1	1	0	1	0	0	0	0	1	1	1	0	1	0	0	0	1	0	0	0	0	0	1	0	0	0	0
Chrom06_35567689	0	1	0	1	1	0	1	0	1	0	1	0	0	1	1	1	0	1	0	1	1	0	1	1	0	1	0	0	0	0	1	1	1	0	1	0	0	0	1	0	0	0	0	0	1	0	0	0	0
Chrom06_33047206	0	1	0	1	1	0	1	0	1	0	1	0	0	1	1	1	0	1	0	1	1	0	1	1	1	1	0	0	0	0	1	1	1	0	1	0	0	0	1	0	0	0	0	0	1	0	0	0	0
Chrom06_33830030	0	1	0	1	1	0	1	0	1	0	1	1	0	1	1	0	0	1	0	1	1	0	1	1	1	1	0	0	1	0	1	1	1	0	1	0	0	0	1	0	0	0	0	0	1	0	0	0	0
Chrom06_38475789	0	1	1	0	0	0	0	1	1	1	1	0	1	0	1	1	1	0	0	0	0	0	1	0	1	0	0	1	0	1	0	1	1	1	0	0	0	1	0	1	0	1	1	0	0	0	0	0	1
Chrom06_38503353	0	1	1	0	0	0	0	1	1	1	1	0	1	0	1	1	1	0	0	0	0	0	1	0	1	0	0	1	0	1	0	1	1	1	0	0	0	1	0	1	0	1	1	0	0	0	0	0	1
Chrom06_39810174	0	1	1	0	0	0	0	1	1	1	1	0	1	0	1	1	1	0	0	1	0	0	1	1	1	0	0	1	0	1	0	1	1	1	1	0	0	1	0	1	0	1	1	0	0	0	0	0	1
Chrom03_48687277	0	1	0	1	0	1	0	0	0	0	0	1	0	0	1	0	1	0	0	1	0	1	1	0	1	0	0	1	1	1	0	1	0	1	0	0	0	1	1	0	1	0	0	1	1	1	0	0	0
Chrom03_46076778	0	1	0	1	0	1	0	0	0	0	0	1	0	0	1	0	1	0	0	1	0	1	1	0	1	0	0	1	1	1	0	1	0	1	0	1	0	1	1	0	1	0	0	1	1	1	0	0	0
Chrom03_42643614	0	1	1	0	0	1	0	0	0	0	0	1	1	0	1	1	0	0	0	1	0	0	1	0	1	0	0	1	1	1	1	1	0	1	0	1	0	0	1	0	1	0	0	1	1	1	0	0	0
Chrom03_40270525	0	1	1	0	0	1	1	0	0	0	0	1	1	0	1	1	0	0	0	1	0	0	1	0	1	0	0	1	1	1	1	1	0	1	0	1	0	0	1	0	1	0	0	1	1	1	0	0	0
Chrom03_39923783	0	1	1	0	0	1	1	0	0	0	0	1	1	0	1	1	0	0	0	1	0	0	1	0	1	0	0	1	1	1	1	1	0	1	0	1	0	0	1	0	1	0	0	1	1	1	0	0	0
Chrom03_36197542	0	1	1	0	0	1	1	0	0	0	0	0	1	0	1	1	0	0	0	1	0	0	1	0	1	1	0	1	1	1	1	1	0	1	0	1	0	0	1	0	1	0	0	1	1	0	0	0	0
Chrom03_18530466	0	1	1	0	0	1	1	0	0	0	0	0	1	0	0	1	0	0	0	1	0	0	1	0	1	1	0	1	1	1	1	0	0	1	0	1	0	0	1	0	1	1	0	1	1	1	0	0	0
Chrom03_16486955	0	1	1	0	0	1	1	0	0	0	0	0	1	0	0	1	0	0	0	1	0	0	1	0	1	1	1	1	1	1	1	0	0	1	0	1	0	0	1	0	1	1	0	1	1	1	0	0	0
Chrom03_17234057	0	1	1	0	0	1	1	0	0	0	0	0	1	0	0	1	0	0	0	1	0	0	1	0	1	1	1	1	1	1	1	0	0	1	0	1	0	0	1	0	1	1	0	1	1	1	0	0	0
Chrom03_16703688	0	1	1	0	0	1	1	0	0	1	0	0	1	0	0	1	0	0	0	1	0	0	1	0	1	1	1	1	1	1	1	0	0	1	0	1	0	0	1	0	1	1	0	1	1	1	0	0	0
Chrom03_15536146	0	1	1	0	0	1	1	0	0	1	0	0	1	0	0	1	0	0	0	1	0	0	1	0	1	1	1	1	1	1	1	0	0	1	0	1	0	0	1	0	1	1	0	1	1	1	0	0	0
Chrom03_15538557	0	1	1	0	0	1	1	0	0	1	0	0	1	0	0	1	0	0	0	1	0	0	1	0	1	1	1	1	1	1	1	0	0	1	0	0	0	0	1	0	1	1	0	1	1	1	0	0	0
Chrom03_14512156	0	1	1	0	0	1	1	0	0	1	0	0	1	0	0	1	0	0	0	1	0	0	1	0	1	1	1	1	1	1	1	0	0	1	0	1	0	0	1	0	1	1	0	1	1	1	0	0	0
Chrom03_14486440	0	1	1	0	0	1	1	0	0	1	0	0	1	0	0	1	0	0	0	1	0	0	1	0	1	1	1	1	1	1	1	0	0	1	0	1	0	0	1	0	1	1	0	1	1	1	0	0	0
Chrom03_12692980	0	1	1	1	1	0	1	1	1	0	1	0	1	0	1	1	1	1	0	0	0	1	1	0	0	0	0	1	0	0	0	0	1	1	1	1	0	0	0	1	1	0	0	1	1	1	0	0	1
Chrom03_13354727	0	1	1	0	0	1	1	0	0	1	0	0	1	0	0	1	0	0	0	1	0	0	1	0	1	1	1	1	1	1	1	0	0	1	0	1	0	0	1	0	1	1	0	1	1	1	0	0	0
Chrom03_12517122	0	1	1	1	1	0	1	1	1	0	1	0	1	0	1	1	1	1	0	0	0	1	1	0	0	0	0	1	0	0	0	0	1	1	1	1	0	0	0	1	1	0	0	1	1	1	0	0	1
Chrom03_12363543	0	1	1	0	0	1	1	0	0	1	0	0	1	0	0	1	0	0	0	1	0	0	1	0	1	1	1	1	1	1	1	0	0	1	0	1	0	0	1	0	1	1	0	1	1	1	0	0	0
Chrom03_12238021	0	1	1	1	1	0	1	1	1	0	1	0	0	0	1	1	1	1	0	0	0	1	1	0	0	0	0	1	0	0	0	0	1	1	1	0	0	0	0	1	1	0	0	1	1	1	0	0	1
Chrom03_12886204	0	1	1	0	0	1	1	0	0	1	0	0	1	0	0	1	0	0	0	1	0	0	1	0	1	1	1	1	1	1	1	0	0	1	0	1	0	0	1	0	1	1	0	1	1	1	0	0	0
Chrom03_11166172	0	1	1	0	0	1	1	0	0	1	1	0	1	0	0	1	0	0	0	1	0	0	1	0	1	1	1	1	1	1	1	0	0	1	0	1	0	0	1	0	1	1	0	1	1	1	0	0	0
Chrom03_10995938	0	1	1	1	1	0	1	1	1	0	0	0	0	0	1	1	1	1	0	0	0	1	1	0	0	0	0	1	0	0	0	0	0	1	1	0	0	0	0	1	1	0	0	1	1	1	0	0	1
Chrom03_9792581	0	1	1	0	0	1	1	0	0	1	1	0	1	0	0	1	0	0	0	1	0	0	1	0	1	1	1	1	1	1	1	0	0	1	0	1	0	0	1	0	1	1	0	1	1	1	0	0	0
Chrom03_9530787	0	1	1	0	0	1	1	0	0	1	1	0	1	0	0	1	0	0	0	1	0	0	1	0	1	1	1	1	1	1	1	0	0	1	0	1	0	0	1	0	1	1	0	1	1	1	0	0	0
Chrom03_8677920	0	1	1	1	1	0	1	1	1	0	0	0	0	0	1	1	1	1	0	0	0	1	1	0	0	0	0	1	0	0	0	0	0	1	1	1	0	0	0	1	1	0	0	1	1	1	0	0	1
Chrom03_9530762	0	1	1	0	0	1	1	0	0	1	1	0	1	0	0	1	0	0	0	1	0	0	1	0	1	1	1	1	1	1	1	0	0	1	0	0	0	0	1	0	1	1	0	1	1	1	0	0	0
Chrom03_8597149	0	1	1	0	0	1	1	0	0	1	1	0	1	0	0	1	0	0	0	1	0	0	1	0	1	1	1	1	1	1	1	0	0	1	0	0	0	0	1	0	1	1	0	1	1	1	0	0	0
Chrom03_8585767	0	1	1	0	0	1	1	0	0	1	1	0	1	0	0	1	0	0	0	1	0	0	1	0	1	1	1	1	1	1	1	0	0	1	0	1	0	0	1	0	1	1	0	1	1	1	0	1	0
Chrom03_5272750	0	1	1	0	0	0	1	0	0	1	1	0	1	0	0	1	0	0	0	1	0	0	1	0	1	1	1	1	1	1	1	0	1	1	0	1	0	0	1	0	1	1	0	1	1	1	0	0	0
Chrom03_3713799	0	1	1	0	0	0	1	0	0	1	1	0	1	0	0	1	1	0	0	1	0	0	1	0	1	1	1	1	1	1	1	0	1	1	0	1	0	0	1	0	1	1	0	1	1	1	0	0	0
Chrom03_3738894	0	1	1	0	0	0	1	0	0	1	1	0	1	0	0	1	1	0	0	1	0	0	1	0	1	1	1	1	1	1	1	0	1	1	0	1	0	0	1	0	1	1	0	1	1	1	0	0	0
Chrom03_2238764	0	1	1	0	0	0	1	0	0	1	1	0	1	0	0	1	1	0	0	0	0	0	1	0	1	1	1	1	1	1	1	0	1	1	0	1	0	0	1	0	1	1	0	1	1	1	0	0	0
Chrom03_2238649	0	1	1	0	0	0	1	0	0	1	1	0	1	0	0	1	1	0	0	0	0	0	1	0	1	1	1	1	1	1	1	0	1	1	0	1	0	0	1	0	1	1	0	1	1	1	0	0	0
Chrom03_2890188	0	1	1	0	0	0	1	0	0	1	1	0	1	0	0	1	1	0	0	0	0	0	1	0	1	1	1	1	1	1	1	0	1	1	0	0	0	0	1	0	1	1	0	1	1	1	0	0	0
Chrom03_1405369	0	1	1	0	0	0	1	0	0	1	1	0	1	0	0	1	1	0	0	0	0	0	1	0	1	0	1	1	1	1	1	0	1	1	0	1	0	0	1	0	1	1	0	1	1	1	0	0	0
Chrom08_9762305	0	1	0	1	0	1	1	1	1	0	0	1	1	0	0	0	1	0	1	0	0	0	1	0	1	1	1	0	0	1	1	0	0	0	0	1	0	0	0	1	1	1	0	1	1	0	0	0	1
Chrom08_9966274	0	1	0	1	0	1	1	1	1	0	0	0	0	0	0	0	1	0	1	0	0	0	1	0	1	1	1	1	0	1	1	0	0	1	0	1	0	0	0	1	1	1	1	1	1	0	0	0	0
Chrom08_14664505	0	1	0	1	0	1	0	1	1	0	0	0	0	0	0	1	1	0	1	0	0	1	1	1	1	1	1	1	0	1	1	0	0	0	0	0	0	0	0	1	1	1	0	1	1	0	0	0	0
Chrom08_14664548	0	1	0	1	0	1	0	1	1	0	0	0	0	0	0	1	1	0	1	0	0	1	1	1	1	1	1	1	0	1	1	0	0	1	0	1	0	0	0	1	1	1	1	0	1	0	0	0	0
Chrom08_31080949	0	1	0	1	0	0	0	1	0	0	0	0	0	1	0	0	1	1	1	0	0	1	1	1	1	1	1	1	0	1	1	0	0	1	0	0	0	0	1	0	1	1	1	1	1	0	0	0	0
Chrom08_31750316	0	1	0	1	0	1	0	1	0	0	0	0	0	1	0	0	1	1	1	0	0	1	1	0	1	1	1	1	0	1	1	0	0	1	0	0	0	0	0	0	1	1	1	1	1	0	0	0	0
Chrom08_31487897	0	1	0	1	0	1	0	1	0	0	0	0	0	1	0	0	1	1	1	0	0	1	1	0	1	1	1	1	0	1	1	0	0	1	0	0	0	0	0	0	1	1	1	1	1	0	0	0	0
Chrom05_30149611	0	1	1	0	1	0	1	1	0	0	0	0	0	1	1	0	1	1	0	0	0	0	1	0	1	1	1	1	1	1	1	0	0	0	1	0	0	1	1	0	0	1	0	0	0	0	0	0	0
Chrom05_32646187	0	1	1	0	1	0	1	1	0	0	0	0	0	1	1	0	1	1	0	0	0	0	1	1	1	1	1	1	1	1	1	0	0	0	1	0	0	1	1	0	0	1	0	0	0	0	0	0	0
Chrom05_30566332	0	1	1	0	1	0	1	1	0	0	0	0	0	1	1	0	1	1	0	0	0	0	1	1	1	1	1	1	1	1	1	0	0	0	1	0	0	1	1	0	0	1	0	0	0	0	0	0	0
Chrom05_30643499	0	1	1	0	1	0	1	1	0	0	0	0	0	1	1	0	1	1	0	0	0	0	1	1	1	1	1	1	1	1	1	0	0	0	1	0	0	1	1	0	0	1	0	0	0	0	0	0	0
Chrom05_33124292	0	1	1	0	1	0	1	1	0	0	0	0	0	1	1	0	1	1	0	0	0	0	1	1	1	1	1	1	1	1	1	0	0	0	1	0	0	1	1	0	0	1	0	0	0	0	0	0	0
Chrom05_33601253	0	1	1	0	1	0	1	1	0	0	0	0	0	1	1	0	1	1	0	0	0	0	1	1	1	1	1	1	1	1	1	0	0	0	1	1	0	1	1	0	0	1	0	0	0	0	0	0	0
Chrom05_31092684	0	1	1	0	1	0	1	1	0	0	0	0	0	1	1	0	1	1	0	0	0	0	1	1	1	1	1	1	1	1	1	0	0	0	1	1	0	1	1	0	0	1	0	0	0	0	0	0	0
Chrom05_33813146	0	1	1	0	1	0	1	1	0	0	0	0	0	1	1	0	1	1	0	0	0	0	1	1	1	1	1	1	1	1	1	0	0	0	1	0	0	1	1	0	0	1	0	0	0	0	0	0	0
Chrom05_37154038	0	1	1	0	1	0	1	1	0	0	0	0	0	1	1	0	1	1	0	0	0	0	1	1	1	1	1	1	1	1	1	0	0	0	1	0	0	1	1	0	0	1	0	0	0	0	0	0	0
Chrom05_37141213	0	1	0	1	0	1	0	1	0	1	1	1	0	0	0	1	0	1	0	0	1	0	1	1	0	0	0	0	1	0	0	1	1	0	0	1	0	0	1	1	1	0	0	1	0	1	0	0	1
Chrom05_39492940	0	1	0	1	0	1	0	1	0	1	1	1	0	0	0	1	0	1	0	0	1	0	1	0	1	0	0	1	1	0	0	1	1	0	0	1	0	0	1	1	1	0	0	1	0	1	0	0	1
Chrom05_39962595	0	1	0	1	0	1	0	1	0	1	1	1	0	0	0	1	0	1	0	0	1	0	1	0	1	0	0	1	1	0	0	1	1	0	0	1	0	0	1	1	1	0	0	1	0	1	0	0	1
Chrom05_40144135	0	1	0	1	0	1	0	1	0	1	1	1	0	0	0	1	0	1	0	0	1	0	1	0	1	0	0	1	1	0	0	1	1	0	0	0	0	0	1	1	1	0	0	1	0	1	0	0	1
Chrom05_43898277	0	1	0	1	0	1	0	1	0	1	1	1	0	0	0	1	0	1	0	0	1	0	1	0	1	0	0	1	1	0	0	1	1	0	0	1	0	0	1	1	1	0	0	1	0	1	0	0	1
Chrom05_44314834	0	1	0	1	0	1	0	1	0	1	1	1	0	0	0	1	0	1	0	0	1	0	1	0	1	0	0	1	1	0	0	1	1	0	0	1	0	0	1	1	1	0	0	1	0	1	0	0	1
Chrom05_41255069	0	1	0	1	0	1	0	1	0	1	1	1	0	0	1	1	0	1	0	0	1	0	1	0	1	0	0	1	1	0	0	1	1	0	0	1	0	0	1	1	1	0	0	1	0	1	0	0	1
Chrom05_44653485	0	1	0	1	0	1	0	1	0	1	1	1	0	0	1	1	0	1	0	0	1	0	1	0	1	0	0	1	1	0	0	1	1	0	0	1	0	0	1	1	1	0	0	1	0	1	0	0	1
Chrom05_53341708	0	1	1	0	1	0	1	1	0	0	1	0	0	1	0	0	0	1	0	1	0	0	1	1	1	0	0	1	0	1	0	0	0	0	1	0	0	1	1	0	0	1	1	0	0	1	0	0	1
Chrom05_51382218	0	1	0	1	0	1	0	1	1	1	1	0	0	0	1	0	1	1	1	0	0	1	1	0	0	0	0	1	0	0	0	1	1	0	0	1	0	0	1	1	1	0	0	1	0	1	0	0	1
Chrom05_51516463	0	1	0	1	0	1	0	1	1	1	1	0	0	0	1	0	1	1	1	0	0	1	1	0	0	0	0	1	0	0	0	1	1	0	0	1	0	0	1	1	1	0	0	1	0	1	0	0	1
Chrom05_19305912	0	1	0	0	1	0	1	1	0	0	0	0	0	1	1	0	1	1	0	0	0	1	1	0	1	1	1	1	1	1	1	0	0	1	1	0	0	1	1	0	0	1	1	0	0	0	0	0	0
Chrom05_20435147	0	1	0	0	1	0	1	1	0	0	0	0	0	1	1	0	1	1	0	0	0	1	1	0	1	1	1	1	1	1	1	0	0	1	1	0	0	1	1	0	0	1	1	0	0	0	0	0	0
Chrom05_20436190	0	1	0	0	1	0	1	1	0	0	0	0	0	1	1	0	1	1	0	0	0	1	1	0	1	1	1	1	1	1	1	0	0	1	1	0	0	1	1	0	0	1	1	0	0	0	0	0	0
Chrom05_20911624	0	1	1	0	1	0	1	1	0	0	0	0	0	1	1	0	1	1	0	0	0	1	1	1	1	1	1	1	1	1	1	0	0	0	1	0	0	1	1	0	0	1	1	0	0	0	0	0	0
Chrom05_22124554	0	1	1	0	1	0	1	1	0	0	0	0	0	1	1	0	1	1	0	0	0	0	1	0	1	1	1	1	1	1	1	0	0	0	1	0	0	1	1	0	0	1	1	0	0	0	0	0	0
Chrom05_24227075	0	1	1	0	1	0	1	1	0	0	0	0	0	1	1	0	1	1	0	0	0	0	1	0	1	1	1	1	1	1	1	0	0	0	1	0	0	1	1	0	0	1	1	0	0	0	0	0	0
Chrom05_24441191	0	1	1	0	1	0	1	1	0	0	0	0	0	1	1	0	1	1	0	0	0	0	1	1	1	1	1	1	1	1	1	0	0	0	1	0	0	1	1	0	0	1	1	0	0	0	0	0	0
Chrom05_24513728	0	1	1	0	1	0	1	1	0	0	0	0	0	1	1	0	1	1	0	0	0	0	1	0	1	1	1	1	1	1	1	0	0	0	1	0	0	1	1	0	0	1	0	0	0	0	0	0	0
Chrom05_25013208	0	1	1	0	1	0	1	1	0	0	0	0	0	1	1	0	1	1	0	0	0	0	1	1	1	1	1	1	1	1	1	0	0	0	1	0	0	1	1	0	0	1	0	0	0	0	0	0	0
Chrom05_25199068	0	1	1	0	1	0	1	1	0	0	0	0	0	1	1	0	1	1	0	0	0	0	1	0	1	1	1	1	1	1	1	0	0	0	1	0	0	1	1	0	0	1	0	0	0	0	0	0	0
Chrom05_27953348	0	1	1	0	1	0	1	1	0	0	0	0	0	1	1	0	1	1	0	0	0	0	1	0	1	1	1	1	1	1	1	0	0	0	1	0	0	1	1	0	0	1	0	0	0	0	0	0	0
Chrom05_29192270	0	1	1	0	1	0	1	1	0	0	0	0	0	1	1	0	1	1	0	0	0	0	1	1	1	1	1	1	1	1	1	0	0	0	1	0	0	1	1	0	0	1	0	0	0	0	0	0	0
Chrom05_29517307	0	1	1	0	1	0	1	1	0	0	0	0	0	1	1	0	1	1	0	0	0	0	1	1	1	1	1	1	1	1	1	0	0	0	1	0	0	1	1	0	0	1	0	0	0	0	0	0	0
Chrom05_30001273	0	1	1	0	1	0	1	1	0	0	0	0	0	1	1	0	1	1	0	0	0	0	1	0	1	1	1	1	1	1	1	0	0	0	1	1	0	1	1	0	0	1	0	0	0	0	0	0	0
Chrom07_31069095	0	1	0	1	1	0	0	1	0	1	1	0	0	0	1	1	0	0	0	0	0	1	1	1	1	1	1	1	1	1	0	0	1	0	0	0	0	1	0	1	0	1	0	1	0	0	0	0	1
Chrom07_33974219	0	1	0	1	1	0	0	1	0	1	1	0	0	0	1	1	0	0	0	0	0	1	1	1	1	1	1	1	1	1	0	0	1	0	0	1	0	1	0	1	0	1	0	1	0	0	0	0	1
Chrom07_30882210	0	1	0	1	1	0	0	1	0	1	1	0	0	0	1	1	0	0	0	0	0	1	1	1	1	1	1	1	1	1	0	0	1	0	0	1	0	1	0	1	0	1	0	1	0	0	0	0	1
Chrom07_29887631	0	1	0	1	1	0	0	1	0	1	1	0	0	0	1	1	0	0	0	0	0	1	1	1	1	1	1	1	1	1	0	0	1	0	0	1	0	1	0	1	0	1	0	1	0	0	0	0	1
Chrom07_38445467	0	1	0	1	0	0	0	0	1	0	1	1	1	1	1	0	0	1	1	0	1	0	1	0	0	0	0	0	0	0	0	0	1	1	1	0	0	1	1	1	1	0	1	0	0	1	0	0	0
Chrom07_42935624	0	1	0	1	0	0	0	0	1	0	1	1	1	1	1	0	0	1	1	0	1	1	1	0	0	0	0	0	0	0	0	0	1	1	1	0	0	1	1	1	1	0	1	0	0	1	0	0	0
Chrom07_41810130	0	1	0	1	0	0	0	0	0	0	1	1	1	1	1	1	0	1	1	0	1	1	1	0	0	0	0	0	0	0	0	0	1	1	1	0	0	1	1	1	1	0	1	0	0	1	0	0	0
Chrom07_41985304	0	1	0	1	0	0	0	0	0	0	1	1	1	1	1	1	0	1	1	0	1	1	1	0	0	0	0	0	0	0	0	0	1	1	1	0	0	1	1	1	1	0	1	0	0	1	0	0	0
Chrom07_46371191	0	1	0	1	0	0	0	0	0	0	1	1	1	1	1	1	0	1	1	0	1	1	1	0	0	0	0	0	0	0	0	0	1	1	1	0	0	1	1	1	1	0	1	0	0	1	0	0	0
Chrom02_53351608	0	1	0	0	1	1	0	1	0	0	1	1	0	0	1	1	1	0	1	1	0	0	1	0	0	1	1	1	1	1	1	0	1	0	0	0	0	0	0	1	1	1	1	0	0	0	0	0	1
Chrom02_57780299	0	1	0	0	1	1	0	1	0	0	1	1	0	0	1	1	1	0	1	1	0	0	1	1	0	1	1	1	1	1	1	0	1	0	0	0	0	0	0	1	1	1	1	0	0	0	0	0	1
Chrom02_51689317	0	1	0	0	1	1	0	0	0	0	0	1	0	1	1	1	1	0	1	1	0	0	1	0	0	1	1	1	1	1	1	0	1	0	0	0	0	1	1	1	1	1	1	0	0	0	0	0	1
Chrom02_55107093	0	1	0	0	1	1	0	0	0	0	0	1	0	1	1	1	1	0	1	1	0	0	1	0	0	1	1	1	1	1	0	0	1	0	0	0	0	1	0	1	1	1	1	0	0	0	0	0	1
Chrom02_43295550	0	1	0	0	1	0	0	0	0	0	0	1	0	1	1	0	1	0	1	1	0	0	1	0	0	0	1	0	1	1	0	1	1	1	0	0	0	1	0	1	1	0	1	0	0	0	0	0	1
Chrom02_43044840	0	1	1	1	1	1	0	0	1	1	1	1	0	1	0	0	0	0	0	1	0	1	1	0	1	1	0	1	1	1	1	0	0	0	0	0	0	0	1	0	0	1	1	0	1	1	0	1	0
Chrom02_46721404	0	1	1	1	1	1	0	0	1	1	1	1	0	1	0	0	0	0	0	1	0	1	1	1	0	1	0	1	1	1	1	0	0	0	0	0	0	0	1	0	0	1	1	0	1	1	0	0	0
Chrom02_42381123	0	1	0	0	1	0	0	0	0	0	0	1	0	1	1	0	1	0	1	1	0	0	1	0	1	0	1	0	1	1	0	1	1	1	0	0	0	1	0	1	1	0	1	0	0	0	0	0	1
Chrom02_42346645	0	1	1	1	1	1	0	0	1	1	1	1	0	1	0	0	0	0	0	1	0	1	1	1	0	1	0	1	1	1	1	0	0	0	0	0	0	0	1	1	0	1	1	0	1	1	0	0	0
Chrom02_42294964	0	1	1	1	1	1	0	0	1	1	1	1	0	1	0	0	0	0	0	1	0	1	1	1	0	1	0	1	1	1	1	0	0	0	0	0	0	0	1	1	0	1	1	0	1	1	0	0	0
Chrom02_20381221	0	1	1	1	1	1	1	1	1	1	0	0	0	1	0	1	0	1	0	0	1	1	1	0	0	1	0	1	1	1	1	0	1	0	1	0	0	0	1	1	0	1	0	0	0	1	0	0	0
Chrom02_19657509	0	1	1	1	1	1	1	1	1	1	0	0	0	1	0	1	0	1	1	0	1	1	1	0	0	1	0	1	1	1	1	0	1	0	1	0	0	0	1	1	0	1	0	0	0	1	0	0	1
Chrom02_19657310	0	1	1	1	1	1	1	1	1	1	0	0	0	1	0	1	0	1	1	0	1	1	1	0	0	1	0	1	1	1	1	0	1	0	1	0	0	0	1	1	0	1	0	0	0	1	0	0	1
Chrom02_20146009	0	1	1	1	1	1	1	1	1	1	0	0	0	1	0	1	0	1	1	0	1	1	1	0	0	1	0	1	1	1	1	0	1	0	1	0	0	0	1	1	0	1	0	0	0	1	0	0	0
Chrom02_16262922	0	1	1	1	1	1	1	1	1	1	0	0	0	1	0	1	0	1	1	0	1	1	1	0	0	1	0	1	1	1	1	0	1	0	1	0	0	0	1	1	0	1	0	0	0	1	0	0	0
Chrom04_52498982	0	1	0	0	1	0	1	0	1	0	1	0	0	1	0	0	0	1	1	0	1	0	1	0	0	1	0	1	1	1	1	1	1	1	0	1	0	1	1	1	1	1	0	1	0	1	0	0	0
Chrom01_51622071	0	1	0	1	1	1	1	1	0	0	0	1	0	0	1	1	1	0	1	1	1	0	1	0	1	1	0	0	1	0	1	0	0	0	0	1	0	0	0	0	1	1	1	1	1	0	0	0	1
Chrom10_21805438	0	1	0	1	1	1	1	1	0	0	0	0	0	1	0	0	1	0	1	1	0	0	1	1	0	1	0	0	0	1	0	1	1	1	1	0	0	1	1	0	0	0	1	0	0	1	0	0	1
Chrom10_32770919	0	1	1	1	1	1	0	0	0	0	1	0	1	0	1	1	1	0	1	0	0	1	1	0	1	1	1	1	0	1	1	0	0	0	1	1	0	0	1	1	0	0	0	1	0	0	0	0	1
Chrom10_48675537	0	1	0	1	1	0	1	1	1	1	0	1	1	0	0	1	1	0	1	1	0	0	1	0	0	1	1	0	0	0	0	1	1	0	1	0	0	0	1	0	0	1	1	0	1	0	0	1	1
Chrom10_48691156	0	1	0	0	0	1	0	1	0	0	1	0	0	1	0	1	0	1	1	1	0	1	1	1	0	0	1	0	1	0	0	0	1	1	0	0	0	1	0	0	1	1	0	0	0	1	0	0	0
Chrom10_46271908	0	1	0	0	0	1	0	1	0	0	1	0	0	1	0	1	0	1	1	1	0	1	1	1	0	0	1	0	1	0	0	0	1	1	0	0	0	1	0	0	1	1	0	0	0	1	0	0	0
Chrom10_46412419	0	1	0	1	1	0	1	1	1	1	0	1	1	0	0	1	1	0	1	1	0	0	1	1	0	1	1	0	0	0	0	1	1	0	1	0	0	0	1	0	0	1	0	0	1	0	0	0	1
Chrom10_50532661	0	1	0	0	0	1	0	1	0	0	1	0	0	1	0	1	0	1	1	1	0	1	1	1	0	0	1	0	1	1	0	0	1	1	1	1	0	1	0	0	0	1	0	1	0	1	0	0	0
Chrom12_41440437	0	1	0	1	1	1	0	1	0	1	0	1	0	1	1	0	1	0	1	0	0	0	1	0	1	0	1	0	1	1	0	0	0	1	0	1	0	0	1	1	1	0	1	1	1	1	0	0	0
Chrom12_15825382	0	1	1	0	0	0	0	1	0	1	0	0	1	0	0	0	1	1	1	0	1	1	1	1	1	1	0	0	0	1	1	1	1	0	0	0	0	0	1	1	1	1	1	0	0	0	0	NA	1
Chrom12_14214843	0	1	1	0	0	0	0	1	0	1	0	0	1	0	0	0	1	1	1	0	1	1	1	0	1	1	0	0	0	1	1	1	1	0	0	0	0	1	0	1	1	1	1	0	0	0	0	0	1
Chrom12_12080203	0	1	1	0	0	0	0	1	0	1	0	0	1	0	0	0	1	1	1	0	1	1	1	0	1	1	0	0	0	1	1	1	1	0	0	0	NA	1	0	1	1	1	1	0	0	0	0	NA	1
Chrom12_13598476	0	1	1	0	0	0	0	1	0	1	0	0	1	0	0	0	1	1	1	0	1	1	1	0	1	1	0	0	0	1	1	1	1	0	0	0	0	1	1	1	1	1	1	0	0	0	0	0	1
Chrom12_11217643	0	1	1	0	0	0	0	1	0	1	0	1	1	1	0	0	1	1	1	0	1	1	1	0	1	1	0	0	0	1	1	1	1	0	0	0	NA	1	0	1	1	1	1	0	0	0	0	0	1
Chrom12_10867847	0	1	1	0	0	0	0	1	0	1	0	1	1	1	0	0	1	1	1	0	1	1	1	0	1	1	1	0	0	1	1	1	1	0	0	0	0	1	0	1	1	1	1	0	0	0	0	NA	1
Chrom12_9280691	0	1	1	0	0	0	0	1	0	1	0	1	1	1	0	0	1	1	1	0	1	1	1	1	1	1	1	0	0	1	1	1	1	0	0	0	0	1	0	1	1	1	1	0	0	0	0	0	1
Chrom12_2870311	0	1	0	1	1	0	1	1	0	1	1	0	0	0	1	0	1	1	0	0	0	2	1	1	0	0	0	0	0	1	0	1	0	0	1	1	0	1	1	1	1	0	0	1	1	1	0	0	1
Chrom12_2623986	0	1	0	1	1	0	1	1	0	1	1	0	0	0	1	0	1	1	0	0	0	2	1	1	0	0	0	0	0	1	0	1	0	0	1	0	0	1	1	1	1	0	0	1	1	1	0	0	1
Chrom12_1680446	0	1	0	1	1	0	1	1	0	1	1	0	0	0	1	1	1	1	0	0	0	2	1	0	0	0	0	0	0	1	0	1	0	0	1	1	0	1	1	1	1	0	0	1	1	1	0	0	1
Chrom12_556976	0	1	0	1	1	0	1	1	0	2	1	0	0	0	1	1	1	1	0	0	0	2	1	0	0	0	0	0	0	1	0	1	1	0	1	1	0	1	1	1	1	0	0	1	1	1	0	0	1
Chrom09_36964294	0	1	0	1	0	0	0	1	0	1	0	1	0	0	1	0	0	0	1	0	1	0	1	0	0	0	0	0	0	0	1	1	0	1	0	1	NA	1	1	1	0	1	0	1	1	0	0	0	1
Chrom09_41216002	0	1	0	1	1	1	0	1	1	1	1	0	0	1	1	1	1	0	0	1	0	1	1	0	0	1	0	1	1	0	0	0	0	0	1	1	0	0	0	0	0	0	1	1	0	1	0	0	0
Chrom09_39014105	0	1	0	1	0	0	0	1	0	1	0	1	0	0	1	0	0	0	1	0	1	0	1	0	0	0	1	0	0	0	1	1	0	1	0	1	NA	0	1	1	0	1	0	1	1	0	0	0	1
Chrom09_45442722	0	1	0	0	1	0	0	1	1	1	1	0	0	1	0	1	1	0	0	1	0	1	1	0	0	1	0	1	1	0	1	0	0	1	1	0	0	1	1	0	0	1	1	0	0	1	0	NA	0
Chrom11_686551	0	1	0	0	1	1	0	0	0	0	1	1	1	0	1	0	0	0	0	0	1	0	1	1	1	0	0	1	1	1	1	1	1	0	0	0	0	1	0	1	0	1	1	1	0	2	0	0	1
Chrom11_3957859	0	1	0	0	1	1	0	0	1	0	1	1	1	0	1	0	0	0	0	0	1	0	1	1	1	0	0	1	1	1	1	1	1	0	1	1	0	1	0	1	0	1	1	1	0	1	0	0	1
Chrom11_5528626	0	1	0	0	1	1	0	0	1	0	1	1	1	0	0	0	0	0	0	0	1	0	1	1	1	0	0	1	1	1	1	1	1	0	1	1	0	1	0	1	0	1	1	1	0	1	0	NA	1
Chrom11_6542152	0	1	0	0	1	1	0	0	1	0	1	1	1	0	0	0	0	0	0	0	1	0	1	1	1	0	0	1	1	1	1	1	1	0	1	1	NA	1	0	1	0	1	1	1	0	0	0	0	1
Chrom11_5963407	0	1	0	0	1	1	0	0	1	0	1	1	1	0	0	0	0	0	0	0	1	0	1	1	1	0	0	1	1	1	1	1	1	0	1	0	NA	1	0	1	0	1	1	1	0	0	0	0	1
Chrom11_24813000	0	1	1	0	0	0	0	1	1	1	1	0	0	1	1	0	1	0	0	1	0	0	1	0	1	0	1	1	0	1	1	0	0	0	1	1	0	1	0	0	1	0	0	1	1	1	0	2	0
Chrom11_30005553	0	1	2	1	1	0	1	0	0	1	1	0	1	1	1	1	1	1	1	0	0	1	1	0	1	0	0	0	1	0	0	0	0	1	1	0	0	0	0	0	1	0	1	1	0	0	0	0	0
Chrom11_34136801	0	1	2	1	1	0	1	0	0	1	1	0	1	1	1	1	1	1	1	0	0	1	1	1	1	0	0	1	1	0	0	0	0	1	1	1	0	0	0	0	0	0	1	1	0	0	0	0	0
Chrom11_42426983	0	1	2	1	1	0	1	0	1	1	1	0	1	1	1	1	1	1	1	0	0	1	1	0	0	0	0	1	1	0	0	0	0	1	1	0	0	0	0	0	0	0	1	0	0	0	0	0	1
Chrom11_46586080	0	1	2	1	1	0	1	0	1	1	0	0	1	1	1	1	1	1	1	0	0	1	1	0	0	0	0	1	1	0	0	0	0	1	1	0	NA	0	1	0	0	0	1	0	0	0	0	0	1
Chrom11_44537834	0	1	0	1	1	1	1	0	0	0	1	1	0	1	1	1	0	1	1	0	0	0	1	0	1	1	1	0	1	1	1	1	1	0	0	0	0	2	1	1	1	1	0	0	0	0	0	0	1
Chrom06_812146	0	1	0	1	2	0	0	1	1	0	1	1	1	0	1	0	0	0	0	0	0	0	1	1	1	0	0	1	1	0	0	1	1	0	0	0	0	1	0	1	1	1	1	0	0	0	0	0	1
Chrom06_2790156	0	1	0	1	1	0	0	1	1	0	1	1	1	0	1	0	0	0	0	0	0	0	1	0	1	0	0	1	1	0	0	1	1	0	0	0	0	1	0	1	1	1	1	0	0	0	0	NA	1
Chrom06_3104960	0	1	0	1	1	1	1	1	0	1	0	0	1	1	0	1	1	0	1	0	1	1	1	0	1	1	1	0	0	1	0	0	1	0	0	1	2	0	1	0	1	0	1	1	1	1	0	0	0
Chrom06_5537097	0	1	0	1	1	0	0	1	1	0	1	1	1	0	1	0	0	0	0	0	0	0	1	0	1	0	0	1	1	0	0	1	1	0	0	0	0	1	0	1	1	1	1	0	0	0	0	0	1
Chrom06_15876337	0	1	0	1	1	0	0	1	1	0	1	1	1	0	1	0	1	0	0	0	0	0	1	0	1	0	0	1	1	0	0	1	1	0	0	0	2	1	0	1	0	1	1	0	0	0	0	0	1
Chrom06_26502059	0	1	0	0	0	0	0	1	1	1	1	1	1	0	1	1	1	0	0	0	0	0	1	0	1	0	0	1	1	0	0	1	1	1	0	0	0	1	0	1	0	1	1	0	0	0	0	NA	1
Chrom06_29068734	0	1	1	0	0	0	0	1	1	1	1	1	1	0	1	1	1	0	0	0	0	0	1	0	1	0	0	1	1	1	0	1	1	1	0	0	0	1	0	1	0	1	1	0	0	0	0	0	1
Chrom06_41475006	0	1	0	1	1	0	1	0	1	0	1	1	0	1	0	1	0	1	1	1	0	0	1	1	0	1	1	0	1	0	1	1	1	0	1	0	0	0	1	0	0	0	0	0	1	0	0	0	0
Chrom06_44555851	0	1	0	1	1	0	1	0	0	1	1	1	0	1	0	1	0	1	1	1	0	0	1	1	0	1	1	0	1	0	1	1	1	0	1	1	0	0	0	0	0	0	0	1	1	0	0	0	0
Chrom03_50941297	0	1	0	0	0	0	1	1	1	1	1	1	1	1	1	1	0	1	0	1	1	0	1	1	1	0	1	0	1	0	0	0	0	0	1	1	0	1	1	1	0	1	1	1	0	1	0	0	1
Chrom03_47466526	0	1	0	0	0	0	1	1	1	1	1	1	1	1	1	1	0	1	0	1	1	0	1	2	1	0	1	0	1	0	0	0	0	0	1	1	0	1	1	1	1	1	1	1	0	1	0	0	1
Chrom03_45689957	0	1	0	1	0	0	1	1	1	1	1	1	1	0	0	1	0	1	0	1	1	0	1	1	0	0	1	0	1	0	0	0	0	1	0	1	0	0	0	1	1	1	1	1	0	1	0	0	1
Chrom03_42953139	0	1	1	0	1	1	1	1	1	0	1	0	0	1	1	0	1	0	1	0	1	0	1	0	0	1	1	0	0	1	1	0	2	0	0	0	0	1	1	0	0	1	1	0	1	0	0	0	1
Chrom03_42765369	0	1	1	0	1	1	1	1	1	0	1	0	0	1	1	0	1	0	1	0	1	0	1	0	0	1	1	0	0	1	1	0	2	0	0	0	NA	1	1	0	0	1	1	0	1	0	0	0	1
Chrom03_42044235	0	1	1	0	1	1	1	1	1	0	1	0	0	1	1	0	1	0	1	0	1	0	1	0	0	1	1	0	0	1	1	0	1	0	0	0	NA	1	1	0	0	1	1	0	1	0	0	0	1
Chrom03_15257165	0	1	0	0	1	1	0	0	1	0	0	1	0	1	0	0	0	0	1	1	1	1	1	0	1	1	1	0	1	0	1	1	1	0	0	0	0	1	1	0	0	1	1	0	0	0	0	0	0
Chrom03_12654737	0	1	0	0	1	1	0	0	1	0	1	1	0	1	0	0	0	0	1	1	1	1	1	1	1	1	1	0	1	0	1	1	1	0	0	0	0	1	1	0	0	1	1	0	0	0	0	0	1
Chrom03_5204878	0	1	0	0	1	1	0	0	1	0	1	1	1	1	0	0	0	1	1	1	1	1	1	1	1	1	1	0	0	0	1	1	0	0	0	0	0	0	1	1	0	1	1	0	0	0	0	0	1
Chrom03_4534772	0	1	0	0	1	1	0	0	1	0	1	1	1	1	0	0	0	1	1	1	1	1	1	1	1	1	1	0	0	0	1	1	0	0	0	0	0	0	1	1	0	1	1	0	0	0	0	0	1
Chrom08_676475	0	1	1	1	1	0	0	0	1	0	1	1	1	1	0	0	1	2	0	1	0	1	1	0	1	1	0	0	1	0	1	1	1	0	1	0	0	1	1	1	0	0	1	0	0	1	0	0	1
Chrom08_2452263	0	1	1	0	1	0	0	0	1	0	1	1	1	1	0	0	1	2	0	1	0	1	1	0	0	1	0	0	1	0	1	1	1	0	1	0	0	1	1	0	0	0	1	0	0	1	0	0	1
Chrom08_3301673	0	1	1	0	1	0	0	0	1	0	1	1	1	1	0	0	1	2	0	1	0	1	1	0	1	1	0	0	0	0	1	1	1	0	1	0	0	1	1	1	0	0	1	0	0	1	0	0	1
Chrom08_3726921	0	1	1	0	1	0	0	0	1	0	1	1	1	1	0	0	1	2	0	1	0	1	1	0	1	1	0	0	0	0	1	1	1	0	1	0	0	1	1	2	0	0	1	0	0	1	0	0	1
Chrom08_4903217	0	1	1	0	1	0	0	0	1	0	1	1	1	1	0	0	2	2	0	1	0	1	1	0	1	1	0	0	0	0	1	1	1	0	1	0	0	1	0	0	0	0	1	0	0	1	0	0	1
Chrom08_8428763	0	1	1	0	1	1	0	0	1	1	1	1	1	1	0	0	1	2	1	0	0	1	1	0	0	0	0	1	0	1	1	1	1	0	1	0	0	1	0	0	0	0	1	0	0	1	0	0	1
Chrom08_8611624	0	1	1	0	1	1	0	0	1	1	1	1	1	1	0	0	1	2	1	0	0	1	1	1	0	0	0	1	0	1	1	1	1	0	1	0	0	1	0	0	0	0	1	0	0	1	0	0	0
Chrom08_9903287	0	1	1	0	1	1	0	0	1	1	1	1	1	1	0	0	1	1	1	0	0	1	1	0	0	0	0	1	0	1	1	1	1	0	1	0	0	1	0	0	0	0	1	0	0	1	0	0	0
Chrom08_18200696	0	1	1	0	1	1	1	0	1	1	1	1	1	0	0	0	0	1	1	1	1	0	1	0	0	0	0	1	0	1	1	1	1	0	1	0	0	1	0	0	0	0	1	0	0	1	0	0	0
Chrom08_28335435	0	1	1	0	1	1	1	0	0	1	1	1	1	0	0	1	0	1	1	1	1	0	1	0	0	0	0	1	0	1	1	1	1	0	1	0	0	1	0	1	0	0	1	0	0	1	0	NA	0
Chrom05_31654605	0	1	1	0	0	0	0	0	1	0	1	1	1	0	1	1	1	0	1	1	1	1	1	0	0	1	0	1	0	1	0	1	1	1	0	0	0	0	0	1	1	1	1	0	1	0	0	NA	1
Chrom05_36651542	0	1	1	0	0	0	0	0	1	0	1	1	1	0	1	1	1	0	1	1	1	1	1	0	0	1	0	1	0	1	0	1	1	1	0	0	NA	0	0	1	1	1	1	0	1	0	0	0	1
Chrom05_44437190	0	1	1	0	0	0	0	0	1	0	1	1	1	0	1	1	1	0	1	1	1	1	1	0	0	1	0	0	0	1	1	1	1	1	0	0	NA	0	1	1	1	1	1	0	1	0	0	0	1
Chrom05_45338844	0	1	1	0	0	0	0	0	1	0	1	1	1	0	1	1	1	0	1	1	1	1	1	0	0	1	0	0	0	1	1	1	1	1	0	0	0	0	0	1	1	1	1	0	1	0	0	NA	1
Chrom05_47022917	0	1	1	0	0	0	0	0	1	0	0	1	1	0	1	1	1	0	0	0	1	1	1	0	1	1	1	0	1	1	1	1	1	1	0	0	0	0	1	1	1	1	0	0	1	0	0	0	0
Chrom05_55500534	0	1	1	0	1	0	1	1	0	0	1	0	0	1	0	0	0	1	0	1	0	0	1	2	1	0	0	1	0	1	0	0	0	0	1	0	0	1	1	0	0	1	1	0	0	1	0	0	1
Chrom05_52151853	0	1	1	0	1	0	1	1	0	0	1	0	0	1	0	0	0	1	0	1	0	0	1	1	0	0	0	1	0	1	0	0	0	0	1	0	0	1	1	0	0	1	1	0	0	1	0	0	1
Chrom05_52473721	0	1	1	0	1	0	1	1	0	0	1	0	0	1	0	0	0	1	0	1	0	0	1	1	0	0	0	1	0	1	0	0	0	0	1	0	0	1	1	0	0	1	1	0	0	1	0	0	1
Chrom05_11648032	0	1	1	0	1	1	1	0	1	1	0	0	1	0	0	1	0	0	1	1	0	1	1	0	0	1	1	0	0	0	1	0	0	2	2	1	0	1	1	1	1	1	0	1	1	1	0	0	0
Chrom05_15527402	0	1	1	1	0	0	0	0	1	0	1	1	1	0	1	1	1	1	1	1	1	0	1	0	0	1	0	1	0	1	0	1	0	0	0	0	0	0	1	0	1	1	1	0	1	0	0	0	1
Chrom05_22807764	0	1	1	0	0	0	0	0	1	0	1	1	1	0	1	1	1	1	1	1	1	1	1	0	0	1	0	1	0	1	0	1	1	1	0	0	NA	0	1	1	1	1	1	0	1	0	0	0	1
Chrom07_11040328	0	1	0	0	0	0	1	1	0	1	1	1	0	0	1	1	0	1	0	0	0	1	1	0	0	1	0	1	1	0	0	1	1	0	0	1	0	1	0	1	0	1	0	1	0	0	0	0	1
Chrom07_10604016	0	1	0	0	0	0	1	1	0	1	1	1	0	0	1	1	0	0	0	0	0	1	1	1	0	1	1	1	1	0	0	0	1	0	0	0	0	1	0	1	0	1	0	1	0	0	0	NA	1
Chrom07_10720970	0	1	0	0	0	0	1	1	0	1	1	1	0	0	1	2	0	0	0	0	0	1	1	0	0	1	1	1	1	0	0	0	1	0	0	1	0	1	0	1	0	1	0	1	0	0	0	0	1
Chrom07_16596982	0	1	1	1	1	1	0	1	0	0	1	0	1	1	0	1	1	0	1	1	0	0	1	1	1	0	0	0	0	1	1	1	0	1	1	0	0	1	1	0	1	0	1	0	1	1	0	0	1
Chrom07_22204387	0	1	0	1	1	0	0	1	0	1	1	1	0	0	1	1	0	0	0	0	0	1	1	1	1	1	1	1	1	1	0	0	1	0	0	0	0	1	0	1	0	1	0	1	0	0	0	0	0
Chrom07_23101727	0	1	1	0	1	1	0	1	1	0	1	0	1	1	0	1	1	0	1	1	0	0	1	0	1	0	0	0	0	1	1	1	0	1	1	0	0	1	1	0	1	0	0	0	1	1	0	0	1
Chrom07_26013720	0	1	1	0	1	1	0	1	1	0	1	0	1	1	0	1	1	0	1	1	0	0	1	0	0	0	0	0	0	1	1	1	0	1	1	0	0	1	1	0	1	0	0	0	1	1	0	NA	1
Chrom07_23582247	0	1	0	1	1	0	0	1	0	1	1	1	0	0	1	1	0	0	0	0	0	1	1	0	1	1	1	1	1	1	0	0	1	0	0	1	0	1	0	1	0	1	0	1	0	0	0	NA	1
Chrom07_36524732	0	1	0	1	0	1	1	0	1	0	1	1	0	1	1	0	0	1	0	0	1	0	1	0	0	0	1	0	0	0	0	0	1	1	1	0	0	0	1	1	1	0	1	0	0	1	0	0	0
Chrom07_37200616	0	1	0	1	1	1	1	1	0	1	0	0	1	0	1	1	0	0	0	0	0	1	1	1	1	1	1	1	1	1	0	0	1	0	0	0	0	1	1	1	0	1	0	1	0	0	0	0	1
Chrom07_42944563	0	1	0	1	1	1	1	1	0	1	1	0	1	0	1	1	0	0	0	1	0	0	1	1	1	1	1	1	1	1	0	0	1	0	0	1	0	1	0	1	0	1	0	1	1	1	0	0	1
Chrom07_43257051	0	1	0	1	1	1	1	1	0	1	1	0	1	0	1	1	0	0	0	1	0	0	1	1	1	1	1	1	1	1	0	1	1	0	0	1	0	1	0	1	0	1	0	1	1	0	0	0	1
Chrom07_40393265	0	1	0	1	1	1	1	1	1	1	1	0	1	0	1	1	0	0	0	1	0	0	1	0	1	1	1	1	1	1	0	1	1	0	0	1	0	1	0	1	0	1	0	1	1	0	0	0	1
Chrom07_40395512	0	1	0	1	1	1	1	1	1	1	1	0	1	0	1	1	0	0	0	1	0	0	1	0	1	1	1	1	1	1	0	1	1	0	0	1	0	1	0	1	0	1	0	1	1	0	0	0	1
Chrom07_42170862	0	1	0	1	1	1	1	1	1	1	1	0	1	0	1	1	0	0	0	1	0	0	1	1	1	1	1	1	1	1	0	1	1	0	0	1	0	1	0	1	0	1	0	1	1	0	0	0	1
Chrom07_42181097	0	1	0	1	1	1	1	1	1	1	1	0	1	0	1	1	0	0	0	1	0	0	1	1	1	1	1	1	1	1	0	1	1	0	0	1	0	1	0	1	0	1	0	1	1	0	0	0	1
Chrom07_42317846	0	1	0	1	1	1	1	1	1	1	1	0	1	0	1	1	0	0	0	1	0	0	1	1	1	1	1	1	1	1	0	1	1	0	0	1	0	1	0	1	0	1	0	1	1	0	0	0	1
Chrom07_43094033	0	1	0	1	1	0	1	1	1	1	1	0	1	1	1	1	0	0	0	1	0	0	1	1	1	1	1	1	2	1	0	1	0	0	1	1	0	1	1	1	0	1	0	1	1	0	0	0	1
Chrom02_34172610	0	1	0	1	0	0	1	0	1	0	1	0	1	0	1	1	0	0	1	1	0	1	1	2	0	1	1	0	0	0	1	1	0	0	0	1	0	0	1	1	0	0	1	1	0	0	0	0	1
Chrom02_20837982	0	1	1	0	0	1	0	1	0	1	0	0	1	0	0	0	0	1	0	1	1	0	1	1	1	0	1	1	0	1	0	1	1	1	1	1	NA	1	0	1	1	1	1	1	1	1	0	0	0
Chrom02_12497998	0	1	0	1	0	0	1	0	1	0	1	1	0	0	1	1	1	0	0	1	0	1	1	0	0	1	1	0	0	0	1	0	0	0	0	1	0	0	1	0	0	1	1	1	0	0	0	0	0
Chrom02_12278833	0	1	0	1	0	0	1	0	1	0	1	1	0	0	1	1	1	0	0	1	0	1	1	0	0	1	1	0	0	0	1	0	0	0	0	1	0	0	1	0	1	1	1	1	0	0	0	NA	0
Chrom02_10723909	0	1	0	1	0	0	1	0	1	1	1	1	0	0	1	1	1	0	0	1	0	1	1	0	0	1	1	0	0	0	1	0	0	0	0	1	0	0	1	0	1	1	1	1	0	0	0	2	0
Chrom02_8756435	0	1	0	0	0	1	0	1	0	0	0	1	1	0	0	0	0	1	1	1	1	0	1	0	1	0	1	1	0	1	0	1	1	0	1	1	0	1	0	1	1	0	1	1	1	1	0	NA	1
Chrom02_8066843	0	1	0	0	0	1	0	1	0	0	0	1	1	0	0	0	0	1	1	1	1	0	1	1	1	0	1	1	0	1	0	1	1	0	1	1	0	1	0	1	1	0	1	1	1	1	0	0	1
Chrom02_6687688	0	1	1	1	0	0	1	0	1	1	1	1	0	0	1	1	1	0	0	1	0	0	1	0	0	0	1	0	0	0	1	0	0	0	0	1	NA	0	1	0	1	1	1	1	0	0	0	0	0
Chrom02_4971574	0	1	0	0	0	1	0	1	1	0	0	1	1	0	0	0	0	1	1	1	1	1	1	0	1	0	1	1	0	1	0	1	1	0	2	0	0	1	0	1	1	0	1	0	1	1	0	0	1
Chrom04_60553504	0	1	1	1	0	0	0	1	0	0	1	1	0	1	1	0	0	0	1	1	0	1	1	0	0	0	1	0	1	0	0	0	1	0	1	1	0	0	0	1	0	1	1	1	1	0	0	0	0
Chrom04_2891831	0	1	1	1	1	1	1	1	1	0	0	0	1	1	0	0	1	0	1	1	0	1	1	1	0	0	0	0	1	1	0	0	1	1	1	0	NA	0	0	1	1	0	1	1	0	0	0	0	1
Chrom04_1843422	0	1	1	1	1	1	1	1	1	0	1	0	1	1	0	0	1	0	1	1	0	1	1	0	0	0	0	0	0	1	0	0	1	1	1	0	0	0	0	1	1	0	1	0	1	0	0	0	1
Chrom01_2433046	0	1	1	0	1	1	0	1	0	0	1	0	1	1	1	1	0	1	0	1	0	1	1	0	0	1	1	1	1	1	0	0	0	0	0	1	0	1	1	0	1	1	1	1	0	0	0	0	0
Chrom01_2468352	0	1	1	1	0	0	0	0	1	1	1	1	1	1	0	0	1	0	1	0	1	0	1	0	0	0	0	0	0	0	1	1	1	1	0	0	0	1	0	1	0	0	0	1	1	1	0	0	1
Chrom01_2074604	0	1	1	1	0	0	0	0	1	1	1	1	1	1	0	0	1	0	1	0	1	0	1	0	0	0	0	0	0	0	1	1	1	1	0	0	0	1	0	1	0	0	0	1	1	1	0	0	1
Chrom01_8459087	0	1	1	0	1	0	0	1	0	0	1	0	1	1	1	1	0	1	0	1	1	1	1	1	0	1	1	1	1	1	0	1	0	0	0	0	0	1	1	0	1	1	0	1	0	0	0	0	0
Chrom01_12787438	0	1	1	1	0	0	0	0	1	0	1	1	1	1	1	0	1	0	1	0	0	0	1	0	0	0	0	1	0	0	0	1	1	1	1	0	0	1	1	1	1	0	1	1	0	1	0	0	1
Chrom10_378464	0	1	0	0	0	1	1	0	0	0	0	0	0	0	1	0	1	1	0	0	1	0	1	0	1	0	1	0	1	1	0	1	0	1	0	1	0	1	1	1	0	1	0	1	1	1	0	0	0
Chrom10_385036	0	1	0	0	0	1	1	0	0	0	0	0	0	0	1	0	1	1	0	0	1	0	1	0	1	0	1	0	1	1	0	1	0	1	0	1	0	1	1	1	0	1	0	1	1	1	0	0	0
Chrom10_823769	0	1	0	0	0	1	1	0	0	0	0	0	0	0	1	0	1	1	0	0	1	0	1	0	1	0	1	0	1	1	0	1	0	1	0	1	0	1	1	1	0	1	0	1	1	1	0	0	0
Chrom10_2345420	0	1	1	0	1	0	0	1	0	1	1	0	1	1	1	0	1	1	0	1	1	0	1	0	0	1	0	0	0	1	1	0	1	1	0	1	0	0	1	0	1	1	1	1	1	1	0	0	0
Chrom10_2587945	0	1	0	0	0	1	1	0	0	0	0	0	0	0	1	0	1	1	0	0	1	0	1	0	1	0	1	0	1	1	0	1	0	1	0	1	0	1	1	1	0	1	0	1	1	1	0	0	0
Chrom10_2778605	0	1	0	0	0	1	1	0	0	0	0	0	0	0	1	0	1	1	0	0	1	0	1	0	1	0	1	0	1	1	0	1	0	1	0	1	0	1	1	1	0	1	0	1	1	1	0	0	0
Chrom10_5055693	0	1	0	0	0	1	1	0	0	0	0	0	1	0	1	0	1	1	0	0	1	0	1	0	1	0	1	0	1	1	0	1	0	1	0	1	0	1	1	1	0	1	0	1	1	1	0	0	0
Chrom10_5055716	0	1	0	0	0	1	1	0	0	0	0	0	1	0	1	0	1	1	0	0	1	0	1	0	1	0	1	0	1	1	0	1	0	1	0	1	0	1	1	1	0	1	0	1	1	1	0	0	0
Chrom10_5384874	0	1	0	0	0	1	1	0	0	0	0	0	1	0	1	0	1	1	0	0	1	0	1	0	1	0	1	0	1	1	0	1	0	1	0	1	0	1	1	1	0	1	0	1	1	1	0	0	0
Chrom10_17275836	0	1	0	0	0	1	1	0	0	0	0	0	1	0	1	0	1	1	0	0	1	0	1	0	1	0	0	1	1	1	1	1	0	1	1	1	NA	1	1	1	1	1	0	1	1	1	0	0	0
Chrom10_36325214	0	1	0	0	0	0	0	1	0	0	1	1	0	1	0	1	0	1	0	1	1	1	1	0	0	0	1	0	1	0	0	0	1	0	0	0	0	0	0	0	1	1	0	0	0	0	0	0	0
Chrom10_35914661	0	1	0	0	0	0	0	1	0	0	1	0	0	1	0	1	0	1	0	1	2	1	1	0	0	0	1	0	1	0	0	0	1	1	0	0	0	0	0	0	1	1	0	0	0	0	0	0	0
Chrom10_41266806	0	1	0	0	0	1	0	1	0	0	1	0	0	1	0	1	0	1	1	1	1	1	1	1	0	0	1	0	1	0	0	0	1	1	0	0	0	0	0	0	1	1	0	0	0	0	0	0	0
Chrom10_41266830	0	1	0	0	0	1	0	1	0	0	1	0	0	1	0	1	0	1	1	1	1	1	1	1	0	0	1	0	1	0	0	0	1	1	0	0	0	0	0	0	1	1	0	0	0	0	0	0	0
Chrom10_41897181	0	1	0	0	0	1	0	1	0	0	1	0	0	1	0	1	0	1	1	1	0	1	1	1	0	0	1	0	1	0	0	0	1	1	0	0	NA	0	0	0	1	1	0	0	0	0	0	0	1
Chrom12_43388397	0	1	0	1	0	0	1	0	0	1	0	0	1	1	1	1	0	0	1	1	1	1	1	0	0	0	1	1	0	0	1	0	1	1	1	1	0	1	0	0	1	1	0	1	1	0	0	0	0
Chrom12_40782778	0	1	0	1	1	0	0	0	1	0	0	0	1	1	1	1	0	0	1	1	1	1	1	0	1	0	1	1	0	0	1	0	1	0	1	0	1	1	0	0	0	1	0	0	1	1	0	0	1
Chrom12_18156224	0	1	0	1	1	0	1	0	1	0	1	0	1	1	1	1	0	0	0	0	0	0	1	0	1	0	1	1	0	0	1	0	1	1	0	0	0	1	0	0	0	1	1	0	0	1	0	0	1
Chrom09_17075431	0	1	0	1	0	0	1	0	1	1	0	0	0	0	1	0	0	0	1	0	1	0	1	0	0	1	0	0	0	0	1	1	0	1	0	1	0	1	1	1	0	1	0	1	1	1	0	0	1
Chrom09_19140276	0	1	0	1	0	0	1	1	1	1	0	1	0	0	1	0	0	0	1	0	1	0	1	1	0	1	0	0	0	0	1	1	0	1	0	0	NA	1	1	1	0	1	0	1	1	0	0	NA	1
Chrom09_24138666	0	1	0	1	0	0	0	1	1	0	0	1	0	0	1	0	0	0	1	0	1	0	1	0	0	1	0	0	0	0	1	1	0	1	0	1	0	1	1	1	0	1	0	1	1	1	0	1	1
Chrom09_30353060	0	1	0	1	0	0	0	1	1	0	0	1	0	0	1	0	0	0	1	0	1	0	1	2	0	1	0	0	0	0	1	1	0	1	0	0	0	1	1	0	0	1	0	1	1	1	0	0	1
Chrom09_28119802	0	1	0	1	0	0	0	1	1	0	0	1	0	0	1	0	0	0	1	0	1	0	1	0	0	1	0	0	0	0	1	1	0	1	0	1	NA	1	1	1	0	1	0	1	1	1	0	0	1
Chrom09_51816161	0	1	0	0	1	0	0	1	1	1	1	0	0	0	0	1	1	0	1	1	0	1	1	0	0	1	0	1	1	0	1	0	0	1	1	0	0	1	0	0	1	1	1	0	0	1	0	0	1
Chrom09_46809001	0	1	0	0	1	0	0	1	1	1	1	0	0	0	0	1	1	0	1	1	0	1	2	0	0	1	0	1	1	0	1	0	0	1	1	0	0	1	1	0	1	1	1	0	0	1	0	0	1
Chrom09_46848271	0	1	1	0	1	1	2	0	1	0	1	0	1	1	0	0	0	1	0	1	1	1	1	1	1	1	0	0	0	1	0	1	1	0	0	0	0	0	1	0	1	1	0	0	1	1	0	0	1
Chrom09_1619893	0	1	0	0	0	0	0	1	0	1	0	0	1	1	0	1	0	1	1	0	1	0	1	0	1	1	0	0	1	0	1	1	1	1	1	0	0	1	1	1	1	0	1	0	1	1	0	NA	0
Chrom09_11144835	0	1	0	0	0	1	0	1	0	1	0	0	0	1	0	1	1	1	1	0	1	0	1	0	1	1	0	1	1	0	1	1	1	1	1	0	0	1	1	1	1	1	1	0	0	1	0	NA	0
Chrom11_10035283	0	1	1	1	0	1	0	0	1	1	0	0	1	2	1	0	1	1	1	0	0	0	1	1	1	0	0	0	0	0	0	0	1	1	1	1	0	0	0	0	1	0	1	1	1	0	0	0	1
Chrom06_19716431	0	1	1	0	0	0	1	0	1	0	1	0	0	0	1	0	0	1	0	0	1	0	1	0	0	0	0	0	0	1	1	1	1	1	1	0	2	0	1	1	0	1	0	0	0	0	0	0	0
Chrom06_19393477	0	1	1	0	0	0	1	0	1	0	1	0	0	0	1	0	0	1	0	0	1	0	1	1	0	0	0	0	0	1	1	1	1	1	1	0	0	0	1	1	0	1	0	0	0	0	0	NA	0
Chrom06_34015939	0	1	0	1	1	0	1	0	1	0	1	1	0	1	1	1	0	1	0	1	1	0	1	1	0	1	0	0	1	0	1	1	1	0	1	0	0	0	1	0	0	0	0	0	1	0	0	0	0
Chrom03_16365966	0	1	1	0	0	1	1	0	0	0	0	0	0	0	0	0	0	0	0	1	0	0	1	0	1	1	1	1	1	1	1	0	0	1	0	1	NA	0	1	0	1	1	0	1	1	1	0	0	0
Chrom03_12478618	0	1	1	0	0	1	1	0	0	1	0	0	1	0	0	1	0	0	0	1	0	0	1	0	1	1	1	1	1	1	1	0	0	1	0	1	NA	0	1	0	1	1	0	1	1	1	0	0	0
Chrom03_11421246	0	1	1	0	0	1	1	0	0	1	1	0	1	0	0	1	0	0	0	1	0	0	1	0	1	1	1	1	1	1	1	0	0	1	0	1	0	0	1	0	1	1	0	1	1	1	0	0	0
Chrom03_11471383	0	1	1	0	0	1	1	0	0	1	1	0	1	0	0	1	0	0	0	1	0	0	1	0	1	1	1	1	1	1	1	0	0	1	0	0	NA	0	1	0	1	1	0	1	1	1	0	NA	0
Chrom03_9544924	0	1	1	1	1	0	1	1	1	0	0	0	0	0	1	1	1	1	0	0	0	1	1	0	0	0	0	2	0	0	0	0	0	1	1	1	0	0	0	1	1	0	0	1	1	2	0	0	1
Chrom03_5463865	0	1	1	1	1	0	1	1	1	0	0	0	0	0	1	1	1	1	0	0	0	1	2	0	0	0	0	1	0	0	0	1	0	1	1	1	0	0	0	2	1	0	0	1	1	1	0	0	1
Chrom03_2410539	0	1	1	0	0	0	1	0	0	1	1	0	1	0	0	1	1	0	0	0	0	0	1	0	1	1	1	1	1	1	1	0	1	1	0	1	NA	0	1	0	1	1	0	1	1	1	0	0	0
Chrom08_2452348	0	1	0	1	1	1	1	1	1	0	0	1	1	0	1	0	0	0	1	1	0	0	1	1	0	1	1	0	0	0	1	0	0	1	0	1	0	0	0	0	1	1	1	1	1	0	0	0	1
Chrom05_31733143	0	1	1	0	1	0	1	1	0	0	0	0	0	1	1	0	1	1	0	0	0	0	1	1	1	1	1	1	1	1	1	0	0	0	1	0	NA	1	1	0	0	1	0	0	0	0	0	0	0
Chrom05_34331529	0	1	1	0	1	0	1	1	0	0	0	0	0	1	1	0	1	1	0	0	0	0	1	1	1	1	1	1	1	1	1	0	0	0	1	0	0	1	1	0	0	1	0	0	0	0	0	NA	0
Chrom05_33855330	0	1	1	0	1	0	1	1	0	0	0	0	0	1	1	0	1	1	0	0	0	0	1	1	1	1	1	1	1	1	1	0	0	0	1	0	NA	1	1	0	0	1	0	0	0	0	0	0	0
Chrom05_55167368	0	1	1	0	1	0	1	1	0	0	1	0	0	1	0	0	0	1	0	1	0	0	1	1	1	0	0	1	0	1	0	0	0	0	1	0	0	1	1	0	0	1	1	0	0	1	0	0	1
Chrom05_17386760	0	1	0	0	1	0	1	1	0	0	0	0	0	1	1	0	1	1	0	0	0	1	1	0	1	1	1	1	1	1	1	0	0	1	1	0	NA	1	1	0	0	0	1	0	0	0	1	0	0
Chrom05_22807677	0	1	1	0	1	0	1	1	0	0	0	0	0	1	1	0	1	1	0	0	0	0	1	1	1	1	1	1	1	1	1	0	0	0	1	0	NA	1	1	0	0	1	1	0	0	0	0	0	0
Chrom05_22500776	0	1	1	0	1	0	1	1	0	0	0	0	0	1	1	0	1	1	0	0	0	0	1	0	1	1	1	1	1	1	1	0	0	0	1	0	0	1	1	0	0	1	1	0	0	0	0	0	0
Chrom05_23957173	0	1	1	0	1	0	1	1	0	0	0	0	0	1	1	0	1	1	0	0	0	0	1	0	1	1	1	2	1	1	1	0	0	0	1	0	0	1	1	0	0	1	1	0	0	0	0	0	0
Chrom05_25374573	0	1	1	0	1	0	1	1	0	0	0	0	0	1	1	0	1	1	0	0	0	0	1	0	1	1	1	2	1	1	1	0	0	0	1	0	0	1	1	0	0	1	1	0	0	0	0	0	0
Chrom05_27202992	0	1	1	0	1	0	1	1	0	0	0	0	0	1	1	0	1	1	0	0	0	0	1	1	1	1	1	1	1	1	1	0	0	0	2	0	0	1	1	0	0	1	0	0	0	0	0	0	0
Chrom05_30139291	0	1	1	0	1	0	1	1	0	0	0	0	0	1	1	0	1	1	0	0	0	0	1	1	1	1	1	1	1	1	1	0	0	0	1	0	0	1	1	0	0	1	0	0	0	0	0	NA	0
Chrom05_28853767	0	1	1	0	1	0	1	1	0	0	0	0	0	1	1	0	1	1	0	0	0	0	1	1	1	1	1	1	1	1	1	0	0	0	1	0	0	1	1	0	0	1	0	0	0	0	0	0	0
Chrom07_34767574	0	1	0	1	1	0	0	1	0	1	0	0	0	0	1	1	0	0	0	0	0	1	1	1	1	1	1	1	1	1	0	0	1	0	0	1	0	1	0	1	0	1	0	1	0	0	0	0	1
Chrom07_32913037	0	1	0	1	2	0	0	1	0	1	1	0	0	0	1	1	0	0	0	0	0	1	1	1	1	1	1	1	1	1	0	0	1	0	0	1	NA	1	0	1	0	1	0	1	0	0	0	0	1
Chrom07_32361596	0	1	0	1	1	0	0	1	0	1	1	0	0	0	1	1	0	0	0	0	0	1	1	0	1	1	1	1	1	1	0	0	1	0	0	1	0	1	1	1	0	1	0	1	0	0	0	0	1
Chrom07_42655434	0	1	0	1	0	0	0	0	0	0	1	1	1	0	1	1	0	1	1	0	1	1	1	0	0	1	0	0	0	0	0	0	1	1	1	0	0	1	1	1	1	0	1	0	0	1	0	0	0
Chrom02_64593444	0	1	0	0	0	0	1	0	1	0	0	0	1	0	1	0	0	1	1	0	1	0	1	1	0	0	1	0	1	1	1	1	0	1	1	1	0	0	1	0	0	0	0	1	1	1	0	0	1
Chrom02_58389631	0	1	0	0	0	0	1	0	1	0	0	0	1	0	1	0	0	1	1	0	1	0	1	0	0	0	1	0	1	1	1	1	0	1	1	1	0	0	1	0	0	0	0	1	1	1	0	0	1
Chrom02_57294282	0	1	0	0	0	0	1	0	1	0	0	0	1	0	1	0	0	1	1	0	1	0	1	0	0	0	1	0	1	1	1	1	0	1	1	1	NA	0	1	0	0	0	0	1	1	1	0	0	1
Chrom02_51658696	0	1	0	0	1	1	0	0	1	0	0	1	0	1	1	1	1	0	1	1	0	0	1	1	0	1	1	1	1	1	1	0	1	0	0	0	0	1	0	1	1	1	1	0	0	0	0	0	1
Chrom02_56250003	0	1	0	0	1	1	0	0	0	0	0	1	0	1	1	1	1	0	1	1	0	0	1	1	0	1	1	1	2	1	1	0	1	0	0	0	0	1	0	1	1	1	1	0	0	0	0	0	1
Chrom02_47427362	0	1	0	0	1	1	0	0	0	0	0	1	0	1	1	1	1	0	1	1	0	0	1	0	0	1	1	0	1	1	0	1	1	1	0	0	0	1	0	1	1	1	1	0	0	0	0	0	1
Chrom02_42380882	0	1	1	1	1	1	0	0	1	1	1	1	0	1	0	0	0	0	0	1	0	1	1	0	0	1	0	1	1	1	1	0	0	0	0	0	0	0	1	0	0	1	1	0	1	1	0	0	0
Chrom02_17985592	0	1	1	1	1	1	1	1	1	1	0	0	0	1	0	1	0	1	1	0	1	1	1	0	0	1	0	1	1	1	1	0	1	0	1	0	0	0	1	1	0	1	0	0	0	1	0	0	0
Chrom04_56244601	0	1	0	0	1	0	1	0	1	0	1	0	0	0	0	0	0	1	1	0	1	0	1	0	0	1	0	1	1	1	1	1	1	1	0	1	0	1	1	1	1	1	0	1	0	1	0	0	0
Chrom10_21704748	0	1	0	1	1	1	1	1	0	0	0	0	0	1	0	0	1	0	1	1	0	0	1	0	0	1	0	0	0	1	0	1	1	1	1	0	NA	1	1	0	0	0	1	0	0	1	0	0	1
Chrom10_46272020	0	1	0	0	0	1	0	1	0	0	1	0	0	1	0	1	0	1	1	1	0	1	1	1	0	0	1	0	1	0	0	0	1	1	0	0	0	1	0	0	1	1	0	0	0	1	0	0	0
Chrom12_1860005	0	1	0	1	1	0	1	1	0	1	1	0	0	0	1	0	1	1	0	0	0	2	1	1	0	0	0	0	0	1	0	1	0	0	1	1	NA	1	1	1	1	0	0	1	1	1	0	0	1
Chrom09_33280918	0	1	1	1	1	1	0	0	1	1	1	1	1	1	1	1	1	0	0	0	0	1	1	0	1	1	1	1	1	1	0	0	0	0	1	1	0	0	0	0	0	0	1	2	0	1	0	0	0
Chrom11_5354300	0	1	0	0	1	1	0	0	1	0	1	1	1	0	0	0	0	0	0	0	1	0	1	1	1	0	0	1	1	1	1	1	1	0	1	1	NA	1	0	1	0	1	1	1	0	1	0	0	1
Chrom11_7809873	0	1	0	0	1	1	1	0	1	0	1	1	1	0	0	0	0	0	0	0	1	1	1	0	1	0	0	1	1	1	1	1	1	0	1	1	NA	1	0	1	0	1	1	1	0	0	0	0	1
Chrom11_46829252	0	1	2	1	1	0	1	0	1	1	0	0	1	1	1	1	1	1	1	0	0	1	1	0	0	0	0	1	1	0	0	0	0	1	1	0	0	0	1	0	0	0	1	0	0	0	0	0	1
Chrom11_47836755	0	1	2	1	1	1	1	0	1	1	0	0	1	1	1	1	1	1	1	0	0	1	1	0	0	0	0	1	1	0	0	0	0	1	1	0	0	0	1	0	0	0	1	0	0	0	0	0	1
Chrom06_1611347	0	1	0	1	1	1	1	1	0	1	0	0	1	1	0	1	1	0	1	0	1	1	1	0	1	1	1	0	0	1	0	0	1	0	0	1	0	0	1	0	1	0	1	1	1	0	0	0	0
Chrom06_1977981	0	1	0	1	1	0	0	1	1	0	1	1	1	0	1	0	0	0	0	0	0	0	1	0	1	0	0	1	1	0	0	1	2	0	0	0	0	1	0	1	1	1	1	0	0	0	0	0	1
Chrom06_43152727	0	1	0	1	2	0	1	0	0	1	1	1	0	1	0	1	0	1	1	1	0	0	1	1	0	1	1	0	1	0	1	1	2	0	1	0	0	0	1	0	0	0	0	0	1	0	0	0	0
Chrom06_46137983	0	1	0	1	2	0	1	0	0	1	1	1	0	1	0	1	0	0	1	1	0	0	1	1	0	1	1	0	1	0	1	1	1	0	1	0	0	0	1	0	1	0	1	1	1	0	0	0	0
Chrom03_47550129	0	1	0	0	0	0	1	1	1	1	1	1	1	1	1	1	0	1	0	1	1	0	1	1	1	0	1	0	1	0	0	0	0	0	1	1	0	1	1	1	0	1	1	1	0	1	0	0	1
Chrom03_47550114	0	1	0	0	0	0	1	1	1	1	1	1	1	1	1	1	0	1	0	1	1	0	1	1	1	0	1	0	1	0	0	0	0	0	1	1	0	1	1	1	0	1	1	1	0	1	0	0	1
Chrom03_3536422	0	1	0	0	1	1	0	0	1	0	1	1	1	1	0	0	0	1	1	1	1	1	1	1	1	1	1	0	0	0	1	1	0	0	0	0	2	0	1	1	0	1	1	0	0	0	0	0	1
Chrom08_5259463	0	1	1	0	1	1	0	0	1	0	1	1	1	1	0	0	1	2	0	1	0	1	1	0	0	1	0	1	0	0	1	1	1	0	1	0	0	1	0	0	0	0	1	0	0	1	0	0	1
Chrom08_5934536	0	1	1	0	1	1	0	0	1	1	1	1	1	1	0	0	1	2	0	1	0	1	1	0	0	1	0	1	0	0	1	1	1	0	1	0	0	1	0	0	0	0	1	0	0	1	0	0	1
Chrom08_7493966	0	1	1	0	1	1	0	0	1	1	1	1	1	1	0	0	1	2	0	1	0	1	1	0	0	0	0	1	0	1	1	1	1	0	1	0	0	1	0	0	0	0	1	0	0	1	0	0	1
Chrom08_19189338	0	1	1	0	0	1	1	0	1	1	1	1	1	0	0	0	0	1	1	1	0	0	1	0	0	0	0	1	0	1	1	1	1	0	0	0	NA	1	0	0	0	0	1	0	0	1	0	0	0
Chrom08_22863503	0	1	1	0	1	1	1	0	0	1	1	1	1	0	0	1	0	1	1	1	1	0	1	0	0	0	0	1	0	1	1	1	1	0	1	0	NA	1	0	1	0	0	1	0	0	1	0	0	0
Chrom08_42216810	0	1	0	0	0	1	0	1	0	1	0	2	1	1	1	0	1	0	1	0	0	1	1	1	1	1	0	1	0	0	1	0	1	1	0	0	0	0	1	0	1	1	1	1	1	1	0	0	0
Chrom05_35131847	0	1	1	0	0	0	0	0	1	0	1	1	1	0	1	1	1	0	1	1	1	1	1	0	0	1	0	1	0	1	0	1	1	1	0	0	NA	0	0	1	1	1	1	0	1	0	0	0	1
Chrom05_14002207	0	1	1	1	1	1	1	0	1	1	0	0	1	0	0	0	0	0	1	1	0	1	1	1	0	1	1	0	0	0	1	0	0	1	1	1	0	1	0	1	1	1	0	1	1	1	0	0	0
Chrom07_7558611	0	1	1	1	0	1	0	1	0	0	1	0	0	1	0	0	0	0	1	1	0	1	1	0	1	0	1	0	0	1	1	0	0	1	1	0	2	1	1	0	1	0	1	1	2	1	0	0	1
Chrom07_43188722	0	1	0	1	1	1	0	1	0	1	1	0	1	0	1	1	0	0	0	1	0	0	1	0	1	1	1	1	1	1	0	1	2	0	0	1	2	1	1	1	0	1	0	1	1	0	0	0	1
Chrom07_39237730	0	1	0	1	1	1	1	1	0	1	1	0	1	0	1	1	0	0	0	1	0	0	1	1	1	1	1	1	1	1	0	1	2	0	0	1	0	1	1	1	0	1	0	1	1	0	0	0	1
Chrom02_12031504	0	1	1	0	0	1	0	1	0	0	0	1	1	0	0	0	0	1	1	1	1	0	1	0	1	0	1	1	0	1	0	1	1	0	1	1	0	1	0	1	1	0	1	1	1	1	0	0	1
Chrom01_389101	0	1	1	0	1	1	0	1	1	0	1	0	1	1	1	1	0	1	0	1	0	1	1	0	0	1	1	1	1	1	0	0	0	0	0	2	NA	1	1	0	1	1	1	1	0	0	0	0	0
Chrom01_1013684	0	1	2	1	0	0	0	0	1	1	1	1	1	1	0	0	1	0	1	0	1	0	1	0	0	1	0	0	0	0	1	1	1	1	0	1	0	1	0	1	0	0	0	1	1	1	0	0	1
Chrom01_52817223	0	1	1	0	0	1	0	1	0	1	1	1	1	0	0	0	1	1	1	0	1	1	1	0	0	1	1	0	0	1	0	1	1	1	1	0	NA	1	0	0	1	1	0	0	1	1	0	NA	1
Chrom10_43360260	0	1	0	0	0	1	0	1	0	0	1	0	0	1	0	1	0	1	1	1	1	1	1	1	0	0	1	0	2	0	0	0	1	1	0	0	0	0	0	0	1	1	0	0	0	0	0	0	0
Chrom12_45516796	0	1	0	1	0	0	1	0	0	1	0	0	1	1	1	1	0	0	1	1	1	1	1	0	1	1	1	1	0	0	1	0	1	1	1	0	0	1	0	0	1	1	1	1	1	0	0	0	1
Chrom09_24214224	0	1	0	1	0	0	0	1	1	0	0	1	0	0	1	0	0	0	1	0	1	0	1	1	0	1	0	0	0	0	1	1	0	1	0	1	0	1	1	1	0	1	0	1	1	1	0	0	1
Chrom09_22147717	0	1	0	2	0	0	0	1	1	0	0	1	0	0	1	0	0	0	1	0	1	0	1	1	0	1	0	0	0	0	1	1	0	1	0	1	1	1	1	1	0	1	0	1	1	2	0	0	1
Chrom09_29069621	0	1	0	1	0	0	0	1	1	0	0	1	0	0	1	0	0	0	1	0	1	0	1	1	0	1	0	0	0	0	1	1	0	1	0	1	0	1	1	1	0	1	0	1	1	1	0	NA	2
Chrom11_10035345	0	1	1	1	0	1	0	0	1	1	0	0	1	2	1	0	1	1	1	0	0	0	1	1	1	0	0	0	0	0	0	0	1	1	1	1	0	0	0	0	1	0	1	1	1	0	0	0	1
Chrom11_16897479	0	1	0	0	1	0	0	1	0	0	1	1	0	0	0	0	0	1	1	1	1	0	1	1	0	1	0	0	0	0	0	1	1	1	0	0	0	0	1	1	0	1	0	0	1	1	0	0	1
Chrom11_33812757	0	1	0	1	0	1	1	0	1	0	0	1	1	0	0	1	0	0	0	0	0	1	1	1	1	1	1	0	1	1	1	1	1	0	0	0	0	1	1	1	1	1	1	0	0	0	0	0	1
Chrom03_44428893	0	1	0	0	0	1	0	0	0	0	0	1	1	0	1	1	1	0	0	1	0	1	1	0	1	0	0	1	1	1	0	1	0	1	0	1	NA	1	1	0	1	0	0	1	2	1	0	0	0
Chrom03_41811056	0	1	0	0	0	1	0	0	0	0	0	1	1	0	1	1	0	0	0	1	0	1	1	0	1	0	0	1	1	1	0	1	0	1	0	1	0	1	1	0	1	0	0	1	1	1	0	NA	0
Chrom05_36971907	0	1	0	1	0	1	0	1	0	1	1	1	0	0	0	1	0	1	0	0	1	0	2	1	1	0	0	0	1	0	0	1	1	0	0	1	NA	0	1	1	1	0	0	1	0	1	0	NA	1
Chrom02_22115896	0	1	1	1	2	1	1	1	1	1	0	0	0	1	0	1	0	1	0	0	1	1	1	0	0	1	0	1	1	1	1	0	1	0	1	0	0	0	1	1	0	1	0	0	0	1	0	0	0
Chrom01_38629028	0	1	0	1	1	1	0	1	0	0	0	0	0	0	1	1	0	0	1	1	1	0	1	1	1	1	0	0	1	0	1	0	0	0	0	1	0	1	0	0	1	1	1	1	1	0	0	0	1
Chrom12_11143799	0	1	1	0	0	0	0	1	0	1	0	1	1	1	0	0	1	1	1	0	1	1	2	0	1	1	1	0	0	1	1	1	1	0	0	0	NA	1	0	1	1	1	1	0	0	0	0	NA	1
Chrom11_38793281	0	1	1	1	1	0	1	0	0	1	1	0	1	1	1	1	1	1	1	0	0	1	1	0	1	0	0	1	1	0	0	0	0	1	1	0	NA	0	0	0	0	0	1	0	0	0	0	NA	1
Chrom11_42115294	0	1	2	1	1	0	1	0	1	1	1	0	1	1	1	1	1	1	1	0	0	1	1	0	0	0	0	1	1	0	0	0	0	1	0	0	NA	0	1	0	0	0	1	0	0	0	0	0	1
Chrom06_47110548	0	1	0	1	2	0	1	0	0	1	1	1	0	1	0	1	0	1	1	1	0	0	1	2	0	1	1	0	1	0	1	1	1	0	1	1	0	0	1	0	0	0	0	1	1	0	0	0	0
Chrom06_47446589	0	1	0	1	1	0	2	0	0	1	1	1	0	1	0	0	0	0	1	1	0	1	1	2	0	1	1	1	1	0	1	1	2	0	1	1	0	0	1	0	1	0	1	1	1	0	0	0	0
Chrom06_51957196	0	1	0	1	2	0	2	0	0	1	1	1	0	1	0	0	0	0	1	0	0	1	1	1	0	1	1	1	1	0	1	1	1	0	1	1	0	0	1	0	1	0	1	1	1	0	0	0	0
Chrom06_52673718	0	1	0	1	2	0	1	0	0	1	1	1	0	2	0	0	0	0	1	0	0	1	1	2	0	1	1	1	1	0	1	1	1	0	1	1	0	0	1	0	1	0	1	1	1	0	0	0	0
Chrom06_49568013	0	1	0	1	2	0	2	0	0	1	1	1	0	2	0	0	0	0	1	0	0	1	1	1	0	1	1	2	1	0	1	1	1	0	1	1	0	0	1	0	1	0	1	1	1	0	0	0	0
Chrom03_9544865	0	1	0	0	1	1	0	0	1	0	1	1	1	1	0	0	0	1	1	1	1	1	1	1	0	1	1	0	1	0	1	1	1	0	0	0	0	1	1	0	0	1	1	0	0	0	0	0	1
Chrom03_6646817	0	1	0	0	1	1	0	0	1	0	1	1	1	1	0	0	0	1	1	1	1	1	1	2	1	1	1	0	0	0	1	1	1	0	0	0	0	1	1	1	0	1	1	0	0	0	0	0	1
Chrom03_4484776	0	1	0	0	1	1	0	0	1	0	1	1	1	1	0	0	0	1	1	1	1	1	1	1	1	1	1	0	0	0	1	1	0	0	0	0	0	0	1	2	0	1	1	0	0	0	0	NA	1
Chrom08_5548990	0	1	1	0	1	1	0	0	1	1	1	1	1	1	0	0	1	2	0	1	0	1	1	0	0	1	0	1	0	0	1	1	1	0	1	0	NA	1	0	0	0	0	1	0	0	1	0	NA	1
Chrom08_25505204	0	1	1	0	1	1	1	0	0	1	1	1	1	0	0	1	0	1	1	1	1	0	1	0	0	0	0	1	0	1	1	1	1	0	1	0	NA	1	0	1	0	0	1	0	0	1	0	0	0
Chrom05_31183699	0	1	1	0	0	0	0	0	1	0	1	1	1	0	1	1	1	0	1	1	1	1	1	0	0	1	0	1	0	1	0	1	1	1	0	0	NA	0	0	1	1	1	1	0	1	0	0	0	1
Chrom05_44443814	0	1	2	0	0	0	0	0	1	0	1	1	1	0	1	1	1	0	1	0	1	1	2	0	1	1	0	0	0	1	1	1	1	1	0	0	0	0	1	1	1	1	1	0	1	0	0	0	0
Chrom07_6527032	0	1	1	1	0	1	0	1	0	0	1	0	0	1	0	0	0	1	1	1	0	1	1	1	1	0	1	0	0	1	1	0	0	1	1	0	0	1	1	0	1	0	1	0	1	1	0	0	1
Chrom07_11040416	0	1	0	0	0	0	1	1	0	1	1	1	0	0	1	1	0	1	0	0	0	1	1	0	0	1	0	1	1	0	0	1	1	0	0	1	0	1	0	1	0	1	0	1	0	0	0	0	1
Chrom11_9163678	0	1	1	1	0	1	0	0	1	1	0	0	1	2	1	0	1	1	1	0	0	0	1	0	1	0	0	0	0	0	0	0	1	1	1	1	NA	0	0	0	1	0	1	1	1	0	0	NA	1
Chrom08_2068095	0	1	0	1	1	1	1	1	1	0	0	1	1	0	1	0	0	0	1	1	0	0	1	1	0	1	2	0	0	0	1	0	0	1	0	2	0	0	0	0	1	1	2	2	1	0	0	0	1
Chrom05_33574588	0	1	1	0	1	0	1	1	0	0	0	0	0	1	1	0	1	1	0	0	0	0	1	0	1	1	1	1	1	1	1	0	0	0	1	0	NA	1	1	0	0	1	0	0	0	0	0	NA	0
Chrom02_54535414	0	1	0	0	0	0	1	0	1	0	0	0	1	0	1	0	0	1	1	0	1	0	1	0	0	0	0	0	0	0	1	1	0	1	1	1	2	0	1	0	0	0	0	1	1	1	0	NA	1
Chrom02_48959990	0	1	0	0	1	1	0	0	0	0	0	1	0	1	1	1	1	0	1	1	0	0	1	2	0	1	1	0	1	1	0	1	1	0	0	0	0	1	0	1	1	1	1	0	0	0	0	0	1
Chrom06_9286760	0	1	0	2	1	0	0	1	1	0	1	1	1	0	1	0	1	0	0	0	0	0	1	0	1	0	0	1	1	0	0	1	2	0	0	0	0	1	0	1	1	1	1	0	0	0	0	0	2
Chrom06_16016230	0	1	0	1	1	0	0	1	1	0	1	1	1	0	1	1	1	0	0	0	0	0	2	0	1	0	0	1	1	0	0	1	1	0	0	0	0	1	0	1	0	1	1	0	0	0	0	NA	1
Chrom06_49754807	0	1	0	1	2	0	2	0	0	1	1	1	0	2	0	0	0	0	1	0	0	1	1	1	0	1	1	1	1	0	1	1	2	0	1	1	0	0	1	0	1	0	1	1	1	0	0	0	0
Chrom06_49762980	0	1	0	1	2	0	2	0	0	1	1	1	0	2	0	0	0	0	1	0	0	1	1	2	0	1	1	1	1	0	1	1	1	0	1	1	0	0	1	0	1	0	1	1	1	0	0	0	0
Chrom06_54284473	0	1	0	1	2	0	2	0	0	1	1	1	0	2	0	0	0	0	1	0	0	1	1	2	0	1	1	1	1	0	1	1	2	0	1	1	0	0	1	0	1	0	1	1	1	0	0	0	0
Chrom05_14004160	0	1	1	1	2	1	1	0	1	1	0	0	1	0	0	0	0	0	1	1	0	1	1	1	0	1	1	0	0	0	1	0	0	1	1	1	0	2	1	1	1	1	0	1	1	1	0	0	0
Chrom07_24667261	0	1	0	1	1	0	0	1	0	1	1	1	0	0	2	1	0	0	0	0	0	1	1	0	1	1	0	1	1	1	0	0	1	0	0	1	NA	1	0	1	0	1	0	1	0	0	0	0	1
Chrom09_25806694	0	1	0	1	0	0	0	1	1	0	0	1	0	0	1	0	0	0	1	0	1	0	1	2	0	1	0	0	0	0	1	1	0	1	0	0	NA	1	1	1	0	1	0	1	1	1	0	NA	1
Chrom06_18084237	0	1	1	0	0	0	1	0	1	0	1	0	0	0	1	0	0	1	0	0	1	0	1	0	0	0	0	0	0	1	1	1	1	1	1	0	0	0	1	1	0	1	0	0	0	0	0	NA	0
Chrom08_3086243	0	1	0	1	1	1	1	1	1	0	0	1	1	0	1	0	0	0	1	1	0	0	1	1	0	1	1	0	0	0	1	0	0	1	0	2	0	0	0	0	1	1	2	2	1	0	0	0	1
Chrom05_32707825	0	1	1	0	1	0	1	1	0	0	0	0	0	1	1	0	1	1	0	0	0	0	1	1	1	1	2	1	1	1	1	0	0	0	2	0	NA	1	1	0	0	1	0	0	0	0	0	NA	0
Chrom05_50119453	0	1	1	0	1	0	1	1	0	0	1	0	0	1	0	0	0	1	0	1	0	0	1	2	1	0	0	1	0	1	0	0	0	0	1	0	NA	1	1	0	0	1	1	0	0	1	0	0	1
Chrom07_41624009	0	1	0	1	0	0	0	0	0	0	1	1	1	1	1	1	0	1	1	0	1	1	1	0	0	0	0	0	0	0	0	0	1	1	1	0	0	1	1	1	1	0	1	0	0	1	0	0	0
Chrom06_48125005	0	1	0	1	2	0	2	0	0	1	1	1	0	1	0	0	0	0	1	0	0	1	1	1	0	1	1	1	1	0	1	1	2	0	1	1	1	0	1	0	1	0	1	1	1	0	0	0	0
Chrom03_36589534	0	1	1	1	0	0	1	1	1	2	1	0	1	0	0	1	1	1	0	1	0	1	1	0	0	0	1	1	0	0	0	0	1	1	2	1	0	0	0	1	1	1	0	1	0	1	0	0	1
Chrom06_11609545	0	1	0	1	2	0	0	1	1	0	2	1	1	0	1	0	1	0	0	0	0	0	1	0	1	0	0	1	2	0	0	1	1	0	0	0	0	1	0	1	1	1	1	0	0	0	0	0	1
Chrom06_47698024	0	1	0	1	2	0	1	0	0	2	1	1	0	1	0	1	0	1	1	1	0	0	1	2	0	1	1	0	0	0	1	1	2	0	1	0	0	0	1	0	0	0	0	1	1	0	0	NA	0
Chrom03_46242211	0	1	0	1	0	0	1	1	1	2	1	1	1	1	0	1	0	2	0	1	1	0	1	1	1	0	1	0	1	0	0	0	0	1	1	0	0	0	0	1	2	1	1	1	0	1	0	0	1
Chrom09_15400017	0	1	0	1	0	0	1	0	1	1	0	1	0	0	1	0	0	0	1	0	1	0	1	0	0	1	0	0	0	0	1	2	0	1	0	1	NA	1	1	1	0	2	0	1	1	1	0	0	1
Chrom11_16750112	0	1	1	1	1	1	1	0	0	1	1	0	1	2	1	0	1	1	1	0	0	1	1	1	2	0	0	0	2	0	0	0	0	1	1	1	0	0	0	0	1	0	1	1	0	0	0	0	0
Chrom04_60715653	0	1	0	0	1	0	1	0	1	0	1	0	0	0	0	0	0	1	1	0	1	0	1	0	0	1	0	1	1	1	1	1	1	1	0	1	0	1	1	1	1	1	0	1	0	1	0	0	0
Chrom04_60530221	0	1	0	0	1	0	1	0	1	0	1	0	0	0	0	0	0	1	1	0	1	0	1	0	0	1	0	1	1	1	1	1	2	1	0	1	0	1	1	1	1	1	0	1	0	1	0	0	0
Chrom04_52333565	0	1	0	0	1	0	1	0	1	0	1	0	0	1	0	0	0	1	1	0	1	0	1	0	0	1	0	1	1	1	1	1	1	1	0	1	0	1	1	1	1	1	0	1	0	1	0	0	0
Chrom01_41976186	0	1	0	1	1	1	0	1	0	0	0	1	0	0	1	1	0	0	1	1	1	0	1	1	1	1	0	0	1	0	1	0	0	0	0	1	0	0	0	0	1	1	1	1	1	0	0	0	1
Chrom01_51874003	0	1	0	1	1	1	1	1	0	0	0	1	0	0	0	1	1	0	0	1	1	0	1	0	1	1	0	0	2	0	1	0	0	0	0	1	0	0	0	0	1	1	1	1	1	0	0	0	1
Chrom01_47795362	0	1	0	1	1	1	1	1	0	0	0	1	0	0	0	1	1	0	0	1	1	0	2	0	1	1	0	0	1	0	1	0	0	0	0	1	0	0	0	0	1	1	1	1	1	0	0	0	1
Chrom01_51941104	0	1	0	1	1	1	1	1	0	0	0	1	0	0	0	1	1	0	0	1	1	0	1	1	1	1	0	0	1	0	1	0	0	0	0	0	0	0	0	0	1	1	1	1	1	0	0	0	1
Chrom01_50698447	0	1	0	1	1	1	1	1	0	0	1	1	0	0	0	1	1	0	0	1	1	0	1	0	1	1	0	1	1	0	1	0	0	0	0	1	0	0	0	0	1	1	1	1	1	0	0	0	0
Chrom01_51135843	0	1	1	0	0	1	0	1	0	1	1	1	1	0	0	0	1	1	1	0	1	1	1	0	0	1	1	0	0	1	0	1	1	1	1	0	0	1	1	0	1	1	0	0	1	1	0	0	1
Chrom01_51428376	0	1	0	1	1	1	1	1	0	0	1	1	0	0	0	1	1	0	0	1	0	0	1	0	1	1	0	1	1	0	1	0	0	1	0	1	0	0	1	0	1	1	1	1	1	0	0	0	0
Chrom01_55715422	0	1	1	0	0	1	0	1	0	1	1	1	1	0	0	0	1	1	1	0	1	1	1	0	0	1	1	0	0	1	0	1	1	1	1	0	0	1	1	0	1	1	0	0	1	1	0	0	1
Chrom01_51787962	0	1	1	0	0	1	0	1	0	1	1	1	1	0	0	0	1	1	1	0	1	1	1	0	0	1	1	0	0	1	0	1	1	1	1	0	0	1	0	0	1	1	0	0	1	1	0	0	1
Chrom01_51930444	0	1	1	0	0	1	0	1	0	1	1	1	1	0	0	0	1	1	1	0	1	1	1	0	0	1	1	0	0	1	0	1	1	1	1	0	0	1	0	0	1	1	0	0	1	1	0	0	1
Chrom10_34806577	0	1	1	1	1	1	0	0	0	1	1	0	1	0	1	1	1	0	1	0	0	1	1	1	1	1	1	1	0	1	1	0	0	0	1	1	0	0	1	1	0	0	0	1	0	0	0	2	1
Chrom10_36651443	0	1	0	1	1	0	1	1	1	1	0	0	0	1	0	0	1	0	1	1	0	0	1	0	0	1	0	0	0	1	0	1	1	0	1	0	0	1	1	0	0	1	1	0	1	1	0	0	1
Chrom10_46271947	0	1	0	0	0	1	0	1	0	0	1	0	0	1	0	1	0	1	1	1	0	1	1	1	0	0	1	0	1	0	0	0	1	1	0	0	0	1	0	0	1	1	0	0	0	1	0	0	0
Chrom10_49674134	0	1	0	0	0	1	0	1	0	0	1	0	0	1	0	1	0	1	1	1	0	1	1	1	0	0	1	0	1	0	0	0	1	1	0	0	0	1	0	0	1	1	0	0	0	1	0	0	0
Chrom10_48334673	0	1	0	0	0	1	0	1	0	0	1	0	0	1	0	1	1	1	1	1	0	1	1	1	0	0	1	0	1	1	0	0	1	1	0	0	0	1	0	0	0	1	0	0	0	1	0	0	0
Chrom10_55376256	0	1	0	0	0	1	1	1	0	0	1	0	0	0	0	1	0	1	1	1	0	1	1	1	0	1	1	0	1	1	0	1	1	1	0	0	0	1	0	0	0	1	0	0	0	1	0	0	0
Chrom10_51626615	0	1	0	0	0	1	1	1	0	0	1	0	0	0	0	1	0	1	1	1	0	1	1	1	0	1	1	0	1	1	0	1	1	1	0	0	0	1	0	0	0	1	0	0	0	1	0	0	0
Chrom10_51724314	0	1	0	0	0	1	1	1	0	0	1	0	0	0	0	1	0	1	1	1	0	1	1	1	0	1	1	0	1	1	0	1	1	1	0	0	0	1	0	0	0	1	0	0	0	1	0	0	0
Chrom12_39422820	0	1	0	1	1	1	0	1	0	1	0	1	0	1	1	0	1	0	1	0	0	0	1	0	0	0	1	0	1	1	0	0	0	1	0	0	0	0	1	1	1	0	1	1	1	0	0	0	0
Chrom12_38195340	0	1	0	1	1	1	0	1	0	1	0	1	0	1	1	0	1	0	1	0	0	0	1	0	1	0	1	0	1	1	0	0	0	1	0	2	0	0	1	1	1	0	1	1	1	1	0	0	0
Chrom12_18826938	0	1	1	0	0	0	0	1	0	1	0	1	1	1	0	0	1	1	1	0	1	1	1	0	0	1	1	0	0	1	1	1	1	0	0	0	0	1	0	1	1	1	1	0	0	0	0	0	1
Chrom12_14542650	0	1	1	0	0	0	0	1	0	1	0	0	1	0	0	0	1	1	1	0	1	1	1	0	1	1	0	0	0	1	1	1	1	0	0	0	0	1	0	1	1	1	1	0	0	0	0	0	1
Chrom12_11390774	0	1	1	0	0	0	0	1	0	1	0	1	1	1	0	0	1	1	1	0	1	1	1	0	1	1	1	0	0	1	1	1	1	0	0	0	0	1	0	1	1	1	1	0	0	0	0	0	1
Chrom12_11310816	0	1	0	1	1	1	1	1	0	1	1	0	0	0	1	0	1	1	0	0	0	1	1	1	0	1	0	0	1	1	0	1	0	0	1	0	0	1	1	1	1	0	0	1	1	1	0	0	0
Chrom12_10287699	0	1	1	0	0	0	0	1	0	1	0	1	1	1	0	0	1	1	1	0	1	1	1	0	1	1	1	0	0	1	1	1	1	0	0	0	0	1	1	1	1	1	1	0	0	0	0	0	1
Chrom12_10234965	0	1	0	1	1	1	1	1	0	1	1	0	0	0	1	0	1	1	0	0	0	1	1	1	0	1	0	0	1	1	0	1	0	0	1	1	0	1	1	1	1	0	0	1	1	1	0	0	0
Chrom12_7308035	0	1	1	0	0	0	0	1	0	1	0	1	1	1	0	0	1	1	1	0	1	1	1	1	0	1	1	0	0	1	1	1	1	0	0	0	0	1	1	1	1	1	1	0	0	0	0	1	1
Chrom12_7024068	0	1	1	0	0	0	0	1	0	1	0	1	1	1	0	0	1	1	1	0	1	1	1	0	1	1	1	0	0	1	1	1	1	0	0	0	0	1	1	1	1	1	1	0	0	0	0	0	1
Chrom12_2813957	0	1	0	1	1	0	1	1	0	1	1	0	0	0	1	0	1	1	0	0	0	2	1	0	0	0	0	0	0	1	0	1	0	0	1	1	0	1	1	1	1	0	0	1	1	1	0	0	1
Chrom12_2299816	0	1	0	1	1	0	1	1	0	1	1	0	0	0	1	0	1	1	0	0	0	2	1	0	0	0	0	0	0	1	0	1	0	0	1	0	0	1	1	1	1	0	0	1	1	1	0	0	1
Chrom12_2268050	0	1	0	1	1	0	1	1	0	1	1	0	0	0	1	0	1	1	0	0	0	2	1	0	0	0	0	0	0	1	0	1	0	0	1	1	0	1	1	1	1	0	0	1	1	1	0	0	1
Chrom12_2228958	0	1	1	0	0	0	0	1	0	1	0	1	1	0	0	0	1	1	1	0	1	1	1	0	1	1	0	0	0	1	1	1	1	0	0	0	0	1	0	1	1	1	1	0	0	0	0	0	1
Chrom12_2022546	0	1	0	1	1	0	1	1	0	1	1	0	0	0	1	0	1	1	0	0	0	2	1	0	0	0	0	0	0	1	0	1	0	0	1	0	0	1	1	1	1	0	0	1	1	1	0	0	1
Chrom12_1986252	0	1	0	1	1	0	1	1	0	1	1	0	0	0	1	0	1	1	0	0	0	2	1	0	0	0	0	0	0	1	0	1	0	0	1	1	0	1	1	1	1	0	0	1	1	1	0	0	1
Chrom12_1765605	0	1	0	1	1	0	1	1	0	1	1	0	0	0	1	1	1	1	0	0	0	2	1	0	0	0	0	0	0	1	0	1	0	0	1	0	0	1	1	1	1	0	0	1	1	1	0	0	1
Chrom12_1763266	0	1	0	1	1	0	1	1	0	1	1	0	0	0	1	1	1	1	0	0	0	2	1	0	0	0	0	0	0	1	0	1	0	0	1	1	0	1	1	1	1	0	0	1	1	1	0	0	1
Chrom12_1763012	0	1	0	1	1	0	1	1	0	1	1	0	0	0	1	1	1	1	0	0	0	2	1	0	0	0	0	0	0	1	0	1	0	0	1	1	0	1	1	1	1	0	0	1	1	1	0	0	1
Chrom12_1485584	0	1	0	1	1	0	1	1	0	1	1	0	0	0	1	1	1	1	0	0	0	2	1	0	0	0	0	0	0	1	0	1	0	0	1	0	0	1	1	1	1	0	0	1	1	1	0	0	1
Chrom12_1454207	0	1	0	1	1	0	1	1	0	1	1	0	0	0	1	1	1	1	0	0	0	2	1	0	0	0	0	0	0	1	0	1	1	0	1	1	0	1	1	1	1	0	0	1	1	1	0	0	1
Chrom12_1104218	0	1	0	1	1	0	1	1	0	1	1	0	0	0	1	1	1	1	0	0	0	2	1	0	0	0	0	0	0	1	0	1	1	0	1	1	0	1	1	1	1	0	0	1	1	1	0	0	1
Chrom12_1094927	0	1	0	1	1	0	1	1	0	1	1	0	0	0	1	1	0	0	0	0	0	1	1	0	0	0	0	0	0	1	0	1	1	0	1	1	0	1	1	1	1	0	0	1	1	1	0	0	1
Chrom09_28886570	0	1	0	1	0	0	0	1	1	0	0	1	0	0	1	0	0	0	1	0	1	0	1	1	0	1	0	0	0	0	1	1	0	1	0	1	0	1	1	1	0	1	0	1	1	1	0	0	1
Chrom09_29769261	0	1	0	1	0	0	0	1	1	0	0	1	0	0	1	0	0	0	1	0	1	0	1	0	0	1	0	0	0	0	1	1	0	1	0	1	0	1	1	1	0	1	0	1	1	1	0	0	1
Chrom09_32896817	0	1	1	1	1	1	0	0	1	1	1	1	1	1	1	1	1	0	0	0	0	1	1	0	1	1	1	1	1	1	0	0	0	0	1	1	0	0	1	0	0	0	1	1	0	1	0	0	0
Chrom09_33395219	0	1	0	1	0	0	0	1	1	0	0	1	0	0	1	0	0	0	1	1	1	0	1	0	0	0	0	0	0	0	1	1	0	1	0	1	0	1	1	1	0	1	0	1	1	1	0	1	1
Chrom09_34681375	0	1	1	1	1	1	0	0	1	1	1	0	1	1	1	1	1	0	0	0	0	1	1	0	1	1	1	1	1	1	0	0	0	0	1	1	0	0	0	0	0	0	1	1	0	1	0	0	0
Chrom09_34697574	0	1	1	1	1	1	0	0	1	1	1	0	1	1	1	1	1	0	0	0	0	1	1	0	1	1	1	1	1	1	0	0	0	0	1	1	0	0	0	0	0	0	1	1	0	1	0	0	0
Chrom09_36130738	0	1	0	1	0	0	0	1	1	0	0	1	0	0	1	0	0	0	1	0	1	0	1	1	0	0	0	0	0	0	1	1	0	1	0	0	0	1	1	1	0	1	0	1	1	0	0	0	1
Chrom09_40746661	0	1	0	1	0	0	0	1	0	1	0	1	0	0	1	0	0	0	1	0	1	0	1	1	0	0	0	0	0	0	1	1	0	1	0	0	0	1	1	1	0	1	0	1	1	0	0	0	1
Chrom09_37175428	0	1	0	1	1	1	0	1	1	1	1	0	0	1	1	1	1	0	0	1	0	1	1	0	0	1	1	1	1	0	0	0	0	0	1	1	0	0	0	0	0	0	1	1	0	1	0	0	0
Chrom09_37232680	0	1	0	1	0	0	0	1	0	1	0	1	0	0	1	0	0	0	1	0	1	0	1	0	0	0	0	0	0	0	1	1	0	1	0	1	0	1	1	1	0	1	0	1	1	0	0	0	1
Chrom09_41283048	0	1	0	1	1	1	0	1	1	1	1	0	0	1	1	1	1	0	0	1	0	1	1	0	0	1	0	1	1	0	0	0	0	0	1	1	0	0	1	0	0	0	1	1	0	1	0	0	0
Chrom09_37970595	0	1	0	1	0	0	0	1	0	1	0	1	0	0	1	0	0	0	1	0	1	0	1	0	0	0	1	0	0	0	1	1	0	1	0	0	0	1	1	0	0	1	0	1	1	0	0	0	1
Chrom09_38275920	0	1	0	1	0	0	0	1	0	1	0	1	0	0	1	0	0	0	1	0	1	0	1	0	0	0	1	0	0	0	1	1	0	1	0	1	0	1	1	1	0	1	0	1	1	0	0	2	1
Chrom09_38432721	0	1	0	1	0	0	0	1	0	1	0	1	0	0	1	0	0	0	1	0	1	0	1	0	0	0	1	0	0	0	1	1	0	1	0	1	0	0	1	1	0	1	0	1	1	0	0	NA	1
Chrom09_42743181	0	1	0	0	1	1	0	1	1	1	1	0	0	1	1	1	1	0	0	1	0	1	1	0	0	1	0	1	1	0	0	0	0	0	1	1	0	1	1	0	0	0	1	1	0	1	0	0	0
Chrom09_39915289	0	1	0	1	0	0	0	1	0	1	0	1	0	0	1	0	0	0	1	0	1	0	1	0	0	0	1	0	0	0	1	1	0	1	0	1	0	0	1	1	0	1	0	1	1	0	0	0	1
Chrom09_13726194	0	1	1	1	1	1	0	0	1	0	1	1	1	1	1	1	1	1	0	1	0	1	1	1	1	0	1	0	1	1	0	0	0	0	1	1	0	0	0	0	0	1	1	1	0	0	0	0	0
Chrom11_478441	0	1	0	0	1	1	0	0	1	0	1	1	1	0	1	0	0	0	0	0	1	0	1	1	1	0	0	1	1	1	1	1	1	0	1	0	0	1	0	2	0	1	1	1	0	1	0	0	1
Chrom11_2672763	0	1	0	0	1	1	0	0	0	0	1	1	1	0	1	0	0	0	0	0	1	0	1	1	1	0	0	1	1	1	1	1	1	0	1	1	0	1	0	2	0	1	1	1	0	1	0	0	1
Chrom11_4677054	0	1	0	0	1	1	0	0	1	0	1	1	1	0	1	0	0	0	0	0	1	0	1	1	1	0	0	1	1	1	1	1	1	0	1	1	0	1	0	2	0	1	1	1	0	1	0	0	1
Chrom11_5435453	0	1	0	0	1	1	0	0	1	0	1	1	1	0	0	0	0	0	0	0	1	0	1	1	1	0	0	1	1	1	1	1	1	0	1	1	0	1	0	2	0	1	1	1	0	1	0	0	1
Chrom11_21806266	0	1	1	1	1	1	1	0	0	1	1	0	1	1	1	1	1	1	1	0	0	1	1	0	1	0	0	0	1	0	0	0	0	1	1	0	0	0	0	0	1	0	1	1	0	0	0	0	0
Chrom11_21937465	0	1	1	1	1	1	1	0	0	1	1	0	1	1	1	1	1	1	1	0	0	1	1	0	1	0	0	0	1	0	0	0	0	1	1	1	0	0	0	0	1	0	1	1	0	0	0	0	0
Chrom11_20451166	0	1	1	1	1	0	1	0	0	1	1	0	1	1	1	1	1	1	1	0	0	1	1	0	1	0	0	0	1	0	0	0	0	1	1	1	NA	0	0	0	1	0	1	1	0	0	0	0	0
Chrom11_25926892	0	1	1	1	1	0	1	0	0	1	1	0	1	1	1	1	1	1	1	0	0	1	1	0	1	0	0	0	1	0	0	0	0	1	1	1	0	0	0	0	1	0	1	1	0	0	0	0	0
Chrom11_27752842	0	1	1	0	0	0	0	1	1	1	1	0	0	1	1	0	1	0	0	1	0	0	1	0	0	0	1	1	0	1	1	0	0	0	1	1	0	1	0	0	1	0	0	1	1	1	0	0	0
Chrom11_28502191	0	1	1	1	1	0	1	0	0	1	1	0	1	1	1	1	1	1	1	0	0	1	1	1	1	0	0	0	1	0	0	0	0	1	1	1	0	0	0	0	1	0	1	1	0	0	0	0	0
Chrom11_31090754	0	1	2	1	1	0	1	0	0	1	1	0	1	1	1	1	1	1	1	0	0	1	1	0	1	0	0	1	1	0	0	0	0	1	1	1	0	0	0	0	0	0	1	1	0	0	0	0	0
Chrom11_34756719	0	1	2	1	1	0	1	0	0	1	1	0	1	1	1	1	1	1	1	0	0	1	1	1	1	0	0	1	1	0	0	0	0	1	1	1	0	0	0	0	0	0	1	1	0	0	0	0	0
Chrom11_32293459	0	1	2	1	1	0	1	0	0	1	1	0	1	1	1	1	1	1	1	0	0	1	1	0	1	0	0	1	1	0	0	0	0	1	1	1	0	0	0	0	0	0	1	1	0	0	0	0	0
Chrom11_34138457	0	1	2	1	1	0	1	0	0	1	1	0	1	1	1	1	1	1	1	0	0	1	1	1	1	0	0	1	1	0	0	0	0	1	1	1	0	0	0	0	0	0	1	1	0	0	0	0	0
Chrom11_34974515	0	1	1	1	1	0	1	0	0	1	1	0	1	1	1	1	1	1	1	0	0	1	1	0	1	0	0	1	1	0	0	0	0	1	1	1	0	0	0	0	0	0	1	1	0	0	0	0	1
Chrom11_35004894	0	1	2	1	1	0	1	0	0	1	1	0	1	1	1	1	1	1	1	0	0	1	1	0	1	0	0	1	1	0	0	0	0	1	1	1	0	0	0	0	0	0	1	1	0	0	0	0	1
Chrom11_35012580	0	1	2	1	1	0	1	0	0	1	1	0	1	1	1	1	1	1	1	0	0	1	1	0	1	0	0	1	1	0	0	0	0	1	1	1	0	0	0	0	0	0	1	1	0	0	0	0	1
Chrom11_35051991	0	1	1	1	1	0	1	0	0	1	1	0	1	1	1	1	1	1	1	0	0	1	1	1	1	0	0	1	1	0	0	0	0	1	1	0	0	0	0	0	0	0	1	1	0	0	0	0	1
Chrom11_39411261	0	1	2	1	1	0	1	0	0	1	1	0	1	1	1	1	1	1	1	0	0	1	1	0	1	0	0	1	1	0	0	0	0	1	1	0	0	0	0	0	0	0	1	0	0	0	0	0	1
Chrom11_39972335	0	1	2	1	1	0	1	0	0	1	1	0	1	1	1	1	1	1	1	0	0	1	1	1	1	0	0	1	1	0	0	0	0	1	1	0	0	0	0	0	0	0	1	0	0	0	0	0	1
Chrom11_38044798	0	1	2	1	1	0	1	0	1	1	1	0	1	1	1	1	1	1	1	0	0	1	1	0	0	0	0	1	1	0	0	0	0	1	1	0	0	0	0	0	0	0	1	0	0	0	0	0	1
[truncated: 27,238 more rows]
[truncated: 149 more columns]
